# Supplementary material for: Distinct spatial immune microlandscapes are independently associated with outcomes in triple-negative breast cancer
Source: Nat Commun. 2023 Apr 18;14:2215. doi: 10.1038/s41467-023-37806-0 (PMC10113250; doi:10.1038/s41467-023-37806-0)
Supplement: Supplementary file 4 — Supplementary Data 1 [file 41467_2023_37806_MOESM4_ESM.xlsx]

## Sheet: Segment_Level_Counts
Pattient_ID	ROI_Name	Segment	RFS_status	EnR Category	CD68	CD8	PD_1	PD_L1	PanCk	TGFB1	HLA_DR	Ki_67	Fibronectin	CD3	CTLA4	GZMB	CD11c	CD45	CD56	CD4	SMA	CD20	Beta_2_microglobulin	CD86	CD40L	ICOS	CD27	CD80	CD127	CD40	PD_L2	CD44	CD25	GITR	LAG3	OX40L	ARG1	g4_1BB_CD137	VISTA	STING	IDO1	B7_H3	Tim_3
30	001_tumor	Stroma	RFS_No	TumorEnR_Stroma	355	115	47	106	2484	84	374	299	1608	89	1054	887	125	187	142	182	28334	35	84	6	10	36	18	6	82	44	125	250	47	38	10	45	47	15	21	120	40	335	134
30	001_tumor	Tumor	RFS_No	TumorEnR_Intraepithelial	194	104	49	79	5849	84	156	791	262	84	154	830	77	101	121	120	3100	31	56	1	2	32	12	2	97	13	76	110	43	29	13	27	42	7	10	65	18	82	71
30	002-tumor	Stroma	RFS_No	TumorEnR_Stroma	432	112	65	100	3125	93	562	1385	830	155	617	1175	205	356	106	301	14109	36	84	4	5	40	19	4	78	47	138	452	62	54	11	39	45	15	18	128	14	221	98
30	002-tumor	Tumor	RFS_No	TumorEnR_Intraepithelial	177	110	45	63	6680	82	144	1271	253	74	88	876	74	96	106	125	1411	28	48	1	1	24	10	2	83	8	67	149	40	32	9	22	40	8	10	65	12	59	69
30	003-tumor	Tumor	RFS_No	TumorEnR_Intraepithelial	267	76	35	47	4486	59	169	163	105	57	56	494	123	142	84	109	229	18	47	1	0	19	10	2	81	11	41	310	34	22	6	16	26	7	11	48	6	85	43
30	004-tumor	Tumor	RFS_No	TumorEnR_Intraepithelial	147	98	37	49	6406	62	114	542	221	62	118	531	65	91	94	105	3610	19	46	2	5	26	12	2	70	10	47	369	45	25	11	15	19	9	8	53	14	84	81
30	005-tumor_CD45	Stroma	RFS_No	CD45EnR_Stroma	254	715	41	66	1383	84	541	249	791	384	132	825	163	1307	96	361	6579	16	122	2	2	72	35	3	81	50	59	686	47	40	12	24	33	11	38	98	46	222	81
30	005-tumor_CD45	Tumor	RFS_No	CD45EnR_Intraepithelial	138	124	50	66	6381	81	207	113	271	70	79	640	73	133	119	110	1792	19	67	3	4	23	13	3	72	15	68	97	39	19	8	23	37	7	5	45	17	62	51
30	006-tumor_CD45	Stroma	RFS_No	CD45EnR_Stroma	413	1107	53	67	212	85	1282	132	1371	858	257	691	287	2591	107	755	14473	64	183	3	1	122	51	6	76	136	71	654	67	43	15	28	44	16	56	188	45	202	158
30	006-tumor_CD45	Tumor	RFS_No	CD45EnR_Intraepithelial	378	421	58	62	1661	76	819	194	1073	313	196	652	223	981	110	373	10930	35	122	1	0	73	28	8	97	59	63	448	68	34	20	29	35	14	50	140	18	213	112
30	007-tumor_CD45	Stroma	RFS_No	CD45EnR_Stroma	649	2200	70	102	392	94	2502	405	1394	2266	65	1629	410	5011	130	2177	2136	84	237	2	5	267	91	9	72	158	109	986	83	70	21	32	63	16	89	275	274	142	191
30	007-tumor_CD45	Tumor	RFS_No	CD45EnR_Intraepithelial	223	160	57	60	4740	75	235	1630	596	115	114	1035	99	256	101	172	2025	26	58	0	6	27	14	2	90	12	71	435	61	33	15	25	38	12	15	90	16	130	69
30	008-tumor_CD45	Stroma	RFS_No	CD45EnR_Stroma	615	1241	55	62	1043	69	1268	524	1044	789	246	816	322	2740	104	659	12094	24	188	1	5	110	38	7	85	107	75	658	63	66	13	29	34	19	55	208	138	209	161
30	008-tumor_CD45	Tumor	RFS_No	CD45EnR_Intraepithelial	274	356	73	65	4790	67	302	1107	443	238	96	840	117	837	110	240	4419	39	127	2	2	58	26	5	100	28	63	220	58	30	23	19	43	24	36	104	19	123	138
30	009-tumor_CD68	Stroma	RFS_No	CD68EnR_Stroma	849	921	64	83	521	91	2422	475	1767	1292	131	1924	809	4043	134	1681	10573	81	236	1	4	128	61	8	127	174	117	1253	94	58	19	47	68	15	114	507	24	310	189
30	009-tumor_CD68	Tumor	RFS_No	CD68EnR_Intraepithelial	347	216	83	72	3006	94	406	2801	638	209	303	1441	234	424	147	242	6572	43	94	2	27	70	30	9	119	42	120	362	103	53	27	38	85	29	31	133	13	316	86
30	010-tumor_CD68	Stroma	RFS_No	CD68EnR_Stroma	411	114	76	95	2300	75	676	474	605	141	467	1297	212	396	127	233	16554	39	107	1	9	47	20	10	90	35	141	351	42	62	16	42	60	12	26	131	6	312	119
30	010-tumor_CD68	Tumor	RFS_No	CD68EnR_Intraepithelial	206	103	51	64	5681	83	155	621	240	78	102	881	86	88	121	120	2420	25	55	0	5	23	12	3	101	8	64	188	44	36	15	25	37	12	12	69	9	67	99
30	011-tumor_CD68	Stroma	RFS_No	CD68EnR_Stroma	875	206	41	50	905	71	1698	286	799	204	343	712	337	936	101	417	14820	25	109	0	3	54	17	11	79	83	70	331	57	44	16	26	31	11	42	186	12	337	139
30	011-tumor_CD68	Tumor	RFS_No	CD68EnR_Intraepithelial	306	112	45	49	5260	58	433	1313	288	86	157	831	114	254	88	129	4781	30	62	0	4	31	15	5	103	20	58	162	52	34	15	22	38	10	16	95	6	135	83
30	012-tumor_CD68	Stroma	RFS_No	CD68EnR_Stroma	522	141	51	58	1167	76	545	397	1199	112	362	819	168	440	87	222	14603	30	85	1	8	30	23	8	64	49	83	225	37	46	16	21	35	11	50	128	7	290	118
30	012-tumor_CD68	Tumor	RFS_No	CD68EnR_Intraepithelial	255	111	51	66	5629	70	220	626	452	80	166	963	93	143	110	133	5351	30	55	1	5	39	16	6	92	15	74	171	49	49	10	24	53	13	15	83	8	139	105
59	001-tumor	Tumor	RFS_Yes	TumorEnR_Intraepithelial	505	1578	24	76	1344	49	2582	1253	189	847	65	540	228	3902	105	439	2982	20	284	2	2	243	28	18	238	1038	68	6526	70	33	14	24	23	15	192	983	608	350	320
59	002-tumor	Tumor	RFS_Yes	TumorEnR_Intraepithelial	156	164	22	23	5574	43	216	1204	146	73	60	343	104	337	79	57	449	17	57	1	0	24	30	6	182	15	37	1248	29	12	3	18	18	4	14	76	14	65	187
59	003-tumor	Tumor	RFS_Yes	TumorEnR_Intraepithelial	118	243	22	31	4975	43	775	1468	195	77	54	381	119	431	72	59	605	15	102	1	0	31	17	5	194	23	25	851	23	11	3	16	9	6	13	84	60	66	148
59	004-tumor	Tumor	RFS_Yes	TumorEnR_Intraepithelial	383	1046	38	88	2005	52	4547	1184	141	540	40	377	262	3460	103	361	2641	30	232	6	8	201	31	16	219	613	65	5037	70	29	9	26	86	23	140	1418	740	204	350
59	005-tumor_CD45	Stroma	RFS_Yes	CD45EnR_Stroma	195	1032	30	43	371	42	1851	377	86	1078	46	292	823	7802	59	503	3037	341	184	2	2	237	68	13	138	422	42	2219	42	25	6	13	22	10	97	773	226	55	176
59	005-tumor_CD45	Tumor	RFS_Yes	CD45EnR_Intraepithelial	107	228	14	32	3818	53	697	1514	107	164	77	364	274	1134	72	130	1405	70	123	3	2	55	12	8	211	94	25	1075	33	15	9	20	26	15	40	257	79	99	145
59	006-tumor_CD45	Stroma	RFS_Yes	CD45EnR_Stroma	250	1379	18	82	28	39	3674	258	312	1903	41	318	816	7135	63	1562	2584	52	240	2	3	380	67	20	168	575	73	2872	78	26	5	19	19	10	207	823	628	47	318
59	007-tumor_CD45	Stroma	RFS_Yes	CD45EnR_Stroma	235	1193	28	48	70	42	1926	588	134	1226	32	317	1002	7310	50	789	2677	250	160	5	7	379	57	22	153	370	43	2220	58	27	7	9	16	9	127	678	204	38	204
59	007-tumor_CD45	Stroma	RFS_Yes	CD45EnR_Stroma	184	1849	21	55	315	41	1764	495	85	1381	47	307	1278	7492	70	752	3258	206	199	5	4	386	76	20	158	480	46	2323	71	28	13	12	17	15	161	875	693	70	218
59	008-tumor_CD45	Stroma	RFS_Yes	CD68EnR_Stroma	1052	313	14	44	323	35	3684	666	704	231	54	242	1390	3045	45	424	3068	25	151	3	5	115	81	23	225	349	43	2281	43	16	5	30	14	6	159	334	168	199	423
59	009-tumor_CD68	Tumor	RFS_Yes	CD68EnR_Intraepithelial	202	116	14	25	3945	36	1101	1393	445	87	52	356	234	599	49	91	826	17	120	5	4	46	18	4	212	59	32	831	27	11	4	14	10	7	23	107	60	77	220
59	010-tumor_CD68-	Stroma	RFS_Yes	CD68EnR_Stroma	1494	259	17	43	497	34	2697	510	267	274	80	288	2708	3438	52	591	3136	48	137	6	2	178	91	21	200	230	41	1582	42	25	8	29	13	6	149	367	33	287	477
59	010-tumor_CD68-	Tumor	RFS_Yes	CD68EnR_Intraepithelial	198	174	19	27	3798	37	721	1240	194	115	68	387	362	783	47	131	741	19	98	5	6	58	32	6	226	46	32	815	26	16	5	31	18	4	27	115	40	96	243
59	011-tumor_CD68	Stroma	RFS_Yes	CD68EnR_Stroma	2367	775	21	129	257	42	3217	882	122	568	72	437	518	5181	132	714	2691	28	216	4	3	206	27	44	250	593	67	3408	82	34	13	58	22	13	162	2542	360	222	353
59	011-tumor_CD68	Tumor	RFS_Yes	CD68EnR_Intraepithelial	1141	668	18	91	1035	27	3152	1014	121	458	84	396	404	4120	102	559	2920	16	268	5	10	155	31	28	260	675	65	3420	59	21	9	34	34	21	159	1714	292	270	268
59	012-tumor_CD68	Stroma	RFS_Yes	CD68EnR_Stroma	1464	1350	28	137	318	50	3755	902	773	1010	78	532	198	4898	77	488	6143	24	252	1	1	307	56	39	286	894	88	5138	128	29	21	57	17	12	263	2128	454	270	348
60	001-tumor	Stroma	RFS_No	TumorEnR_Stroma	1274	75	46	33	1251	98	3242	910	713	68	129	325	1170	1207	69	499	15080	25	78	21	5	67	14	49	199	136	287	1256	103	34	14	44	18	46	61	481	36	316	630
60	001-tumor	Tumor	RFS_No	TumorEnR_Intraepithelial	232	56	26	34	4674	67	450	1923	231	41	87	332	184	240	67	129	2031	20	32	17	3	28	19	18	204	26	142	464	59	19	13	25	44	19	51	177	34	110	460
60	002-tumor	Stroma	RFS_No	TumorEnR_Stroma	841	87	67	64	839	138	1540	661	1190	87	434	367	634	1061	118	412	27189	35	74	14	13	68	22	36	275	103	367	1213	108	39	27	45	33	45	65	449	56	446	571
60	002-tumor	Tumor	RFS_No	TumorEnR_Intraepithelial	178	82	33	38	5174	67	244	2475	299	54	109	385	96	235	73	114	3988	22	34	20	3	30	18	17	256	14	166	425	65	25	24	23	40	18	36	181	41	106	432
60	003-tumor	Stroma	RFS_No	TumorEnR_Stroma	648	99	97	67	796	119	508	1070	2431	76	594	456	510	773	99	321	27086	47	101	13	9	31	49	29	247	96	176	1293	110	32	28	45	49	41	97	907	50	542	357
60	003-tumor	Tumor	RFS_No	TumorEnR_Intraepithelial	190	81	37	40	6562	87	185	1489	693	75	284	510	145	243	111	171	12221	28	45	24	6	41	22	19	282	22	208	1365	98	29	33	39	51	21	43	563	37	232	341
60	004-tumor	Stroma	RFS_No	TumorEnR_Stroma	1566	157	83	48	1389	163	2394	913	904	170	336	452	1128	2055	143	746	19554	44	137	29	13	84	78	42	262	133	375	2068	148	52	40	27	53	44	153	1092	69	513	625
60	004-tumor	Tumor	RFS_No	TumorEnR_Intraepithelial	250	83	40	28	8792	87	294	1063	308	60	186	445	172	354	96	146	3164	23	41	26	7	36	30	17	260	22	179	835	79	33	26	35	54	20	56	269	41	145	501
60	005-tumor_CD45	Stroma	RFS_No	CD45EnR_Stroma	707	4951	57	76	322	99	5585	644	1859	5137	185	654	991	12483	155	3762	10500	175	295	12	7	467	140	39	234	358	163	4702	150	50	31	59	57	37	220	2004	252	229	630
60	005-tumor_CD45	Tumor	RFS_No	CD45EnR_Intraepithelial	196	268	45	46	5692	108	436	2494	776	210	145	596	136	514	118	235	6581	28	59	55	10	49	25	19	304	22	118	4547	107	36	23	43	51	44	59	382	52	174	353
60	006-tumor_CD45	Stroma	RFS_No	CD45EnR_Stroma	388	2281	49	69	291	68	3833	1084	1268	3436	91	371	1164	12451	97	2240	4608	654	301	13	6	414	109	30	189	498	93	2378	105	36	23	30	36	36	133	1251	136	112	275
60	007-tumor_CD45	Stroma	RFS_No	CD45EnR_Stroma	1205	4258	63	80	449	127	10766	776	1355	3043	246	633	1777	9551	114	2147	10444	470	359	4	2	547	139	43	242	548	185	3753	176	50	28	44	68	59	177	1557	365	361	574
60	007-tumor_CD45	Tumor	RFS_No	CD45EnR_Intraepithelial	372	749	36	82	5060	104	2223	3042	742	457	616	718	449	1678	133	372	10165	102	113	2	11	103	27	29	321	135	204	2153	101	52	53	178	84	54	113	736	143	318	563
60	008-tumor_CD45	Stroma	RFS_No	CD45EnR_Stroma	675	3349	64	90	439	113	8791	561	1112	4944	273	673	1549	12359	187	3949	14742	221	313	2	4	414	133	37	253	434	146	5365	155	63	29	70	64	57	221	2296	459	123	865
60	008-tumor_CD45	Tumor	RFS_No	CD45EnR_Intraepithelial	315	502	57	51	7115	128	1179	1836	517	471	223	614	283	1613	157	421	8803	42	63	6	9	100	41	13	240	82	103	5076	98	43	24	106	97	33	54	736	73	101	437
60	009-tumor_CD68	Stroma	RFS_No	CD68EnR_Stroma	1811	202	54	68	605	116	6731	371	2520	259	449	362	1926	2552	127	902	31219	45	145	1	1	81	38	28	312	213	327	2276	144	36	31	43	52	61	63	710	41	387	582
60	009-tumor_CD68	Tumor	RFS_No	CD68EnR_Intraepithelial	409	73	39	56	4786	89	1235	1747	753	59	189	484	335	512	99	263	8684	42	87	8	3	64	40	24	313	40	169	1266	92	38	24	29	98	27	73	386	27	215	411
60	010-tumor_CD68	Stroma	RFS_No	CD68EnR_Stroma	760	72	31	41	467	76	186	340	2227	69	242	252	201	565	82	170	25784	17	79	6	3	27	21	14	254	55	73	1227	59	26	16	33	39	29	38	496	19	290	377
60	010-tumor_CD68	Tumor	RFS_No	CD68EnR_Intraepithelial	198	52	26	49	3980	69	145	625	543	46	136	367	116	175	62	88	7936	16	39	1	6	19	28	8	257	32	121	893	61	28	18	24	49	26	43	383	30	149	338
60	011-tumor_CD68	Stroma	RFS_No	CD68EnR_Stroma	2487	739	55	72	421	85	5151	1035	3525	668	428	578	1900	2697	118	795	38501	38	200	15	5	156	59	31	282	219	79	1589	149	56	28	67	48	38	120	1266	34	563	707
60	011-tumor_CD68	Tumor	RFS_No	CD68EnR_Intraepithelial	281	114	30	49	3936	87	295	3118	893	51	214	559	221	303	117	163	11414	29	54	4	6	33	23	19	237	28	97	1980	99	37	26	52	53	27	46	894	35	219	387
60	012-tumor_CD68	Stroma	RFS_No	CD68EnR_Stroma	2787	655	49	88	513	131	13139	358	2204	711	233	424	2686	4757	127	1339	28172	52	270	7	4	299	54	62	271	486	204	3563	186	38	42	86	66	47	148	1090	37	497	819
60	012-tumor_CD68	Tumor	RFS_No	CD68EnR_Intraepithelial	411	161	35	51	4917	95	1317	2046	601	124	143	484	366	795	95	243	7624	22	67	6	1	58	26	25	285	97	126	1307	91	36	34	61	86	38	74	299	33	228	558
74	001-tumor	Stroma	RFS_Yes	TumorEnR_Stroma	1145	126	136	76	3391	68	1139	874	2318	408	1135	1053	333	2206	85	665	29465	40	229	31	10	220	36	33	131	304	127	2751	141	23	30	95	54	51	114	652	131	706	373
74	001-tumor	Tumor	RFS_Yes	TumorEnR_Intraepithelial	178	89	40	48	20914	64	165	1196	446	71	161	878	79	204	62	94	3386	23	77	30	4	28	8	8	161	22	54	827	85	27	9	61	43	11	22	151	24	314	121
74	002-tumor	Stroma	RFS_Yes	TumorEnR_Stroma	417	88	55	69	2194	83	256	250	1978	149	1638	693	194	701	113	224	47263	30	146	16	7	52	23	12	103	87	67	813	76	8	3	45	32	37	51	340	30	507	179
74	002-tumor	Tumor	RFS_Yes	TumorEnR_Intraepithelial	120	66	35	32	15016	54	108	783	328	42	110	455	69	107	53	72	3624	19	47	15	4	15	6	5	117	10	27	392	66	17	2	22	23	8	13	79	23	203	75
74	003-tumor	Stroma	RFS_Yes	TumorEnR_Stroma	843	75	82	44	2568	78	590	410	1551	217	551	822	384	1465	67	455	15847	44	147	12	5	43	29	22	73	157	87	3506	67	40	6	39	34	29	104	413	35	471	203
74	003-tumor	Tumor	RFS_Yes	TumorEnR_Intraepithelial	131	68	31	43	12911	64	140	673	298	61	93	633	74	113	61	84	1622	19	48	22	3	13	5	7	103	13	51	977	46	18	8	29	27	8	15	92	23	266	79
74	004-tumor	Stroma	RFS_Yes	TumorEnR_Stroma	353	124	68	49	2971	53	308	648	1383	186	384	707	150	1026	77	275	14061	30	123	10	9	84	39	16	109	117	57	2761	49	47	9	40	36	33	127	365	14	415	137
74	004-tumor	Tumor	RFS_Yes	TumorEnR_Intraepithelial	110	73	34	30	18342	49	106	1173	267	48	71	492	66	101	71	65	1512	21	43	13	4	15	7	5	95	8	30	424	61	16	5	37	26	8	17	74	13	164	77
74	005-tumor_CD45	Stroma	RFS_Yes	CD45EnR_Stroma	1267	1973	61	138	982	79	2613	490	4693	1335	98	1522	616	6390	112	1149	5812	147	296	17	6	222	58	47	131	533	118	3479	107	54	12	37	70	32	214	742	750	264	330
74	005-tumor_CD45	Tumor	RFS_Yes	CD45EnR_Intraepithelial	353	288	41	62	14711	72	835	1566	1316	168	115	1391	190	781	67	255	1827	41	220	32	8	64	16	10	137	88	90	1263	80	33	17	51	57	27	51	240	161	369	185
74	006-tumor_CD45	Stroma	RFS_Yes	CD45EnR_Stroma	932	1134	39	85	845	58	1521	807	1082	1004	100	765	424	3839	75	794	7237	124	198	9	7	115	36	21	85	364	72	2421	74	51	12	47	39	19	110	524	264	239	254
74	006-tumor_CD45	Tumor	RFS_Yes	CD45EnR_Intraepithelial	336	273	29	58	10983	75	690	946	558	219	102	741	192	1162	79	277	3088	29	164	42	10	71	19	10	136	90	70	1227	49	24	8	68	27	23	53	210	116	324	168
74	007-tumor_CD45	Stroma	RFS_Yes	CD45EnR_Stroma	696	1995	54	112	917	68	1423	1459	1608	1623	112	1099	382	6053	109	1014	7721	137	228	1	2	198	55	19	72	279	80	2808	83	63	15	40	47	19	158	687	598	189	292
74	007-tumor_CD45	Tumor	RFS_Yes	CD45EnR_Intraepithelial	240	363	46	53	17574	73	1421	1542	642	246	91	881	154	993	75	169	3448	26	116	14	14	72	26	17	116	59	70	1151	89	38	10	47	44	11	45	182	379	209	147
74	008-tumor_CD45	Stroma	RFS_Yes	CD45EnR_Stroma	1000	1556	45	108	781	85	2047	730	2728	1774	80	1992	704	7129	153	1543	6908	199	300	1	2	161	84	27	126	368	132	3820	104	76	18	45	58	28	213	1101	152	252	256
74	008-tumor_CD45	Tumor	RFS_Yes	CD45EnR_Intraepithelial	478	398	60	119	14248	153	893	2167	1593	338	101	1834	259	1336	108	426	3126	65	233	5	45	84	68	14	209	214	107	1524	95	103	12	63	119	56	49	360	55	375	287
74	009-tumor_CD68	Stroma	RFS_Yes	CD68EnR_Stroma	1311	131	48	67	1916	76	633	300	1710	270	918	687	266	1102	80	357	35052	36	174	3	5	82	18	16	167	167	47	1439	83	36	8	105	46	19	56	456	36	500	231
74	009-tumor_CD68	Tumor	RFS_Yes	CD68EnR_Intraepithelial	243	87	31	50	15172	52	191	1460	470	85	248	725	75	246	78	116	6997	22	83	4	3	22	11	6	157	35	57	628	57	33	5	86	30	16	22	144	12	242	135
74	010-tumor_CD68	Stroma	RFS_Yes	CD68EnR_Stroma	1001	165	43	64	1871	74	294	728	905	183	717	686	231	1018	99	308	22741	31	170	2	3	42	16	19	153	172	43	1276	70	41	11	62	37	21	72	436	109	364	186
74	010-tumor_CD68	Tumor	RFS_Yes	CD68EnR_Intraepithelial	179	92	45	42	14652	63	148	1083	259	62	187	657	66	154	81	96	4608	24	58	3	7	20	12	6	147	29	52	421	71	23	11	58	31	12	18	127	31	206	91
74	011-tumor_CD68	Stroma	RFS_Yes	CD68EnR_Stroma	1158	53	22	38	724	46	288	59	1334	68	98	427	177	866	56	181	6439	21	98	4	3	20	7	19	123	116	42	2483	37	22	4	21	41	13	60	253	177	125	144
74	011-tumor_CD68	Tumor	RFS_Yes	CD68EnR_Intraepithelial	283	57	31	45	12918	59	138	149	378	45	61	441	77	231	68	62	2679	31	67	1	3	7	12	6	101	30	35	699	40	18	7	37	30	15	12	111	34	132	103
74	012-tumor_CD68	Stroma	RFS_Yes	CD68EnR_Stroma	2172	128	36	77	1865	91	2428	319	2373	284	484	710	841	2057	101	620	20589	47	184	7	5	73	19	20	108	203	85	1512	95	39	17	41	38	22	88	610	29	457	347
74	012-tumor_CD68	Tumor	RFS_Yes	CD68EnR_Intraepithelial	240	101	38	63	14361	88	285	1457	467	82	161	755	149	243	94	141	3733	24	59	7	6	33	12	12	170	37	56	471	78	28	18	33	36	23	26	134	13	311	194
101	001-tumor	Stroma	RFS_Yes	TumorEnR_Stroma	1880	2744	71	179	2124	114	2660	920	420	2125	144	618	387	6365	44	628	7720	60	426	6	4	557	145	26	212	764	109	10278	102	48	27	30	48	66	173	607	463	420	381
101	001-tumor	Tumor	RFS_Yes	TumorEnR_Intraepithelial	433	1161	30	54	12798	53	1939	1456	311	708	73	437	147	2180	61	147	1053	19	237	6	6	210	39	12	212	313	64	9596	71	25	19	20	25	20	71	766	565	155	178
101	002-tumor	Tumor	RFS_Yes	TumorEnR_Intraepithelial	432	244	28	39	13240	42	1167	487	166	161	42	305	134	1075	47	104	386	19	138	8	2	67	11	7	221	169	39	3473	46	19	8	21	22	12	48	281	226	80	114
101	003-tumor	Stroma	RFS_Yes	TumorEnR_Stroma	1459	1163	65	177	1839	155	2537	2784	422	1121	161	1053	447	4989	113	504	2106	90	352	13	5	617	152	25	154	483	334	2594	61	90	56	65	76	124	173	625	1491	185	206
101	003-tumor	Tumor	RFS_Yes	TumorEnR_Intraepithelial	724	1081	27	67	4597	41	2918	2936	167	560	60	460	212	3237	54	226	1577	24	217	5	5	290	54	15	183	380	50	2379	53	29	18	22	19	13	87	547	1235	114	184
101	004-tumor	Tumor	RFS_Yes	TumorEnR_Intraepithelial	1073	1217	33	68	8881	38	3622	2057	237	1052	61	506	230	3528	50	311	859	22	365	5	3	445	47	19	226	398	41	2688	56	17	19	28	23	15	102	648	538	169	281
101	005-tumor_CD45	Stroma	RFS_Yes	CD45EnR_Stroma	681	1487	77	83	221	58	7624	1099	299	2968	79	460	870	17763	75	1177	2379	653	481	5	4	779	145	88	183	1414	115	4045	95	44	20	28	31	27	139	778	204	164	179
101	005-tumor_CD45	Tumor	RFS_Yes	CD45EnR_Intraepithelial	675	1255	38	87	5577	51	8628	2941	554	1526	101	613	924	4922	47	651	2276	82	535	9	8	633	42	29	259	849	83	5053	106	40	26	33	35	22	130	1748	389	374	217
101	006-tumor_CD45	Stroma	RFS_Yes	CD45EnR_Stroma	1008	1740	35	128	160	56	4485	676	398	2903	84	508	575	14623	60	1312	2535	601	506	4	8	583	146	59	174	1189	78	5196	93	46	27	41	25	23	153	607	323	156	253
101	006-tumor_CD45	Tumor	RFS_Yes	CD45EnR_Intraepithelial	1088	1358	33	155	3325	62	5494	3732	540	1343	88	643	713	5534	60	673	1443	85	394	13	11	771	76	38	233	775	77	6207	127	35	20	38	40	24	154	1080	610	328	267
101	007-tumor_CD45	Stroma	RFS_Yes	CD45EnR_Stroma	1506	1711	36	300	289	67	6255	784	323	3229	63	418	1032	12849	97	1156	4428	196	442	1	5	562	90	37	180	991	122	6897	89	67	16	65	20	15	194	811	1184	175	251
101	007-tumor_CD45	Tumor	RFS_Yes	CD45EnR_Intraepithelial	809	446	17	81	2238	54	3633	1770	247	638	62	405	229	3097	43	308	982	34	338	12	12	213	30	13	230	769	69	2565	63	34	13	39	34	17	60	781	341	183	146
101	008-tumor_CD45	Stroma	RFS_Yes	CD45EnR_Stroma	1501	3182	46	208	231	69	5778	611	916	6262	102	640	1722	15457	229	2235	4591	274	522	4	7	607	145	78	195	1130	95	11627	132	80	30	59	29	27	281	733	700	239	391
101	008-tumor_CD45	Tumor	RFS_Yes	CD45EnR_Intraepithelial	1082	793	42	94	3613	73	9273	1567	493	1312	84	434	340	4001	81	584	1096	35	530	12	8	453	73	29	230	464	70	4904	97	47	32	53	23	25	128	605	396	272	232
101	009-tumor_CD68	Stroma	RFS_Yes	CD68EnR_Stroma	7097	722	53	247	442	112	4347	353	418	919	111	397	1470	7980	145	1224	2201	53	497	3	3	253	45	108	229	1185	65	6638	110	32	43	81	42	35	237	396	457	544	680
101	009-tumor_CD68	Tumor	RFS_Yes	CD68EnR_Intraepithelial	1707	744	38	117	5335	79	3733	1010	448	685	68	406	470	3507	146	477	803	80	379	9	7	200	29	46	170	513	89	7696	109	24	30	38	40	33	106	588	626	248	248
101	010-tumor_CD68	Stroma	RFS_Yes	CD68EnR_Stroma	4242	648	50	136	588	88	4764	370	486	923	87	341	584	4499	109	886	1116	52	400	2	1	280	67	62	160	639	65	5594	118	24	37	55	37	34	135	232	507	238	424
101	010-tumor_CD68	Tumor	RFS_Yes	CD68EnR_Intraepithelial	862	776	48	61	5130	77	5639	1246	403	778	65	368	235	2559	99	315	490	31	368	12	13	271	39	13	175	212	60	3712	106	25	29	42	30	31	55	265	310	147	266
101	011-tumor_CD68	Stroma	RFS_Yes	CD68EnR_Stroma	17573	483	117	179	384	191	5657	242	1273	719	131	340	1159	5440	297	1216	1328	73	759	5	10	308	49	97	217	1091	146	15570	210	41	117	90	60	81	133	240	300	568	675
101	011-tumor_CD68	Tumor	RFS_Yes	CD68EnR_Intraepithelial	1661	595	40	58	4736	63	4512	983	350	769	62	350	215	2632	88	289	473	29	339	4	3	161	30	30	164	261	39	2210	78	33	21	40	49	21	62	194	228	150	229
101	012-tumor_CD68	Stroma	RFS_Yes	CD68EnR_Stroma	6815	1136	63	193	594	81	3839	1229	827	2205	148	518	1320	9027	126	1620	4993	33	590	5	8	510	72	88	177	1276	78	9219	112	44	57	82	33	33	197	436	321	453	732
101	012-tumor_CD68	Tumor	RFS_Yes	CD68EnR_Intraepithelial	2013	1163	43	94	6055	62	3208	2311	418	1472	74	580	381	4821	120	585	1312	49	446	2	5	404	49	37	266	874	75	8224	82	36	30	58	31	25	108	786	443	225	381
105	001-tumor	Tumor	RFS_Yes	TumorEnR_Intraepithelial	491	417	75	50	22717	130	11616	109	684	278	109	231	173	1441	221	339	4988	28	478	3	5	89	25	22	262	103	125	5108	151	20	23	61	36	31	62	144	632	176	312
105	002-tumor	Tumor	RFS_Yes	TumorEnR_Intraepithelial	597	370	62	38	20214	105	16366	91	574	211	91	221	185	1357	150	329	2173	29	469	3	4	98	26	16	222	277	77	5806	119	19	18	33	29	22	51	122	799	155	487
105	004-tumor	Tumor	RFS_Yes	TumorEnR_Intraepithelial	408	224	48	37	18631	98	15487	95	415	172	50	193	112	1023	144	286	1169	26	465	3	5	64	36	15	192	278	69	3607	115	21	23	44	26	24	52	128	416	212	371
105	005-tumor_CD45	Stroma	RFS_Yes	CD45EnR_Stroma	2207	7044	124	117	284	137	6515	235	1351	5801	166	772	5765	27991	264	4828	7559	480	603	5	5	290	231	60	338	925	727	5423	160	36	43	64	60	125	203	341	649	191	663
105	005-tumor_CD45	Tumor	RFS_Yes	CD45EnR_Intraepithelial	1138	2486	90	98	7533	112	6528	250	822	2113	118	584	3232	10961	224	1756	5518	108	446	6	6	193	91	32	303	417	325	2262	139	18	44	63	70	99	127	200	2219	176	503
105	006-tumor_CD45	Stroma	RFS_Yes	CD45EnR_Stroma	1330	6973	104	181	623	179	9744	223	1616	13645	255	901	3389	32963	223	8100	6012	297	705	4	2	1261	408	91	471	1246	582	6304	337	57	58	50	72	66	507	1302	835	198	812
105	006-tumor_CD45	Tumor	RFS_Yes	CD45EnR_Intraepithelial	1099	945	72	66	23797	166	2112	334	908	1260	191	685	886	4486	149	1108	5479	58	267	11	10	188	103	32	490	188	214	3683	158	45	38	88	59	36	138	651	251	287	495
105	007-tumor_CD45	Stroma	RFS_Yes	CD45EnR_Stroma	1514	5814	91	129	732	137	3424	656	924	5463	347	842	2206	19991	201	3520	15240	308	393	8	8	981	245	43	306	617	245	4804	203	50	43	75	56	80	348	1108	503	245	508
105	007-tumor_CD45	Tumor	RFS_Yes	CD45EnR_Intraepithelial	465	1596	56	54	7027	85	5380	803	371	936	89	534	699	4541	121	537	5496	63	303	6	13	340	48	36	232	183	135	3648	96	26	46	71	30	38	115	353	1291	245	266
105	008-tumor_CD45	Stroma	RFS_Yes	CD45EnR_Stroma	1266	5873	120	141	183	136	7417	670	1013	7606	147	705	3782	28331	240	4407	7364	546	437	7	7	708	263	60	334	882	733	6646	198	45	47	69	57	114	248	849	493	187	607
105	008-tumor_CD45	Tumor	RFS_Yes	CD45EnR_Intraepithelial	567	1201	71	62	2819	93	9606	1113	325	1088	71	519	1356	6557	129	693	6165	214	407	22	7	318	71	39	255	345	342	2335	120	35	32	65	30	76	144	354	968	254	324
105	009-tumor_CD68	Stroma	RFS_Yes	CD68EnR_Stroma	4165	940	71	195	620	132	5480	1065	576	973	201	567	2803	8369	121	1585	12290	49	375	6	5	747	166	50	470	826	411	6967	225	37	41	65	47	73	491	610	642	415	540
105	009-tumor_CD68	Tumor	RFS_Yes	CD68EnR_Intraepithelial	593	453	47	69	3114	67	5354	1642	163	312	62	376	446	2560	91	429	7748	19	255	5	5	319	34	19	190	253	205	1720	86	30	26	41	25	39	94	196	1012	264	217
105	010-tumor_CD68	Stroma	RFS_Yes	CD68EnR_Stroma	3964	753	68	102	833	119	3025	154	480	1217	88	413	787	6464	159	1390	2089	26	350	9	6	306	51	43	257	409	157	2993	212	19	50	39	35	53	100	226	377	245	452
105	010-tumor_CD68	Tumor	RFS_Yes	CD68EnR_Intraepithelial	562	220	57	59	16551	101	5623	190	437	215	62	275	187	1541	308	273	2829	31	377	3	3	140	37	36	229	165	113	3677	177	16	34	57	32	35	52	145	401	185	483
105	011-tumor_CD68	Stroma	RFS_Yes	CD68EnR_Stroma	2890	1567	69	115	595	113	7683	494	5779	1330	223	535	2642	8847	159	1833	15191	28	410	11	12	583	135	30	327	482	161	6234	196	32	50	100	67	52	266	753	193	374	739
105	011-tumor_CD68	Tumor	RFS_Yes	CD68EnR_Intraepithelial	466	265	45	45	6117	85	2688	1050	885	192	77	360	328	1468	93	284	13436	24	287	7	5	144	26	15	318	118	92	2645	101	25	32	39	31	40	64	159	439	209	332
105	012-tumor_CD68	Stroma	RFS_Yes	CD68EnR_Stroma	2227	600	76	61	1391	114	8260	185	1938	723	480	332	639	4803	144	1287	18651	30	388	8	5	162	138	36	312	560	236	7134	133	26	32	70	35	54	162	179	282	271	405
105	012-tumor_CD68	Tumor	RFS_Yes	CD68EnR_Intraepithelial	737	216	61	39	11557	102	9568	352	1196	282	199	332	297	1593	183	514	7608	28	471	8	7	100	55	18	322	262	143	4835	142	27	33	51	39	39	56	146	499	247	441
106	001-tumor	Stroma	RFS_Yes	TumorEnR_Stroma	449	264	134	93	3403	267	355	864	3708	231	299	344	219	1036	86	263	12660	36	266	51	32	233	77	19	134	180	154	887	20	58	42	137	81	146	146	516	612	93	180
106	001-tumor	Tumor	RFS_Yes	TumorEnR_Intraepithelial	104	67	25	26	7768	58	106	2286	330	45	158	220	52	167	65	54	1385	17	107	14	3	16	6	6	219	37	25	254	15	12	10	89	20	6	23	90	209	15	110
106	002-tumor	Stroma	RFS_Yes	TumorEnR_Stroma	499	464	53	106	2678	136	722	672	585	362	264	338	240	1593	80	284	20764	42	210	19	2	147	17	30	184	259	57	753	42	37	8	154	40	37	122	679	847	177	230
106	002-tumor	Tumor	RFS_Yes	TumorEnR_Intraepithelial	150	158	27	44	9510	72	291	1875	179	104	99	285	80	504	77	78	4390	20	110	7	9	23	11	9	188	75	29	314	24	14	7	79	16	26	32	383	501	25	121
106	003-tumor	Tumor	RFS_Yes	TumorEnR_Intraepithelial	97	114	26	39	6874	55	127	1366	220	48	229	218	62	243	63	49	3856	22	110	13	4	23	9	4	199	42	28	359	23	11	11	46	14	7	27	112	302	27	108
106	004-tumor	Stroma	RFS_Yes	TumorEnR_Stroma	249	180	63	49	2657	111	206	3277	603	83	93	286	72	430	83	90	4486	29	122	36	3	27	25	15	157	45	53	468	24	23	11	86	32	42	33	174	203	41	94
106	004-tumor	Tumor	RFS_Yes	TumorEnR_Intraepithelial	115	79	29	28	7714	49	108	1818	240	46	209	203	70	208	60	58	4001	18	126	9	5	17	12	8	244	35	23	421	19	14	7	107	14	10	27	79	151	21	104
106	005-tumor_CD45	Stroma	RFS_Yes	CD45EnR_Stroma	241	2435	31	42	175	60	1343	178	431	1873	109	343	615	6924	52	995	5917	139	253	11	1	152	86	14	128	406	44	2354	45	26	17	76	20	16	137	633	697	49	314
106	005-tumor_CD45	Tumor	RFS_Yes	CD45EnR_Intraepithelial	156	628	35	41	4099	89	443	1480	502	433	331	377	256	1752	79	275	5833	46	116	18	7	51	29	7	201	120	41	1626	38	23	12	67	37	19	82	259	207	31	118
106	006-tumor_CD45	Stroma	RFS_Yes	CD45EnR_Stroma	283	1450	27	45	73	53	757	211	199	1263	52	300	583	5052	66	784	4461	139	160	10	4	101	44	11	124	249	34	1465	41	16	9	70	17	10	67	531	440	35	256
106	006-tumor_CD45	Tumor	RFS_Yes	CD45EnR_Intraepithelial	173	452	31	31	1313	59	779	983	212	319	76	256	335	1638	76	237	2367	32	125	22	4	62	19	10	212	156	40	1611	22	25	6	65	24	17	56	341	1286	47	140
106	007-tumor_CD45	Stroma	RFS_Yes	CD45EnR_Stroma	276	1537	25	46	116	48	1108	355	164	760	35	201	648	4180	69	328	3677	224	168	0	1	103	37	10	117	353	25	2108	40	23	8	116	16	8	57	426	343	35	218
106	007-tumor_CD45	Tumor	RFS_Yes	CD45EnR_Intraepithelial	240	456	32	51	3278	65	945	833	200	308	72	199	418	1673	130	205	3602	57	130	25	6	118	18	12	206	161	34	1463	28	16	6	292	17	17	52	401	906	26	150
106	008-tumor_CD45	Stroma	RFS_Yes	CD45EnR_Stroma	203	2434	32	42	91	65	1160	167	149	1573	47	256	341	5709	75	678	2252	111	170	1	2	145	51	5	112	274	29	1772	40	20	7	61	19	11	66	464	638	19	239
106	008-tumor_CD45	Tumor	RFS_Yes	CD45EnR_Intraepithelial	250	972	48	66	2617	101	669	1008	269	457	93	302	341	2080	143	244	8993	52	157	50	7	50	29	4	192	159	45	1141	36	20	9	93	38	18	64	505	450	23	138
106	009-tumor_CD68	Stroma	RFS_Yes	CD68EnR_Stroma	617	1188	25	49	421	49	1267	251	1749	520	57	228	339	2328	78	325	6607	51	152	3	2	88	44	10	131	238	29	1277	44	18	12	201	17	17	66	408	776	70	308
106	009-tumor_CD68	Tumor	RFS_Yes	CD68EnR_Intraepithelial	260	313	49	58	6876	95	770	1155	752	178	109	283	170	809	186	151	7141	31	127	30	6	47	14	12	233	124	29	582	26	25	6	174	47	14	37	207	717	41	157
106	010-tumor_CD68	Stroma	RFS_Yes	CD68EnR_Stroma	688	416	15	54	595	56	1696	294	330	252	76	190	424	1548	70	274	9420	22	158	4	1	83	16	12	148	256	44	1301	43	23	12	195	22	14	61	455	541	72	265
106	010-tumor_CD68	Tumor	RFS_Yes	CD68EnR_Intraepithelial	229	183	35	57	4996	72	1462	855	191	109	77	232	160	616	117	98	6014	24	135	14	2	48	10	10	234	73	35	1087	29	20	11	119	24	15	40	288	559	26	130
106	011-tumor_CD68	Stroma	RFS_Yes	CD68EnR_Stroma	792	317	36	54	1147	68	913	940	620	206	125	220	312	1385	97	266	11457	37	188	12	3	79	24	10	127	219	30	731	34	24	9	193	33	16	98	644	795	101	197
106	011-tumor_CD68	Tumor	RFS_Yes	CD68EnR_Intraepithelial	180	85	24	30	7135	59	265	1936	220	72	130	202	98	341	76	65	3477	19	115	6	2	27	8	9	215	44	24	354	19	17	3	80	23	5	26	153	366	19	99
106	012-tumor_CD68	Stroma	RFS_Yes	CD68EnR_Stroma	614	290	32	49	687	72	708	1733	1118	324	94	278	403	1582	120	305	10455	39	184	5	1	50	19	11	144	196	42	843	27	21	17	168	45	23	69	599	802	105	230
106	012-tumor_CD68	Tumor	RFS_Yes	CD68EnR_Intraepithelial	146	115	28	35	6175	53	384	2292	316	72	163	192	85	401	56	83	3552	14	121	9	2	22	10	7	287	50	23	299	19	10	6	79	28	7	27	135	469	21	115
262	001-tumor	Tumor	RFS_No	TumorEnR_Intraepithelial	98	66	27	28	15230	67	105	191	494	47	106	212	69	146	80	80	648	27	428	13	5	27	18	8	166	8	38	2103	67	15	9	12	24	17	21	120	14	132	108
262	002-tumor	Tumor	RFS_No	TumorEnR_Intraepithelial	119	63	27	36	16474	57	87	290	704	39	66	242	67	116	88	64	727	30	159	11	4	21	8	6	117	8	20	1012	48	26	8	14	21	12	15	125	12	115	138
262	003-tumor	Tumor	RFS_No	TumorEnR_Intraepithelial	105	50	24	28	13555	48	68	162	291	32	66	168	40	109	67	53	403	22	138	9	3	16	9	7	108	7	20	1034	35	13	5	6	19	4	11	94	11	64	73
262	004-tumor	Tumor	RFS_No	TumorEnR_Intraepithelial	154	62	28	33	16776	57	130	78	912	40	74	199	73	147	84	77	440	25	292	11	6	23	7	7	137	13	29	1166	41	15	10	8	17	17	12	90	13	116	71
262	005-tumor_CD45	Stroma	RFS_No	CD45EnR_Stroma	731	959	55	54	393	68	3399	188	6878	1326	149	318	254	5662	91	1433	8940	81	241	23	8	58	40	19	153	317	46	5834	71	38	22	51	34	28	66	1663	112	166	581
262	005-tumor_CD45	Tumor	RFS_No	CD45EnR_Intraepithelial	217	126	23	46	15228	47	540	422	984	109	91	237	94	545	72	151	1364	29	176	24	1	22	13	9	166	37	25	979	56	39	9	5	24	21	18	206	21	102	122
262	006-tumor_CD45	Stroma	RFS_No	CD45EnR_Stroma	392	693	63	95	343	86	2731	464	9485	1399	33	499	369	3814	144	829	2881	63	177	105	12	122	28	31	89	147	150	2174	57	43	46	54	55	50	62	143	104	186	216
262	006-tumor_CD45	Tumor	RFS_No	CD45EnR_Intraepithelial	154	101	72	74	2900	110	1141	781	2937	174	36	342	188	595	40	246	679	77	114	87	21	32	84	12	82	56	130	794	47	76	55	26	60	55	41	78	22	123	81
262	007-tumor_CD45	Stroma	RFS_No	CD45EnR_Stroma	636	1323	44	76	500	84	4757	500	6528	1633	47	355	614	4792	87	1075	3128	52	198	14	2	117	25	25	105	351	100	5536	57	52	49	48	95	18	46	250	186	144	344
262	007-tumor_CD45	Tumor	RFS_No	CD45EnR_Intraepithelial	264	297	61	54	5114	93	871	548	1910	220	35	430	250	767	173	213	755	40	93	14	15	34	44	48	128	63	140	985	48	36	5	16	110	55	14	106	32	75	105
262	008-tumor_CD45	Stroma	RFS_No	CD45EnR_Stroma	372	993	61	108	317	123	2013	346	11946	1678	31	559	268	5019	172	992	1590	424	178	22	10	211	48	52	62	217	172	2661	115	108	107	52	169	48	100	351	44	198	187
262	008-tumor_CD45	Tumor	RFS_No	CD45EnR_Intraepithelial	242	179	77	127	5512	45	893	1697	3676	130	78	696	193	839	140	187	491	63	143	63	44	102	26	62	146	63	379	744	79	60	21	46	142	68	74	122	10	136	116
262	009-tumor_CD68	Stroma	RFS_No	CD68EnR_Stroma	3595	290	44	76	2105	92	2597	102	10647	318	281	237	651	1831	77	1242	20222	40	330	7	8	63	23	37	135	228	39	3947	51	28	26	33	54	27	46	150	18	407	606
262	009-tumor_CD68	Tumor	RFS_No	CD68EnR_Intraepithelial	189	69	33	32	13976	64	115	289	608	46	75	246	66	129	82	75	911	27	147	3	12	18	7	8	115	10	31	1148	45	16	8	17	23	11	13	152	5	53	145
262	010-tumor_CD68	Stroma	RFS_No	CD68EnR_Stroma	4674	157	50	54	2131	100	3175	149	7475	259	554	250	1075	1933	116	984	23147	18	265	5	3	55	32	30	178	314	35	6191	73	27	3	27	38	14	53	217	14	241	730
262	010-tumor_CD68	Tumor	RFS_No	CD68EnR_Intraepithelial	267	73	36	36	15838	61	247	584	863	44	84	306	100	159	98	83	1542	31	121	6	5	13	9	9	139	17	32	933	49	29	4	17	28	8	18	114	10	56	152
262	011-tumor_CD68	Stroma	RFS_No	CD68EnR_Stroma	1908	432	73	63	2375	88	5230	110	10161	570	614	313	374	1976	146	962	43873	40	236	13	2	57	34	32	170	267	51	4764	66	36	15	240	50	33	43	255	48	415	608
262	011-tumor_CD68	Tumor	RFS_No	CD68EnR_Intraepithelial	263	117	54	41	19541	68	334	285	1753	60	97	395	88	177	101	104	3240	46	128	2	6	19	13	19	171	29	49	790	68	31	16	13	61	18	23	142	7	97	170
262	012-tumor_CD68	Stroma	RFS_No	CD68EnR_Stroma	5156	183	35	85	2045	96	4481	189	7643	340	269	263	834	2586	126	1229	26137	37	347	17	3	61	19	32	141	309	57	3423	64	36	23	143	40	33	46	889	61	210	830
262	012-tumor_CD68	Tumor	RFS_No	CD68EnR_Intraepithelial	538	77	35	37	15214	83	410	143	1244	66	72	215	100	263	102	136	2086	23	205	3	1	16	12	8	118	31	41	783	42	20	5	20	34	11	13	211	19	65	124
286	001-tumor	Tumor	RFS_No	TumorEnR_Intraepithelial	325	183	159	330	1666	159	518	15464	20539	356	158	1125	192	311	102	119	1524	64	146	72	39	46	61	44	74	90	392	198	61	115	67	35	123	87	124	208	40	111	123
286	002-tumor	Stroma	RFS_No	TumorEnR_Stroma	458	119	132	223	746	562	586	3853	35561	666	160	1277	172	1141	177	316	2942	228	295	256	146	140	46	169	258	34	793	360	111	210	152	35	166	151	151	287	123	202	102
286	002-tumor	Tumor	RFS_No	TumorEnR_Intraepithelial	312	241	122	216	1400	167	446	8395	12419	391	89	1018	143	327	61	125	1660	72	123	71	65	58	38	37	98	47	318	199	41	213	70	29	115	52	63	190	57	65	113
286	003-tumor	Stroma	RFS_No	TumorEnR_Stroma	441	293	71	239	1093	271	541	3241	35923	642	90	966	177	733	199	290	6554	157	202	188	56	23	59	98	83	88	331	360	83	225	32	34	160	85	169	166	105	54	110
286	003-tumor	Tumor	RFS_No	TumorEnR_Intraepithelial	143	157	62	134	2195	124	489	485	19553	450	69	762	120	582	223	217	9898	108	93	24	12	31	26	22	53	43	277	177	52	85	21	36	64	23	44	116	25	31	62
286	004-tumor	Stroma	RFS_No	TumorEnR_Stroma	204	209	93	78	1267	169	829	365	30346	197	147	969	109	414	256	190	8573	137	233	193	46	37	49	142	119	72	501	379	39	37	27	19	87	317	198	121	172	53	144
286	004-tumor	Tumor	RFS_No	TumorEnR_Intraepithelial	86	87	59	109	2488	54	228	90	30432	142	78	623	96	101	151	83	8609	56	86	76	14	26	34	8	71	17	169	151	27	85	37	22	56	28	55	35	25	45	71
286	005-tumor_CD45	Stroma	RFS_No	CD45EnR_Stroma	315	583	75	143	159	146	726	1559	10938	1934	34	1129	183	2130	75	385	1597	264	110	94	31	187	29	29	103	168	456	298	39	134	32	38	133	64	96	269	78	22	73
286	005-tumor_CD45	Tumor	RFS_No	CD45EnR_Intraepithelial	411	416	51	130	1160	140	555	8127	13616	776	187	1270	281	872	103	105	4482	114	86	341	68	41	215	118	301	199	786	373	259	245	59	83	97	176	395	334	143	275	238
286	006-tumor_CD45	Stroma	RFS_No	CD45EnR_Stroma	291	461	94	175	220	139	1110	1489	5530	1877	65	1062	260	2301	86	428	1181	313	158	15	6	161	47	48	43	164	652	314	45	207	36	36	85	46	100	260	42	52	52
286	006-tumor_CD45	Tumor	RFS_No	CD45EnR_Intraepithelial	264	267	181	167	2035	226	562	1395	3103	686	180	872	129	752	132	253	4819	86	124	110	44	105	52	76	133	77	520	360	28	157	57	40	16	197	141	268	31	139	166
286	007-tumor_CD45	Stroma	RFS_No	CD45EnR_Stroma	409	766	76	170	348	205	1116	861	15298	2770	100	1327	238	2900	134	498	1945	437	176	19	9	168	35	42	36	79	806	404	83	314	50	27	121	83	174	427	28	138	65
286	007-tumor_CD45	Tumor	RFS_No	CD45EnR_Intraepithelial	180	234	128	123	1546	169	747	408	5117	516	194	922	205	626	100	291	5803	189	148	66	16	92	44	102	45	125	272	224	87	199	71	58	127	62	70	202	58	32	205
286	008-tumor_CD45	Stroma	RFS_No	CD45EnR_Stroma	467	813	151	240	257	125	1079	1637	17583	2505	143	1338	316	2499	110	485	1396	383	214	15	10	162	65	16	92	116	612	373	129	312	29	53	111	69	145	397	32	72	106
286	008-tumor_CD45	Tumor	RFS_No	CD45EnR_Intraepithelial	297	372	151	233	1060	355	714	2465	8021	1257	131	1140	246	1195	224	157	2278	254	340	124	25	166	20	59	163	85	595	363	157	357	72	103	171	152	71	520	59	44	92
286	009-tumor_CD68	Stroma	RFS_No	CD68EnR_Stroma	386	331	71	165	268	279	1282	1523	12438	872	96	980	305	1382	86	302	3712	155	88	39	27	137	108	87	89	124	315	299	86	196	53	14	94	83	104	354	86	120	142
286	009-tumor_CD68	Tumor	RFS_No	CD68EnR_Intraepithelial	133	247	53	82	823	125	504	6985	5489	428	94	727	151	431	69	193	1557	208	123	22	15	51	36	61	75	52	225	167	97	82	73	64	135	93	87	213	144	54	68
286	010-tumor_CD68	Stroma	RFS_No	CD68EnR_Stroma	660	626	132	203	380	258	1388	2151	24799	1722	189	1381	313	2043	91	466	1609	259	173	27	13	201	70	100	72	57	757	523	70	147	61	39	149	77	96	416	99	66	75
286	010-tumor_CD68	Tumor	RFS_No	CD68EnR_Intraepithelial	513	346	149	201	1439	131	906	10933	11720	634	188	1181	53	391	116	271	1019	49	207	92	43	179	34	272	211	195	791	365	136	231	83	89	253	145	244	513	101	113	64
286	011-tumor_CD68	Stroma	RFS_No	CD68EnR_Stroma	797	1008	164	253	248	265	1338	2778	30754	1693	166	2405	351	2782	149	473	3330	296	247	84	23	395	94	75	135	134	457	662	131	170	68	74	233	112	157	448	74	103	193
286	011-tumor_CD68	Tumor	RFS_No	CD68EnR_Intraepithelial	203	717	108	500	1391	381	788	3939	14800	1162	218	1919	231	877	280	393	1636	354	400	133	62	208	49	247	305	282	917	227	197	447	120	194	429	295	354	558	49	327	46
286	012-tumor_CD68	Stroma	RFS_No	CD68EnR_Stroma	304	212	83	98	221	143	385	1822	6751	526	97	650	218	804	53	186	6586	100	112	42	7	92	41	29	72	108	284	277	64	139	42	31	36	35	56	176	69	187	76
286	012-tumor_CD68	Tumor	RFS_No	CD68EnR_Intraepithelial	208	120	98	169	1278	116	331	7389	2465	332	53	610	173	282	86	110	2047	109	126	31	9	117	35	35	121	49	265	138	28	125	42	18	94	47	41	87	116	145	52
301	001-tumor	Tumor	RFS_Yes	TumorEnR_Intraepithelial	103	102	16	15	1746	23	49	3617	272	51	60	375	33	147	40	43	513	13	37	1	2	14	4	2	185	37	25	297	76	8	3	19	17	4	27	53	32	52	34
301	002-tumor	Tumor	RFS_Yes	TumorEnR_Intraepithelial	132	122	18	22	3392	36	79	2779	380	86	75	501	164	297	36	69	327	15	34	2	3	24	6	3	226	40	26	146	61	11	3	26	21	5	23	60	39	85	49
301	003-tumor	Stroma	RFS_Yes	TumorEnR_Stroma	647	101	34	71	361	49	105	1990	1062	291	600	637	233	685	68	330	4756	29	71	31	9	169	21	25	166	137	88	1848	63	37	16	39	40	31	48	235	21	164	70
301	003-tumor	Tumor	RFS_Yes	TumorEnR_Intraepithelial	263	105	19	34	1135	42	87	2670	666	140	177	551	102	360	66	136	1604	13	62	1	3	65	11	9	271	96	38	1831	74	12	6	38	23	8	41	129	17	157	55
301	004-tumor	Tumor	RFS_Yes	TumorEnR_Intraepithelial	192	96	20	47	2312	47	218	1386	269	64	63	469	71	289	104	114	240	16	164	2	1	27	8	3	327	62	31	1666	68	12	4	40	22	8	21	56	58	160	66
301	005-tumor_CD45	Stroma	RFS_Yes	CD45EnR_Stroma	441	1937	50	97	198	89	5277	467	281	4108	94	1076	1675	13643	100	1551	1403	591	406	3	4	403	104	33	121	576	98	1844	147	46	15	51	42	24	115	437	382	39	116
301	005-tumor_CD45	Tumor	RFS_Yes	CD45EnR_Intraepithelial	395	1413	40	87	3750	87	3918	946	401	2472	118	848	1541	6897	110	909	1379	220	388	9	6	205	57	23	232	461	72	3116	93	30	17	128	39	30	104	494	1462	118	83
301	006-tumor_CD45	Stroma	RFS_Yes	CD45EnR_Stroma	1671	4659	83	200	310	106	4246	781	2922	6549	324	2069	1422	15672	172	3104	9960	189	671	7	6	738	126	60	172	750	150	4299	199	65	37	124	64	29	231	1046	854	243	253
301	006-tumor_CD45	Tumor	RFS_Yes	CD45EnR_Intraepithelial	311	544	32	87	3047	65	1211	4464	512	530	132	1216	243	1636	241	294	1345	33	391	6	7	120	17	10	605	205	88	7191	164	29	13	114	44	4	67	378	254	406	148
301	007-tumor_CD45	Stroma	RFS_Yes	CD45EnR_Stroma	1215	3709	63	106	287	102	2462	936	936	7192	124	1281	1002	14129	172	3033	2861	264	387	2	1	662	161	33	94	437	129	2514	151	65	18	57	48	12	176	752	203	84	194
301	007-tumor_CD45	Tumor	RFS_Yes	CD45EnR_Intraepithelial	237	475	30	35	2398	55	516	3009	489	742	86	659	292	2092	415	308	953	33	74	1	1	103	22	6	227	106	60	1642	96	17	8	48	20	11	45	171	73	150	64
301	008-tumor_CD45	Stroma	RFS_Yes	CD45EnR_Stroma	564	2726	83	75	178	88	4579	656	374	5105	109	1086	1497	15182	127	1852	3159	579	390	1	1	473	125	33	119	550	96	2167	164	61	20	49	41	23	114	523	212	64	134
301	008-tumor_CD45	Tumor	RFS_Yes	CD45EnR_Intraepithelial	470	900	42	85	3347	78	1703	1953	351	1661	164	888	1392	5781	330	889	2232	122	246	1	6	290	58	25	219	278	97	1991	126	45	18	97	50	35	87	398	323	148	114
301	009-tumor_CD68	Stroma	RFS_Yes	CD68EnR_Stroma	1864	671	34	78	357	101	1425	617	3885	1069	530	733	715	3623	151	1036	8474	21	266	4	3	237	62	35	120	246	87	1310	130	30	23	129	56	23	153	365	355	272	156
301	009-tumor_CD68	Tumor	RFS_Yes	CD68EnR_Intraepithelial	257	181	28	39	1589	61	369	2195	416	148	129	586	95	445	154	107	813	16	140	1	3	53	16	7	286	92	46	746	76	15	13	69	28	17	26	109	97	166	82
301	010-tumor_CD68	Stroma	RFS_Yes	CD68EnR_Stroma	1473	789	34	79	445	59	1153	795	3387	1300	384	579	538	3697	65	978	5608	27	269	1	2	262	51	28	138	255	66	992	101	24	15	104	29	15	106	266	261	149	152
301	010-tumor_CD68	Tumor	RFS_Yes	CD68EnR_Intraepithelial	243	186	24	45	3238	63	273	2599	721	221	153	611	113	641	69	124	793	16	121	4	1	49	6	9	418	81	55	483	69	15	10	100	30	9	44	136	75	133	74
301	011-tumor_CD68	Stroma	RFS_Yes	CD68EnR_Stroma	1595	1326	32	150	263	80	1313	1511	6020	2119	135	1383	991	5268	177	1414	5149	35	304	3	2	398	76	44	125	364	109	1662	118	34	31	106	38	18	140	771	622	128	121
301	011-tumor_CD68	Tumor	RFS_Yes	CD68EnR_Intraepithelial	268	328	29	64	1142	51	702	3172	963	286	90	833	160	848	222	192	459	15	195	1	2	69	19	6	294	130	53	999	76	22	10	126	35	13	46	187	662	150	53
301	012-tumor_CD68	Stroma	RFS_Yes	CD68EnR_Stroma	2493	2240	45	187	409	85	4174	1725	2893	2268	139	1454	1940	9251	102	2189	7865	37	377	1	2	444	88	26	151	671	124	3063	153	46	31	77	41	38	229	771	904	213	253
301	012-tumor_CD68	Tumor	RFS_Yes	CD68EnR_Intraepithelial	469	517	16	83	1310	53	1911	2978	389	341	61	818	200	1262	52	246	603	12	215	4	1	86	22	8	193	194	54	1603	74	23	11	92	24	12	61	165	861	146	69
308	001-tumor	Tumor	RFS_No	TumorEnR_Intraepithelial	103	49	18	14	5381	31	96	1360	618	25	55	577	66	112	47	53	1331	17	27	1	4	19	12	1	485	61	25	924	51	12	2	27	17	7	26	470	12	442	243
308	002-tumor	Stroma	RFS_No	TumorEnR_Stroma	1036	130	83	48	1431	77	1147	742	2210	91	176	784	242	459	92	302	21547	35	166	41	14	28	6	6	266	196	107	1071	35	70	32	65	25	41	104	1046	18	555	159
308	002-tumor	Tumor	RFS_No	TumorEnR_Intraepithelial	175	52	19	24	4602	41	167	1081	381	26	63	506	72	121	38	83	3367	18	34	4	3	12	8	1	463	53	27	1042	34	16	4	36	20	7	27	442	12	368	231
308	003-tumor	Stroma	RFS_No	TumorEnR_Stroma	391	101	103	55	1708	62	374	769	1560	103	107	882	159	328	53	272	22766	89	128	66	9	45	35	9	268	206	76	1201	44	113	30	56	20	47	88	1098	10	834	219
308	003-tumor	Tumor	RFS_No	TumorEnR_Intraepithelial	169	54	20	21	7261	38	158	915	678	32	57	614	79	122	53	80	4408	29	35	5	5	21	13	3	596	68	25	2679	66	16	12	59	20	17	20	380	14	502	341
308	004-tumor	Tumor	RFS_No	TumorEnR_Intraepithelial	118	48	17	23	3226	39	80	1680	380	23	37	461	54	89	47	52	1898	18	22	3	5	16	3	3	304	43	23	720	25	11	3	26	19	6	15	352	8	301	102
308	005-tumor_CD45	Stroma	RFS_No	CD45EnR_Stroma	747	1564	27	67	285	59	3558	876	1800	1787	67	1165	557	7311	82	1738	6673	82	198	5	5	240	60	18	163	279	54	2668	97	39	13	36	31	12	182	900	352	207	369
308	005-tumor_CD45	Tumor	RFS_No	CD45EnR_Intraepithelial	188	152	18	32	4336	53	343	1983	1013	135	72	590	109	593	57	198	2954	22	61	7	8	31	11	7	280	68	33	1018	39	29	6	40	25	13	45	612	49	276	167
308	006-tumor_CD45	Stroma	RFS_No	CD45EnR_Stroma	210	1224	23	44	154	54	2818	486	371	1424	47	440	200	8755	68	1253	2050	505	184	5	5	167	87	11	107	330	38	2460	54	22	8	25	23	10	113	448	55	48	173
308	006-tumor_CD45	Tumor	RFS_No	CD45EnR_Intraepithelial	156	164	23	24	4258	47	326	2548	259	164	43	443	144	1059	54	182	1453	50	49	6	6	28	14	6	209	55	22	1117	34	10	4	21	17	5	37	306	25	160	112
308	007-tumor_CD45	Stroma	RFS_No	CD45EnR_Stroma	445	1441	47	68	221	51	3548	409	828	2367	58	1086	465	9450	64	1874	5395	174	199	2	2	426	115	19	128	372	56	2511	82	49	13	41	29	12	146	769	297	112	287
308	007-tumor_CD45	Tumor	RFS_No	CD45EnR_Intraepithelial	150	171	36	28	4339	87	283	1020	370	199	28	558	86	932	54	161	2531	37	47	2	5	40	10	11	300	48	44	667	63	19	13	89	23	26	40	250	39	194	92
308	008-tumor_CD45	Stroma	RFS_No	CD45EnR_Stroma	614	724	33	52	172	64	2496	430	2743	1757	52	608	442	6404	76	1398	4968	217	152	2	3	254	57	11	108	221	59	2099	62	35	11	37	28	12	101	817	95	116	245
308	008-tumor_CD45	Tumor	RFS_No	CD45EnR_Intraepithelial	259	77	15	26	3595	53	213	2208	787	87	80	470	118	366	56	124	3783	26	39	3	5	39	13	18	260	45	31	699	40	13	7	61	12	19	23	136	19	270	94
308	009-tumor_CD68	Stroma	RFS_No	CD68EnR_Stroma	2940	139	34	70	526	44	6992	528	1639	103	105	1539	1869	3046	64	615	15463	25	165	6	5	36	16	45	239	257	37	2069	79	24	17	87	20	28	91	450	25	487	737
308	009-tumor_CD68	Tumor	RFS_No	CD68EnR_Intraepithelial	1076	66	26	29	2694	50	1566	1011	299	46	72	440	384	710	47	148	3471	13	54	2	2	20	10	9	261	74	27	1132	39	12	9	68	11	9	29	258	8	475	246
308	010-tumor_CD68	Stroma	RFS_No	CD68EnR_Stroma	2157	1037	86	94	637	134	4158	240	7167	851	4395	699	634	4054	147	920	87330	48	241	2	3	131	33	15	212	181	55	1565	135	36	20	117	34	26	181	1132	22	446	403
308	010-tumor_CD68	Tumor	RFS_No	CD68EnR_Intraepithelial	316	111	28	29	5871	70	318	1081	637	77	265	591	97	322	63	97	7652	17	39	3	5	22	11	10	262	55	45	1047	54	29	13	47	17	9	29	531	8	301	204
308	011-tumor_CD68	Stroma	RFS_No	CD68EnR_Stroma	2373	303	48	67	534	97	5893	466	7554	458	143	453	640	2803	100	979	25194	34	178	2	5	90	44	43	203	290	73	1578	146	29	21	165	35	27	110	752	59	500	394
308	011-tumor_CD68	Tumor	RFS_No	CD68EnR_Intraepithelial	260	99	25	26	6101	43	358	876	783	53	64	419	70	213	42	108	6755	24	39	2	4	25	15	4	382	53	36	485	62	14	6	38	13	7	19	324	12	403	218
308	012-tumor_CD68	Stroma	RFS_No	CD68EnR_Stroma	2646	294	40	60	709	95	5757	378	7895	400	706	567	1047	2350	104	744	28591	23	161	4	5	114	77	41	235	242	47	2257	124	45	18	99	24	12	162	733	25	425	445
308	012-tumor_CD68	Tumor	RFS_No	CD68EnR_Intraepithelial	621	60	31	30	4709	43	1161	1382	511	53	105	406	188	416	61	151	8305	15	48	2	1	20	10	9	246	63	29	1171	55	13	9	38	22	10	36	442	9	350	129
318	001-tumor	Tumor	RFS_Yes	TumorEnR_Intraepithelial	284	362	38	58	2082	80	3165	3423	134	152	52	496	113	846	98	174	951	22	181	2	3	80	27	18	300	30	150	5301	52	24	14	30	40	18	30	95	376	320	111
318	002-tumor	Tumor	RFS_Yes	TumorEnR_Intraepithelial	346	518	34	48	2144	71	5156	1765	162	173	51	382	194	1155	70	219	1031	15	131	1	2	121	29	11	329	55	120	3419	60	17	16	32	31	15	32	146	2415	203	182
318	003-tumor	Tumor	RFS_Yes	TumorEnR_Intraepithelial	513	595	36	69	1954	81	5853	1877	131	270	53	455	232	1569	86	267	1344	22	146	3	1	119	29	13	438	85	153	2196	69	23	14	33	33	21	44	265	3503	165	178
318	004-tumor	Tumor	RFS_Yes	TumorEnR_Intraepithelial	244	297	37	43	2031	93	6065	3196	125	135	69	503	160	770	99	172	723	20	154	2	2	62	25	10	238	40	135	1725	62	19	17	32	45	20	42	261	2174	172	114
318	005-tumor_CD45	Stroma	RFS_Yes	CD45EnR_Stroma	678	2441	59	115	154	107	4473	969	352	3119	65	629	1566	10465	105	2811	3185	156	212	0	7	464	126	35	183	582	145	4158	116	39	20	29	45	36	159	489	768	104	248
318	005-tumor_CD45	Tumor	RFS_Yes	CD45EnR_Intraepithelial	402	731	45	93	1923	98	9882	3170	332	604	204	532	752	2899	108	723	6473	32	240	2	7	168	47	16	308	166	110	2590	83	26	18	72	47	25	90	378	3264	167	167
318	006-tumor_CD45	Stroma	RFS_Yes	CD45EnR_Stroma	557	1659	58	109	76	89	3733	545	515	2357	57	500	788	8177	103	2282	3043	130	191	0	6	537	137	21	143	528	181	2200	111	39	19	18	38	27	167	559	783	60	250
318	006-tumor_CD45	Tumor	RFS_Yes	CD45EnR_Intraepithelial	437	591	43	49	1980	89	3102	1660	386	418	77	603	361	1984	91	469	1873	27	120	4	9	108	37	17	392	116	125	3119	69	27	14	36	46	18	64	224	1190	257	165
318	007-tumor_CD45	Stroma	RFS_Yes	CD45EnR_Stroma	905	2124	82	105	179	99	3252	1113	343	1747	70	718	700	8556	112	1170	3814	300	214	1	6	357	142	30	211	571	275	2764	99	31	29	33	48	62	123	653	369	120	267
318	007-tumor_CD45	Tumor	RFS_Yes	CD45EnR_Intraepithelial	603	666	62	68	2963	85	4624	4066	368	519	65	692	542	1843	126	470	1835	52	153	5	12	149	37	12	249	107	101	2954	57	20	33	33	41	35	64	293	1393	313	263
318	008-tumor_CD45	Stroma	RFS_Yes	CD45EnR_Stroma	1343	2456	64	108	145	88	3470	1524	1154	1714	60	652	847	6651	105	1439	3950	109	160	2	9	459	105	31	177	311	159	2620	99	35	26	25	41	40	106	628	1330	119	343
318	008-tumor_CD45	Tumor	RFS_Yes	CD45EnR_Intraepithelial	817	918	65	123	1487	82	9127	2651	326	512	86	530	532	2913	103	550	1941	51	210	11	5	205	58	19	371	159	135	3039	59	17	22	32	48	28	55	302	8655	237	271
318	009-tumor_CD68	Stroma	RFS_Yes	CD68EnR_Stroma	1909	1842	76	168	258	92	6642	1569	838	1785	72	567	1475	6852	91	1267	5199	59	226	1	3	853	80	37	243	500	121	4598	116	36	29	76	38	29	104	565	1742	213	396
318	009-tumor_CD68	Tumor	RFS_Yes	CD68EnR_Intraepithelial	527	599	53	64	1963	80	6206	2795	180	401	61	429	477	1810	71	356	1663	30	128	1	11	226	26	7	471	104	76	3943	70	31	13	33	27	37	60	234	3342	240	188
318	010-tumor_CD68	Stroma	RFS_Yes	CD68EnR_Stroma	3012	1133	67	213	178	89	9835	1187	751	1579	67	474	1546	8326	77	1364	7928	44	204	6	4	648	80	42	289	596	186	4795	130	30	28	69	42	44	122	602	1774	232	435
318	010-tumor_CD68	Tumor	RFS_Yes	CD68EnR_Intraepithelial	442	425	46	80	1323	58	10378	2005	252	354	56	401	401	1741	70	295	2725	35	182	7	4	191	28	10	418	117	77	3642	65	21	16	23	27	30	36	228	3943	271	225
318	011-tumor_CD68	Stroma	RFS_Yes	CD68EnR_Stroma	3707	1294	87	280	300	128	14246	1308	1446	1910	101	584	1860	8403	133	1698	9383	52	301	4	13	689	110	49	409	894	401	7502	176	46	32	73	35	87	206	835	2280	392	670
318	011-tumor_CD68	Tumor	RFS_Yes	CD68EnR_Intraepithelial	663	561	46	108	1568	100	18982	2374	251	350	77	493	551	1914	99	317	2001	20	267	6	9	161	46	20	581	144	143	6270	99	24	26	57	44	37	82	311	2612	404	250
318	012-tumor_CD68	Stroma	RFS_Yes	CD68EnR_Stroma	2532	1559	62	195	141	82	6721	2621	605	1215	66	547	1571	7171	68	841	4789	65	205	3	7	423	76	43	242	502	104	5444	95	34	25	38	25	33	119	501	2210	218	315
318	012-tumor_CD68	Tumor	RFS_Yes	CD68EnR_Intraepithelial	1131	1042	53	113	709	50	14507	2004	176	484	62	390	868	3327	64	369	1864	25	253	5	3	232	42	30	309	220	67	5740	83	23	22	28	29	28	68	249	4307	271	242
341	001-tumor	Stroma	RFS_Yes	TumorEnR_Stroma	535	138	20	105	3831	94	544	541	5463	135	202	1450	140	1397	412	625	21461	38	325	12	19	61	17	25	233	154	65	2008	118	67	31	80	100	31	30	570	138	1505	470
341	001-tumor	Tumor	RFS_Yes	TumorEnR_Intraepithelial	165	76	33	33	12737	54	190	1002	1016	66	61	624	65	374	983	144	1390	26	110	2	3	27	11	6	407	21	60	242	131	31	10	19	54	14	24	166	81	1261	186
341	002-tumor	Stroma	RFS_Yes	TumorEnR_Stroma	977	209	16	37	3313	59	2181	156	3898	223	76	460	153	1975	109	662	7316	34	193	5	8	53	14	25	122	216	47	1494	54	33	24	59	34	16	43	226	216	625	219
341	002-tumor	Tumor	RFS_Yes	TumorEnR_Intraepithelial	257	59	24	23	12685	42	473	83	1069	60	29	286	42	271	53	179	648	15	199	1	2	17	10	6	121	50	40	355	30	16	8	15	22	8	9	79	115	456	71
341	003-tumor	Stroma	RFS_Yes	TumorEnR_Stroma	332	103	31	37	2159	89	837	568	1897	106	296	865	216	1629	1131	549	18049	60	237	15	6	51	22	40	100	114	116	1581	43	90	19	43	167	52	87	567	154	1285	259
341	003-tumor	Tumor	RFS_Yes	TumorEnR_Intraepithelial	115	66	19	30	5593	34	587	2060	690	44	49	668	60	226	1161	272	1653	13	128	1	4	21	8	6	136	17	46	378	49	22	12	28	31	13	22	175	51	903	140
341	004-tumor	Stroma	RFS_Yes	TumorEnR_Stroma	1110	104	32	64	3867	77	5101	535	4225	154	190	622	164	2852	475	1100	23426	31	434	25	21	45	24	49	202	308	95	2315	111	69	6	50	43	45	65	250	361	1036	444
341	004-tumor	Tumor	RFS_Yes	TumorEnR_Intraepithelial	204	113	28	32	15823	58	698	557	922	80	65	443	52	808	480	245	3398	18	246	4	7	13	11	18	212	64	61	565	101	35	7	27	26	7	12	122	127	771	230
341	005-tumor_CD45	Stroma	RFS_Yes	CD45EnR_Stroma	826	3125	63	78	372	75	6341	666	1502	4516	88	1311	2208	20060	316	2945	7059	1039	673	9	16	366	152	20	260	913	86	6912	171	67	24	54	66	42	137	1322	127	443	247
341	005-tumor_CD45	Tumor	RFS_Yes	CD45EnR_Intraepithelial	343	640	58	42	5618	80	2963	1567	890	1086	97	1291	1059	5513	3155	964	6340	150	467	12	12	97	54	30	275	197	103	4732	135	60	30	124	68	39	87	749	148	1055	258
341	006-tumor_CD45	Stroma	RFS_Yes	CD45EnR_Stroma	1026	4178	49	123	600	83	6115	272	1797	9691	177	2152	1562	25748	232	6005	17483	369	887	5	11	485	209	30	260	987	136	11837	227	70	32	109	67	37	317	2811	493	166	449
341	006-tumor_CD45	Tumor	RFS_Yes	CD45EnR_Intraepithelial	652	769	35	74	29726	103	2856	122	943	1469	210	1084	482	5573	210	953	21768	87	421	9	8	69	21	35	278	220	120	2327	168	70	33	127	68	57	82	1155	224	205	631
341	007-tumor_CD45	Stroma	RFS_Yes	CD45EnR_Stroma	1329	2911	55	103	1147	66	8940	143	4361	4190	83	1022	2243	19247	92	3572	3272	507	716	11	10	166	78	45	161	1183	89	8132	94	71	14	73	38	31	86	685	581	398	358
341	007-tumor_CD45	Tumor	RFS_Yes	CD45EnR_Intraepithelial	397	511	62	56	17494	67	6381	86	1589	748	82	773	767	4267	102	742	2849	85	404	103	34	34	21	25	243	361	77	1974	65	20	15	264	36	34	44	641	653	543	208
341	008-tumor_CD45	Stroma	RFS_Yes	CD45EnR_Stroma	1184	4841	76	108	436	65	5948	456	1645	8574	130	1417	3139	24692	270	5768	8861	686	685	12	12	658	203	25	233	749	125	9967	176	81	29	82	54	42	240	1626	233	256	328
341	008-tumor_CD45	Tumor	RFS_Yes	CD45EnR_Intraepithelial	644	520	68	79	8370	77	3617	2446	761	808	144	1216	648	3958	2007	900	11188	91	497	10	2	139	26	13	172	165	88	2363	136	53	23	194	63	39	103	621	169	1410	252
341	009-tumor_CD68	Stroma	RFS_Yes	CD68EnR_Stroma	1947	124	38	45	646	47	4292	1664	3038	245	94	913	247	2091	806	553	2091	28	334	7	2	46	24	23	343	229	57	9959	143	40	14	130	32	19	61	328	321	1305	424
341	009-tumor_CD68	Tumor	RFS_Yes	CD68EnR_Intraepithelial	437	120	73	8	4599	30	664	1188	766	94	78	978	74	400	1666	169	324	40	138	25	48	27	33	34	296	52	48	2142	117	48	102	230	30	43	54	180	115	975	158
341	010-tumor_CD68	Stroma	RFS_Yes	CD68EnR_Stroma	1626	392	49	61	1149	67	3745	96	8285	584	139	703	321	4652	83	1163	17918	32	467	5	14	61	40	28	123	515	59	3026	87	42	15	93	36	27	51	246	353	629	213
341	010-tumor_CD68	Tumor	RFS_Yes	CD68EnR_Intraepithelial	481	117	54	43	10905	66	1294	44	1908	193	74	460	72	1226	90	379	2465	18	332	43	35	26	40	38	73	141	24	954	14	45	46	163	28	21	28	138	235	616	34
341	011-tumor_CD68	Stroma	RFS_Yes	CD68EnR_Stroma	2080	349	50	70	428	54	6173	359	13703	788	88	760	495	4335	185	1347	5097	27	392	5	9	125	46	19	142	551	62	6150	92	54	16	97	45	29	90	574	443	787	386
341	011-tumor_CD68	Tumor	RFS_Yes	CD68EnR_Intraepithelial	229	136	54	20	4546	30	1576	1057	2017	114	52	697	109	629	342	157	2101	20	251	15	14	33	7	10	300	103	54	2119	47	33	14	154	41	31	61	224	410	782	252
341	012-tumor_CD68	Stroma	RFS_Yes	CD68EnR_Stroma	1596	325	21	53	1658	49	2855	332	4313	543	53	490	227	3134	222	803	3660	26	482	8	13	38	33	24	138	271	49	3915	78	38	9	64	33	20	68	211	243	798	257
341	012-tumor_CD68	Tumor	RFS_Yes	CD68EnR_Intraepithelial	394	107	39	39	7591	21	842	47	1487	165	37	273	48	725	112	234	717	33	205	9	6	37	14	6	98	58	36	1049	35	31	10	42	28	10	21	82	118	587	62
352	001-tumor	Tumor	RFS_No	TumorEnR_Intraepithelial	161	52	21	21	5125	33	98	3379	130	34	36	389	72	265	44	94	332	13	67	4	5	16	7	2	166	15	31	1823	26	16	5	12	26	9	29	197	8	29	84
352	002-tumor	Tumor	RFS_No	TumorEnR_Intraepithelial	142	44	15	23	2000	26	164	3187	152	26	28	318	72	245	35	63	646	12	122	4	4	12	4	3	165	11	22	420	25	20	3	12	19	5	41	177	35	36	112
352	003-tumor	Tumor	RFS_No	TumorEnR_Intraepithelial	172	67	19	25	5712	34	109	2906	268	40	29	454	74	237	52	112	656	13	81	3	5	18	5	2	152	12	28	1374	31	17	6	8	26	9	24	276	24	26	72
352	004-tumor	Tumor	RFS_No	TumorEnR_Intraepithelial	406	108	23	30	2488	42	826	5112	193	125	47	510	147	822	59	264	12363	16	109	3	3	70	10	9	168	46	45	1943	145	20	6	11	29	13	50	227	55	43	98
352	005-tumor_stroma	Stroma	RFS_No	CD45EnR_Stroma	1261	254	34	87	495	57	1976	2739	2972	402	239	572	456	2709	71	842	15125	22	220	1	6	212	59	48	203	258	63	1479	79	35	12	58	35	18	233	867	720	155	240
352	005-tumor_stroma	Tumor	RFS_No	CD45EnR_Intraepithelial	228	103	24	25	2516	39	368	4377	518	63	47	478	75	346	62	120	2688	17	180	4	2	44	8	9	291	27	29	644	35	34	5	33	26	12	75	230	71	46	106
352	006-tumor_stroma	Stroma	RFS_No	CD45EnR_Stroma	1919	212	25	63	913	59	3155	2469	557	434	84	497	1112	5047	72	1396	13351	26	196	2	5	119	20	29	210	285	81	2668	91	37	25	56	50	27	176	1520	137	271	414
352	006-tumor_stroma	Tumor	RFS_No	CD45EnR_Intraepithelial	225	63	24	19	4602	26	274	4041	196	35	44	479	132	527	45	161	904	14	98	6	4	19	8	6	190	20	33	1629	30	18	5	13	23	9	40	420	19	40	97
352	007-tumor_stroma	Stroma	RFS_No	CD45EnR_Stroma	1332	566	47	55	677	35	2213	2580	3616	902	147	652	757	3948	81	1288	13858	38	177	11	2	352	38	18	129	143	65	1571	71	45	13	34	37	26	226	972	196	190	323
352	007-tumor_stroma	Tumor	RFS_No	CD45EnR_Intraepithelial	335	117	18	32	2417	30	1528	3848	342	118	41	453	250	903	46	237	2685	13	207	4	2	50	7	12	183	38	35	872	36	17	7	20	22	9	49	446	153	54	168
352	008-tumor_stroma	Stroma	RFS_No	CD45EnR_Stroma	1349	78	23	56	486	27	1190	494	327	122	62	305	938	3306	48	715	2186	18	176	4	8	37	15	24	230	164	43	5474	55	14	13	26	27	17	94	207	115	122	326
352	008-tumor_stroma	Tumor	RFS_No	CD45EnR_Intraepithelial	427	55	22	21	3919	36	665	1963	164	60	45	446	220	734	41	186	7476	11	65	5	6	22	8	10	241	35	36	1986	45	17	7	32	21	11	43	216	123	33	91
352	009-tumor_CD68	Stroma	RFS_No	CD68EnR_Stroma	2011	335	26	55	227	39	1561	2600	723	693	59	491	695	3771	65	1083	9185	21	151	9	5	269	31	14	150	132	49	1586	88	35	10	25	22	15	131	655	171	188	363
352	009-tumor_CD68	Tumor	RFS_No	CD68EnR_Intraepithelial	385	57	34	26	1908	49	835	3707	342	103	36	456	130	529	70	158	8990	20	72	3	22	89	14	8	171	50	36	1487	105	22	22	92	26	23	50	195	55	26	128
352	010-tumor_CD68	Stroma	RFS_No	CD68EnR_Stroma	1834	597	32	59	197	36	2093	3140	506	869	72	641	666	4544	94	956	12476	25	179	6	2	336	24	20	171	127	48	2069	98	39	17	26	22	12	166	650	272	97	354
352	010-tumor_CD68	Tumor	RFS_No	CD68EnR_Intraepithelial	646	288	31	46	1798	51	2350	3579	279	218	47	470	216	1261	59	237	18200	25	113	5	8	106	9	19	171	49	49	1797	87	24	12	35	21	12	70	245	473	49	165
352	011-tumor_CD68	Stroma	RFS_No	CD68EnR_Stroma	2605	178	40	49	1306	29	2938	2059	3138	385	194	502	1628	3005	81	1118	14585	22	160	10	2	200	22	12	175	117	51	2293	54	42	15	86	34	21	132	605	23	198	462
352	011-tumor_CD68	Tumor	RFS_No	CD68EnR_Intraepithelial	289	56	20	28	4684	33	255	4362	368	38	38	488	196	559	57	189	1134	16	89	7	5	21	9	3	203	19	28	2051	40	18	5	22	17	10	40	281	22	44	111
352	012-tumor_CD68	Stroma	RFS_No	CD68EnR_Stroma	2360	478	29	71	447	39	3654	1615	2959	684	84	527	2044	4657	70	1368	8344	52	187	9	3	322	37	21	164	246	57	2832	73	44	8	29	32	21	129	701	419	161	613
352	012-tumor_CD68	Tumor	RFS_No	CD68EnR_Intraepithelial	450	335	24	42	2360	44	3110	3983	381	155	36	491	307	1132	56	275	1810	17	155	16	1	58	15	7	222	47	35	1146	38	25	9	14	22	12	55	312	329	61	149
406	001-tumor	Stroma	RFS_Yes	TumorEnR_Stroma	637	125	29	60	1596	108	561	1205	968	164	142	1399	140	653	88	281	38288	31	147	14	22	45	30	26	151	107	128	847	54	49	39	22	68	7	59	875	69	371	107
406	001-tumor	Tumor	RFS_Yes	TumorEnR_Intraepithelial	422	119	75	74	4916	108	246	1327	535	138	263	812	126	251	148	154	85841	33	112	12	8	39	17	2	222	51	59	472	77	16	3	26	53	5	27	279	18	309	81
406	002-tumor	Stroma	RFS_Yes	TumorEnR_Stroma	565	81	31	50	2839	71	187	1770	473	141	108	756	115	497	63	155	22936	19	131	13	12	63	23	3	79	32	86	902	51	30	37	32	46	24	88	545	64	214	106
406	002-tumor	Tumor	RFS_Yes	TumorEnR_Intraepithelial	405	93	45	58	8834	75	174	1127	381	98	142	454	100	332	98	127	40301	31	96	5	6	45	9	5	102	24	28	1028	53	14	6	27	24	5	23	160	13	187	55
406	003-tumor	Stroma	RFS_Yes	TumorEnR_Stroma	724	92	33	59	3414	72	218	2677	801	111	147	776	151	271	69	145	9061	34	105	3	19	70	20	20	205	65	85	2844	66	43	22	46	50	33	45	678	37	191	75
406	003-tumor	Tumor	RFS_Yes	TumorEnR_Intraepithelial	540	69	21	33	9219	42	165	1074	679	70	168	584	118	283	69	119	11277	24	100	2	6	48	12	4	141	38	41	3957	68	20	6	27	28	7	29	216	23	199	115
406	004-tumor	Stroma	RFS_Yes	TumorEnR_Stroma	905	139	27	89	4200	80	298	798	652	146	227	1133	183	490	79	255	9099	38	195	9	21	32	22	12	165	114	124	2707	43	32	31	64	56	41	77	948	64	326	80
406	004-tumor	Tumor	RFS_Yes	TumorEnR_Intraepithelial	597	72	37	56	9825	64	217	1002	413	82	443	573	143	277	87	159	26963	28	145	5	6	52	13	6	141	38	51	4091	64	20	7	33	23	10	18	178	13	253	123
406	005-tumor_CD45	Stroma	RFS_Yes	CD45EnR_Stroma	725	872	31	70	600	43	1767	302	399	1594	106	765	639	8458	114	1280	4409	327	325	3	5	208	106	22	84	327	58	1893	73	46	14	52	29	15	151	881	426	90	128
406	005-tumor_CD45	Tumor	RFS_Yes	CD45EnR_Intraepithelial	290	87	23	42	6941	40	203	1060	331	94	148	503	136	539	63	134	11748	30	75	5	7	29	16	8	115	32	36	4585	51	15	7	38	20	4	22	239	37	200	85
406	006-tumor_CD45	Stroma	RFS_Yes	CD45EnR_Stroma	752	896	31	78	695	50	2652	220	423	1333	85	860	450	6482	110	1158	7660	349	312	2	7	180	91	13	87	411	85	1478	74	48	6	43	30	11	176	1038	524	96	161
406	006-tumor_CD45	Tumor	RFS_Yes	CD45EnR_Intraepithelial	418	126	30	51	5828	55	287	954	374	135	142	637	116	767	79	199	26670	54	99	2	3	44	12	5	134	55	38	2006	55	21	5	31	27	6	40	290	71	167	104
406	007-tumor_CD45	Stroma	RFS_Yes	CD45EnR_Stroma	757	928	37	84	412	52	2950	383	1069	2050	105	2304	1010	7440	77	1996	12373	696	304	3	8	279	129	17	146	525	85	2647	104	47	15	27	53	19	108	1784	203	175	173
406	007-tumor_CD45	Tumor	RFS_Yes	CD45EnR_Intraepithelial	483	195	94	73	5020	152	341	1614	885	192	407	1190	215	494	189	275	104487	64	124	4	9	41	10	8	300	92	60	939	90	19	13	33	29	25	51	418	21	364	85
406	008-tumor_CD45	Stroma	RFS_Yes	CD45EnR_Stroma	724	1014	50	65	874	45	2489	254	1017	1545	95	762	511	5258	80	1461	6547	487	333	1	8	215	103	16	85	444	87	2513	72	54	19	36	36	12	167	809	340	198	129
406	008-tumor_CD45	Tumor	RFS_Yes	CD45EnR_Intraepithelial	607	141	55	54	8351	71	263	1143	954	154	377	735	168	561	101	211	35094	42	125	1	6	54	15	9	128	56	50	1401	84	25	8	16	23	14	26	272	29	354	118
406	009-tumor_CD68	Stroma	RFS_Yes	CD68EnR_Stroma	3008	643	42	102	813	48	1178	554	3408	582	144	880	510	3028	89	1142	13709	56	323	3	6	180	32	33	146	295	73	2020	62	49	24	101	47	19	164	1270	65	600	206
406	009-tumor_CD68	Tumor	RFS_Yes	CD68EnR_Intraepithelial	1206	105	33	61	4439	64	368	1991	847	99	263	731	172	505	71	276	22877	25	146	1	3	66	13	9	258	72	37	2514	53	25	11	36	26	15	32	388	11	385	104
406	010-tumor_CD68	Stroma	RFS_Yes	CD68EnR_Stroma	1769	571	40	87	958	60	907	338	1955	588	93	755	299	3152	76	901	11030	82	401	1	5	140	42	29	133	179	68	2358	76	42	21	89	36	26	175	1093	100	552	170
406	010-tumor_CD68	Tumor	RFS_Yes	CD68EnR_Intraepithelial	534	83	27	40	6736	64	158	1369	485	95	152	538	133	435	55	167	10865	19	142	4	9	38	11	11	210	43	39	8350	62	17	11	41	31	15	28	212	35	334	134
406	011-tumor_CD68	Stroma	RFS_Yes	CD68EnR_Stroma	2045	560	44	108	1672	75	935	382	2378	490	150	812	200	3074	89	911	13706	64	422	5	12	184	49	30	124	176	79	2426	78	42	34	104	44	24	206	1343	85	638	153
406	011-tumor_CD68	Tumor	RFS_Yes	CD68EnR_Intraepithelial	511	88	27	47	8969	55	214	1286	640	79	211	537	99	447	78	158	18890	27	110	1	10	32	9	13	140	47	43	5319	66	15	8	31	25	10	30	258	37	292	130
406	012-tumor_CD68	Stroma	RFS_Yes	CD68EnR_Stroma	1647	320	46	132	1679	63	1402	503	4142	455	416	842	320	2378	95	815	29917	30	308	3	13	141	48	22	168	236	84	2528	79	33	30	101	57	22	274	1528	212	784	173
406	012-tumor_CD68	Tumor	RFS_Yes	CD68EnR_Intraepithelial	481	137	45	50	9237	68	176	1364	998	91	321	579	113	385	84	151	34502	29	129	3	3	49	12	10	167	28	51	4206	79	17	14	17	22	9	31	263	28	275	111
415	001-tumor	Tumor	RFS_No	TumorEnR_Intraepithelial	206	92	21	23	7136	36	264	1591	391	63	74	495	158	333	46	117	1814	19	48	3	3	24	9	2	253	40	32	872	27	11	7	16	17	5	15	98	29	350	138
415	002-tumor	Tumor	RFS_No	TumorEnR_Intraepithelial	328	63	16	34	8281	33	144	1768	285	37	45	423	115	289	46	77	435	18	78	3	3	28	10	3	350	37	35	586	30	16	5	10	17	7	27	189	30	127	225
415	003-tumor	Tumor	RFS_No	TumorEnR_Intraepithelial	562	84	26	28	11444	46	196	1296	1219	70	57	499	164	342	68	184	1515	25	84	4	5	38	10	6	309	48	40	333	52	24	14	17	26	11	21	181	28	202	178
415	004-tumor	Stroma	RFS_No	TumorEnR_Stroma	1600	451	61	79	1954	96	2432	737	4653	838	77	449	899	4070	89	1256	17460	25	255	11	5	236	44	25	190	414	46	2476	39	47	36	32	66	16	145	465	148	239	550
415	004-tumor	Tumor	RFS_No	TumorEnR_Intraepithelial	200	133	23	27	13530	41	274	1120	1066	79	80	466	207	486	51	151	3117	21	56	6	9	34	11	2	330	55	36	1547	54	18	7	23	17	11	26	118	24	423	301
415	005-tumor_CD45	Stroma	RFS_No	CD45EnR_Stroma	812	1120	49	85	246	39	7446	2977	844	1672	67	360	1493	11845	58	1309	3953	565	229	2	4	495	72	53	159	800	106	1511	60	25	10	20	19	21	77	431	89	212	134
415	005-tumor_CD45	Tumor	RFS_No	CD45EnR_Intraepithelial	399	433	26	40	9686	44	1004	2304	1386	493	84	623	466	2404	51	392	3201	67	74	1	11	85	24	7	261	154	52	1072	50	24	11	29	27	7	39	221	85	401	198
415	006-tumor_CD45	Stroma	RFS_No	CD45EnR_Stroma	512	1069	65	62	257	36	5621	997	445	2442	51	382	1518	12168	64	1856	2457	541	247	0	7	678	95	19	148	752	82	2581	64	33	12	18	24	12	111	552	83	162	135
415	006-tumor_CD45	Tumor	RFS_No	CD45EnR_Intraepithelial	375	488	37	50	12866	63	749	4132	540	441	100	819	755	1962	76	412	2812	65	68	4	10	82	25	10	350	162	48	1772	46	21	11	19	25	7	65	265	66	348	195
415	007-tumor_CD45	Stroma	RFS_No	CD45EnR_Stroma	406	623	34	51	177	31	4299	2923	335	1223	48	324	961	7431	53	922	1880	650	181	2	5	234	58	35	127	584	87	1237	51	21	8	24	20	14	56	477	20	153	74
415	007-tumor_CD45	Tumor	RFS_No	CD45EnR_Intraepithelial	335	594	28	35	6805	37	1004	3342	467	707	77	526	808	2844	47	522	3116	179	94	1	7	88	34	17	194	231	57	1827	42	17	15	26	26	15	51	442	22	242	131
415	008-tumor_CD45	Stroma	RFS_No	CD45EnR_Stroma	500	851	42	52	319	37	6218	1473	746	1634	49	359	738	9014	55	1186	3308	695	227	1	3	247	58	25	153	748	64	2426	57	24	10	23	21	16	65	613	45	169	141
415	008-tumor_CD45	Tumor	RFS_No	CD45EnR_Intraepithelial	339	370	24	32	9238	38	1439	1880	729	405	65	532	416	2488	41	319	3858	155	95	2	8	58	23	14	306	196	30	2231	46	6	12	23	25	15	52	336	111	268	215
415	009-tumor_CD68	Stroma	RFS_No	CD68EnR_Stroma	1718	1628	37	71	1130	51	2786	515	1639	2211	62	531	1765	5683	63	1871	9135	155	274	2	5	385	56	19	131	310	44	1286	66	27	18	17	24	13	139	313	68	232	304
415	009-tumor_CD68	Tumor	RFS_No	CD68EnR_Intraepithelial	718	209	27	36	9353	36	648	1819	361	267	58	470	366	854	72	275	4524	45	87	1	7	75	12	6	309	66	26	328	46	14	12	18	23	14	30	189	29	148	195
415	010-tumor_CD68	Stroma	RFS_No	CD68EnR_Stroma	2927	358	28	77	559	41	762	1222	675	459	75	447	1198	4382	60	666	5721	52	256	2	3	472	25	41	158	499	47	2728	79	35	14	13	34	14	202	433	512	329	278
415	010-tumor_CD68	Tumor	RFS_No	CD68EnR_Intraepithelial	707	168	26	39	5144	31	299	2564	202	81	75	412	230	980	49	110	650	25	128	2	5	38	16	8	260	79	29	773	30	17	11	15	22	12	118	583	586	117	164
415	011-tumor_CD68	Stroma	RFS_No	CD68EnR_Stroma	4767	197	26	94	452	53	426	308	108	155	55	262	2239	4179	40	647	3962	20	224	1	3	81	11	31	115	395	36	4082	60	14	13	11	23	9	168	246	246	332	193
415	011-tumor_CD68	Tumor	RFS_No	CD68EnR_Intraepithelial	952	93	17	42	5179	30	238	2702	97	73	61	358	403	1090	41	151	1283	8	110	1	2	86	8	6	228	97	25	818	38	13	11	15	21	8	90	382	512	96	160
415	012-tumor_CD68	Stroma	RFS_No	CD68EnR_Stroma	3495	1779	39	65	401	54	5175	816	1491	2538	106	470	2479	9250	68	2780	10012	105	395	2	6	284	61	25	226	581	48	4177	78	28	20	24	19	16	120	405	92	192	564
415	012-tumor_CD68	Tumor	RFS_No	CD68EnR_Intraepithelial	1298	470	30	42	5446	44	1876	1342	771	518	97	492	882	2350	48	515	3917	33	137	3	3	81	26	10	522	201	28	1656	55	23	14	29	18	20	52	197	51	208	354
421	001-tumor	Tumor	RFS_No	TumorEnR_Intraepithelial	68	41	17	27	1663	40	64	1315	82	28	64	301	41	75	46	43	170	9	24	4	2	17	8	5	147	4	23	11	36	9	7	13	21	6	19	53	13	19	83
421	002-tumor	Tumor	RFS_No	TumorEnR_Intraepithelial	81	47	21	21	1947	47	74	1560	158	32	60	316	39	66	53	51	163	15	38	3	3	22	8	4	165	5	31	12	32	13	10	22	25	8	19	63	13	27	95
421	003-tumor	Tumor	RFS_No	TumorEnR_Intraepithelial	75	43	14	23	2012	40	69	1472	167	32	77	309	47	77	53	51	259	11	32	1	3	30	6	6	173	8	38	22	34	13	12	21	30	6	18	77	13	22	81
421	004-tumor	Tumor	RFS_No	TumorEnR_Intraepithelial	85	47	21	23	2273	59	69	1197	135	38	62	336	51	80	60	62	199	13	36	1	2	27	13	5	189	7	52	12	47	18	11	26	34	10	17	74	15	26	94
421	005-tumor_CD45	Stroma	RFS_No	CD45EnR_Stroma	739	1596	43	73	130	57	5110	908	3446	4218	79	907	773	7659	69	4002	10565	85	301	20	8	263	95	18	290	399	76	6567	84	33	24	252	39	28	197	1586	540	23	406
421	005-tumor_CD45	Tumor	RFS_No	CD45EnR_Intraepithelial	142	43	24	20	1436	38	347	2790	319	37	56	329	148	202	49	115	433	20	54	10	5	12	10	2	228	42	28	271	14	15	7	31	23	4	27	99	36	43	52
421	006-tumor_CD45	Stroma	RFS_No	CD45EnR_Stroma	469	1131	30	58	63	39	3537	537	1331	1918	59	1015	493	6048	65	2110	3196	95	249	9	2	343	79	7	221	307	41	2807	113	58	11	262	25	26	107	801	669	26	353
421	006-tumor_CD45	Tumor	RFS_No	CD45EnR_Intraepithelial	120	59	20	19	1544	40	439	2603	290	82	41	270	103	379	40	141	538	13	51	6	3	19	5	4	170	55	19	199	34	12	4	31	17	8	15	84	85	26	66
421	007-tumor_CD45	Stroma	RFS_No	CD45EnR_Stroma	583	2657	29	57	196	31	4024	440	2061	4006	95	817	294	9484	94	3513	5906	394	301	8	2	251	112	14	204	557	74	4546	91	50	14	233	32	19	149	1228	356	38	382
421	007-tumor_CD45	Tumor	RFS_No	CD45EnR_Intraepithelial	132	130	28	31	2622	60	274	1726	414	137	385	317	60	499	53	153	10806	23	65	5	1	25	19	9	322	39	33	247	42	27	9	128	17	9	39	212	27	50	97
421	008-tumor_CD45	Stroma	RFS_No	CD45EnR_Stroma	443	3029	44	38	295	50	1409	386	3456	4081	77	933	250	8448	115	3630	6295	212	199	7	3	233	82	14	242	262	74	4333	79	26	25	238	41	20	127	1295	46	25	438
421	008-tumor_CD45	Tumor	RFS_No	CD45EnR_Intraepithelial	117	121	25	28	2621	51	152	2058	299	94	136	347	59	317	40	130	4135	14	49	1	1	24	12	6	219	20	27	153	35	15	8	82	17	8	26	150	9	23	70
421	009-tumor_CD68	Stroma	RFS_No	CD68EnR_Stroma	967	427	27	69	598	67	3011	712	5922	435	143	453	338	1709	85	733	7202	17	136	2	6	224	27	33	197	235	70	821	71	42	12	380	33	19	140	616	595	57	248
421	009-tumor_CD68	Tumor	RFS_No	CD68EnR_Intraepithelial	121	70	21	27	1961	66	146	1512	365	60	75	325	62	136	42	75	192	7	53	3	2	16	21	10	186	20	52	54	53	12	9	78	32	12	27	98	28	36	75
421	010-tumor_CD68	Stroma	RFS_No	CD68EnR_Stroma	663	100	29	28	576	66	862	1133	1400	96	75	452	87	643	97	254	9496	40	99	25	4	42	12	16	193	82	93	127	41	34	27	194	130	42	351	719	103	73	126
421	010-tumor_CD68	Tumor	RFS_No	CD68EnR_Intraepithelial	111	58	32	35	1835	82	165	1996	135	54	90	430	50	95	53	70	592	15	42	4	3	29	19	8	194	9	59	19	42	23	16	75	38	12	45	111	13	30	82
421	011-tumor_CD68	Stroma	RFS_No	CD68EnR_Stroma	1700	237	34	33	282	57	1977	783	1844	257	142	617	622	1860	63	680	5596	19	117	1	1	167	22	25	176	199	60	856	73	37	19	489	45	14	180	882	166	58	191
421	011-tumor_CD68	Tumor	RFS_No	CD68EnR_Intraepithelial	171	78	20	26	1927	56	205	1847	308	50	67	335	68	194	52	95	621	10	47	0	2	20	10	7	188	23	38	58	36	13	17	52	25	9	40	118	15	30	72
421	012-tumor_CD68	Stroma	RFS_No	CD68EnR_Stroma	1086	376	31	18	570	67	1221	1046	1914	357	82	469	405	1694	63	518	1942	50	88	4	4	118	35	22	168	176	67	861	74	20	14	263	30	10	141	640	146	59	130
421	012-tumor_CD68	Tumor	RFS_No	CD68EnR_Intraepithelial	144	45	24	25	2339	43	101	1696	224	35	57	308	45	102	53	69	270	9	44	1	1	26	11	7	178	17	45	53	42	17	11	33	24	16	19	101	12	40	69
427	001-tumor	Tumor	RFS_Yes	TumorEnR_Intraepithelial	177	364	35	44	6894	82	1540	1034	536	273	52	229	158	924	199	191	24163	30	318	4	3	98	13	12	280	51	29	13788	64	13	12	17	32	12	56	139	123	313	304
427	002-tumor	Stroma	RFS_Yes	TumorEnR_Stroma	1112	615	64	86	2692	96	2018	1064	1350	319	118	517	342	2716	180	535	17468	86	443	73	17	347	54	36	308	503	59	10934	17	27	63	86	15	146	190	702	398	566	377
427	002-tumor	Tumor	RFS_Yes	TumorEnR_Intraepithelial	166	237	35	34	5702	68	1316	1463	393	131	85	247	98	557	100	115	24282	14	186	4	7	104	11	5	195	30	14	6702	41	12	6	12	20	9	46	132	191	134	143
427	003-tumor	Tumor	RFS_Yes	TumorEnR_Intraepithelial	229	274	31	42	5584	69	1631	899	466	122	78	229	135	714	160	173	20923	24	263	4	7	53	15	10	187	80	33	9832	57	10	11	13	21	9	47	104	98	222	224
427	004-tumor	Stroma	RFS_Yes	TumorEnR_Stroma	2473	339	38	182	2849	139	3594	533	2041	198	68	389	797	1962	95	730	15454	33	544	14	8	140	52	18	163	880	100	16375	108	45	61	68	23	49	124	507	361	885	572
427	004-tumor	Tumor	RFS_Yes	TumorEnR_Intraepithelial	331	293	26	49	7033	69	3047	1161	583	197	51	228	166	581	102	162	15828	24	305	3	3	79	14	13	213	90	28	11026	70	9	13	17	25	14	51	107	167	265	228
427	005-tumor_CD45	Stroma	RFS_Yes	CD45EnR_Stroma	2803	2357	67	109	824	116	3422	635	1772	2651	185	532	395	8638	188	2360	22057	68	489	9	9	687	102	17	223	794	72	12950	145	39	35	139	34	33	245	579	302	1076	450
427	005-tumor_CD45	Tumor	RFS_Yes	CD45EnR_Intraepithelial	418	675	46	84	4939	100	2188	1562	583	522	83	271	208	1545	205	425	33888	37	316	10	2	228	32	6	203	100	30	6468	65	24	14	46	33	38	62	118	163	436	217
427	006-tumor_CD45	Stroma	RFS_Yes	CD45EnR_Stroma	665	1684	46	105	1059	65	2663	774	561	2358	83	439	280	9000	126	1893	7113	93	367	6	6	473	103	34	191	527	80	6590	94	42	24	30	27	26	275	922	748	352	277
427	006-tumor_CD45	Tumor	RFS_Yes	CD45EnR_Intraepithelial	190	1081	36	67	5057	63	1948	1745	346	560	155	299	133	2507	183	346	25145	37	267	8	9	199	29	6	209	69	29	4409	59	18	8	34	20	15	83	213	1061	280	177
427	007-tumor_CD45	Stroma	RFS_Yes	CD45EnR_Stroma	3421	3019	58	124	335	91	2774	569	1510	3636	107	598	771	11874	167	2455	8840	67	487	3	2	438	109	30	193	1005	61	14237	117	40	30	94	30	30	238	642	627	693	407
427	007-tumor_CD45	Tumor	RFS_Yes	CD45EnR_Intraepithelial	449	861	49	61	3854	72	1249	1007	425	440	67	293	235	1947	99	207	3987	13	287	3	2	133	38	2	258	116	34	9504	61	17	13	37	18	11	76	127	412	288	197
427	008-tumor_CD45	Stroma	RFS_Yes	CD45EnR_Stroma	784	1689	52	143	626	78	4089	260	599	2512	76	288	311	9516	139	1639	16877	78	507	5	4	484	73	51	194	1197	79	11908	89	33	21	41	25	26	250	680	949	682	453
427	008-tumor_CD45	Tumor	RFS_Yes	CD45EnR_Intraepithelial	180	490	62	57	5996	97	1086	848	385	350	96	209	119	1373	131	204	42674	25	238	1	3	118	17	5	211	63	23	7633	59	22	7	25	14	18	44	118	151	222	231
427	009-tumor_CD68	Stroma	RFS_Yes	CD68EnR_Stroma	10049	781	60	117	1491	116	3865	240	1441	609	138	1162	1083	5663	110	1143	7490	34	573	5	5	300	53	78	242	785	44	23534	141	29	37	50	105	46	254	457	296	1078	423
427	009-tumor_CD68	Tumor	RFS_Yes	CD68EnR_Intraepithelial	888	349	43	88	8754	119	2847	1011	571	292	50	331	231	1380	143	245	16935	23	363	7	1	147	23	19	212	153	43	11780	98	18	19	60	52	27	80	174	350	418	222
427	010-tumor_CD68	Stroma	RFS_Yes	CD68EnR_Stroma	9443	591	44	138	1165	113	4000	237	1494	561	68	1502	897	4443	122	1210	5716	22	525	2	2	286	41	71	235	820	73	15671	157	39	54	41	81	64	186	568	289	925	621
427	010-tumor_CD68	Tumor	RFS_Yes	CD68EnR_Intraepithelial	945	735	65	37	9697	126	2574	1212	612	281	61	279	211	1359	138	160	16820	35	274	3	15	95	37	32	244	122	61	16464	90	39	18	119	32	13	56	129	152	354	248
427	011-tumor_CD68	Stroma	RFS_Yes	CD68EnR_Stroma	6806	558	45	107	1246	113	3454	215	1888	459	253	1232	763	4785	101	986	9619	29	445	1	3	112	32	84	185	769	68	13219	129	29	30	58	52	35	165	412	350	979	677
427	011-tumor_CD68	Tumor	RFS_Yes	CD68EnR_Intraepithelial	460	295	48	61	10469	82	1518	887	515	138	46	241	156	872	116	173	17527	20	260	1	1	61	24	15	183	104	36	13384	88	14	14	44	30	22	47	95	339	316	191
427	012-tumor_CD68	Stroma	RFS_Yes	CD68EnR_Stroma	6514	514	39	192	387	99	2338	513	1532	703	180	462	1166	6047	125	1000	5741	31	383	5	3	651	43	55	257	737	107	16975	148	39	21	88	75	36	257	1306	598	937	434
427	012-tumor_CD68	Tumor	RFS_Yes	CD68EnR_Intraepithelial	1825	558	78	154	1392	150	2050	303	860	283	96	506	627	4025	204	433	3399	28	314	4	4	308	35	34	123	271	74	8413	88	22	32	39	67	23	219	474	825	311	209
447	001-Tumor	Stroma	RFS_Yes	TumorEnR_Stroma	434	85	26	62	599	64	463	199	464	106	170	477	318	1247	33	173	17664	48	165	12	35	111	14	7	148	141	77	1432	48	43	6	61	31	88	125	495	251	85	128
447	001-Tumor	Tumor	RFS_Yes	TumorEnR_Intraepithelial	101	55	10	21	2214	27	234	138	181	43	58	191	92	373	29	70	3445	11	67	1	2	13	5	7	143	43	25	952	17	7	4	13	13	4	26	173	262	15	66
447	002-Tumor	Stroma	RFS_Yes	TumorEnR_Stroma	466	259	23	40	472	31	708	331	447	284	96	254	415	2146	41	337	7875	50	107	1	11	150	22	16	120	192	39	2002	20	35	6	24	12	16	86	388	221	41	152
447	002-Tumor	Tumor	RFS_Yes	TumorEnR_Intraepithelial	136	63	12	18	2300	26	353	148	147	48	41	181	128	585	30	101	1497	11	66	2	3	17	6	5	113	48	20	842	14	10	3	7	9	4	33	216	522	9	72
447	003-Tumor	Stroma	RFS_Yes	TumorEnR_Stroma	746	70	47	61	1147	43	913	1176	484	130	448	436	324	1073	53	287	18537	41	176	17	10	53	26	4	187	179	140	2212	56	36	9	138	42	74	97	616	41	63	195
447	003-Tumor	Tumor	RFS_Yes	TumorEnR_Intraepithelial	110	49	17	19	2671	30	217	569	122	40	84	280	59	178	56	50	2111	13	42	3	2	11	5	1	116	20	25	1451	23	13	3	34	15	3	21	99	22	12	69
447	004-Tumor	Stroma	RFS_Yes	TumorEnR_Stroma	359	76	22	59	1486	47	566	561	242	151	285	510	193	1108	45	229	11423	27	184	20	4	50	24	17	154	134	77	3477	51	34	7	69	32	43	130	284	63	16	206
447	004-Tumor	Tumor	RFS_Yes	TumorEnR_Intraepithelial	107	36	10	16	2856	27	256	557	112	32	88	252	64	200	45	62	2695	11	42	3	3	14	7	4	106	26	27	2383	18	12	3	36	13	7	22	125	30	15	81
447	005-Tumor_CD45	Stroma	RFS_Yes	CD45EnR_Stroma	502	725	15	39	200	39	1791	332	1616	843	97	293	502	3684	48	758	5277	41	225	2	3	208	77	25	163	259	58	4536	48	30	10	34	21	14	98	451	134	52	232
447	005-Tumor_CD45	Tumor	RFS_Yes	CD45EnR_Intraepithelial	177	315	19	27	1889	35	635	1055	697	222	132	271	164	1269	44	243	5313	18	147	5	2	57	40	8	278	91	45	4363	46	15	9	37	18	10	41	178	78	32	134
447	006-Tumor_CD45	Stroma	RFS_Yes	CD45EnR_Stroma	580	1628	19	77	335	36	1850	1103	226	1226	53	479	699	6066	54	836	2767	69	240	1	3	321	119	24	151	372	72	3400	62	50	9	26	22	11	269	864	1197	21	242
447	006-Tumor_CD45	Tumor	RFS_Yes	CD45EnR_Intraepithelial	186	609	20	47	3177	44	1282	1352	138	394	44	421	375	2352	52	266	1305	19	170	1	8	99	28	4	160	143	37	2232	47	19	7	25	16	11	99	534	2157	15	128
447	007-Tumor_CD45	Stroma	RFS_Yes	CD45EnR_Stroma	550	2352	25	79	197	43	1757	664	372	1947	47	370	883	7930	60	799	4327	98	226	0	2	284	100	29	114	419	59	5638	61	38	15	24	22	11	137	992	586	26	229
447	007-Tumor_CD45	Tumor	RFS_Yes	CD45EnR_Intraepithelial	189	367	37	31	2368	34	880	765	263	320	42	293	345	1495	48	203	1524	24	137	2	1	71	24	11	119	117	44	3892	30	19	11	19	19	6	62	430	560	20	105
447	008-Tumor_CD45	Stroma	RFS_Yes	CD45EnR_Stroma	707	2450	76	100	200	67	3202	1475	488	2492	84	606	1698	9342	71	1774	3359	170	357	3	2	546	151	41	173	1130	146	7150	101	67	17	29	40	31	232	998	853	57	276
447	008-Tumor_CD45	Tumor	RFS_Yes	CD45EnR_Intraepithelial	358	724	40	67	2157	56	2646	1507	364	694	92	410	595	3713	44	701	2000	55	362	5	1	215	59	21	279	663	86	4869	95	34	17	22	37	21	107	785	1036	46	156
447	009-Tumor_CD68	Stroma	RFS_Yes	CD68EnR_Stroma	1177	397	20	47	182	38	3842	329	1062	454	101	318	829	3111	47	536	7510	26	146	1	1	141	95	12	134	362	66	2439	61	28	15	35	20	15	173	619	323	36	303
447	009-Tumor_CD68	Tumor	RFS_Yes	CD68EnR_Intraepithelial	103	69	57	25	2305	35	676	1008	194	74	66	275	69	354	39	76	2866	15	69	3	5	24	12	9	124	35	63	1382	23	23	6	20	15	10	33	154	97	13	59
447	010-Tumor_CD68	Stroma	RFS_Yes	CD68EnR_Stroma	652	380	27	36	308	38	1878	603	1596	424	82	302	305	2415	44	397	7796	19	143	0	2	129	78	10	133	278	57	2111	33	36	9	20	18	11	177	517	310	22	256
447	010-Tumor_CD68	Tumor	RFS_Yes	CD68EnR_Intraepithelial	123	71	30	20	2110	44	371	1012	309	94	81	247	78	322	32	82	4588	15	64	1	4	31	15	17	116	46	49	2581	39	19	14	56	19	11	37	161	146	29	63
447	011-Tumor_CD68	Stroma	RFS_Yes	CD68EnR_Stroma	728	309	21	28	103	36	2415	354	1024	385	55	268	533	2741	44	389	2553	20	129	2	0	100	126	8	110	257	48	2394	37	28	11	11	16	9	184	389	138	18	199
447	012-Tumor_CD68	Stroma	RFS_Yes	CD68EnR_Stroma	688	602	26	33	98	48	2570	454	2416	843	45	317	781	3724	50	691	5139	40	133	2	0	182	47	19	102	246	55	2620	47	32	10	21	19	6	84	636	293	41	273
447	012-Tumor_CD68	Tumor	RFS_Yes	CD68EnR_Intraepithelial	114	115	21	16	2301	31	351	573	445	113	71	267	124	576	55	88	3870	24	90	4	1	27	11	11	159	34	35	2339	22	20	9	33	13	5	24	214	91	22	93
565	001-tumor	Tumor	RFS_No	TumorEnR_Intraepithelial	65	55	27	53	65	60	678	3576	807	185	52	356	90	259	41	79	292	27	68	6	9	37	2	3	51	32	108	254	25	26	19	19	30	18	34	65	8	38	47
565	002-tumor	Tumor	RFS_No	TumorEnR_Intraepithelial	53	54	27	36	52	74	988	4158	468	120	33	295	57	166	34	57	211	15	52	3	5	26	9	3	47	14	89	262	18	24	8	11	26	5	19	49	7	29	43
565	003-tumor	Stroma	RFS_No	TumorEnR_Stroma	74	69	56	180	55	98	849	4352	583	291	52	592	192	238	86	67	597	75	94	77	31	49	13	16	121	29	182	387	60	94	28	38	55	13	71	62	40	47	17
565	003-tumor	Tumor	RFS_No	TumorEnR_Intraepithelial	82	58	23	49	68	61	993	3544	587	145	34	275	86	182	40	63	218	27	61	6	4	26	4	2	39	20	72	267	29	20	9	6	20	5	28	47	4	27	37
565	004-tumor	Tumor	RFS_No	TumorEnR_Intraepithelial	78	81	41	46	67	82	928	4779	581	237	55	483	102	241	62	93	336	26	89	5	6	34	7	5	50	20	135	219	33	32	19	14	29	12	36	68	5	41	47
565	005-tumor_CD4	Stroma	RFS_No	CD45EnR_Stroma	224	366	51	148	58	103	1882	3495	1850	809	81	801	300	2144	63	488	2500	44	92	35	11	104	38	55	66	224	182	390	44	98	20	35	37	16	123	336	102	107	138
565	005-tumor_CD4	Tumor	RFS_No	CD45EnR_Intraepithelial	142	103	57	66	66	105	1181	6818	656	186	60	564	122	312	34	133	304	20	118	17	10	66	16	11	64	45	176	300	31	52	9	16	47	30	77	96	14	79	67
565	006-tumor_CD4	Stroma	RFS_No	CD45EnR_Stroma	273	634	54	132	53	64	1625	2084	4119	1335	131	710	261	2768	40	440	6346	106	127	41	11	94	22	28	62	176	210	641	48	87	15	63	43	36	130	320	33	98	116
565	006-tumor_CD4	Tumor	RFS_No	CD45EnR_Intraepithelial	73	97	46	59	100	92	806	3030	821	245	27	534	102	250	19	110	366	40	97	59	8	24	8	11	106	58	145	309	40	46	36	25	63	42	70	170	8	61	65
565	007-tumor_CD4	Stroma	RFS_No	CD45EnR_Stroma	149	350	59	125	67	115	1100	3365	1158	971	87	725	236	1783	57	320	2190	40	101	2	6	162	26	34	50	185	206	345	47	87	6	44	52	17	88	424	80	52	93
565	007-tumor_CD4	Tumor	RFS_No	CD45EnR_Intraepithelial	110	124	75	76	72	103	660	6832	379	387	53	554	110	480	67	145	465	31	80	2	3	94	12	48	68	47	163	270	44	47	17	13	51	27	64	110	22	43	49
565	008-tumor_CD4	Stroma	RFS_No	CD45EnR_Stroma	135	870	52	104	73	105	1949	1529	1662	1464	54	551	203	2267	86	381	1007	52	120	10	7	134	15	52	69	222	127	505	61	52	10	31	42	21	70	299	167	59	85
565	008-tumor_CD4	Tumor	RFS_No	CD45EnR_Intraepithelial	74	94	38	56	55	64	934	4888	425	220	42	408	88	326	36	98	252	12	57	5	4	48	12	17	48	32	84	259	27	29	12	32	19	17	39	108	10	44	47
565	009-tumor_CD68	Stroma	RFS_No	CD68EnR_Stroma	253	82	61	54	47	93	911	1535	4404	324	65	305	397	618	94	155	4209	55	54	29	22	71	7	51	86	63	104	675	86	43	15	91	60	19	71	101	16	91	95
565	009-tumor_CD68	Tumor	RFS_No	CD68EnR_Intraepithelial	54	58	31	37	93	56	800	2432	844	215	42	269	98	300	67	81	348	25	52	5	4	19	20	8	58	19	84	427	24	32	8	32	25	17	43	90	11	43	46
565	010-tumor_CD68	Stroma	RFS_No	CD68EnR_Stroma	375	177	81	92	46	169	891	962	3699	395	60	704	580	1315	102	273	3319	51	148	32	49	42	25	163	38	208	196	1118	11	97	44	68	89	43	74	202	12	150	106
565	010-tumor_CD68	Tumor	RFS_No	CD68EnR_Intraepithelial	89	57	29	42	122	47	767	1468	855	151	39	345	82	257	50	85	440	15	72	1	1	30	10	21	35	18	82	311	28	32	8	25	30	10	28	85	8	36	59
565	011-tumor_CD68	Stroma	RFS_No	CD68EnR_Stroma	269	51	19	108	58	99	963	1235	2398	186	83	333	315	601	75	184	2262	32	92	13	5	26	15	48	64	58	109	662	46	60	7	71	16	27	66	99	22	150	73
565	011-tumor_CD68	Tumor	RFS_No	CD68EnR_Intraepithelial	81	36	23	41	72	43	920	2375	641	145	37	273	88	217	45	86	356	21	52	7	1	23	8	8	39	20	77	254	32	24	17	13	37	7	20	66	6	34	52
565	012-tumor_CD68	Stroma	RFS_No	CD68EnR_Stroma	266	147	42	106	67	62	426	859	7650	739	70	487	571	958	62	246	1494	17	47	27	9	115	51	73	118	43	146	1312	35	36	9	104	64	71	97	183	10	113	118
565	012-tumor_CD68	Tumor	RFS_No	CD68EnR_Intraepithelial	73	40	41	36	125	47	310	3113	1336	174	43	357	103	242	42	111	290	12	86	3	1	36	12	20	54	25	101	448	47	35	11	22	29	21	33	75	12	42	77
636	001-tumor	Stroma	RFS_No	TumorEnR_Stroma	185	466	110	128	1603	266	617	1370	1780	790	100	880	218	1927	213	303	6409	61	176	22	21	234	19	26	175	174	322	781	93	153	24	75	82	91	87	531	489	161	79
636	001-tumor	Tumor	RFS_No	TumorEnR_Intraepithelial	121	131	38	64	3117	60	382	1515	751	220	69	598	141	461	56	85	1485	20	44	8	8	40	11	6	45	39	132	355	40	45	5	54	30	13	34	328	316	134	54
636	002-tumor	Stroma	RFS_No	TumorEnR_Stroma	708	945	132	122	972	297	854	762	13958	2172	60	1299	427	4403	57	746	5750	171	289	26	25	364	46	92	105	339	563	2671	67	205	85	30	79	163	207	910	43	357	219
636	002-tumor	Tumor	RFS_No	TumorEnR_Intraepithelial	217	208	42	98	3969	77	510	889	4059	472	68	846	197	970	57	249	3147	46	99	4	4	109	12	21	84	171	191	1458	42	92	11	36	66	26	66	687	75	221	105
636	003-tumor	Stroma	RFS_No	TumorEnR_Stroma	527	550	88	215	468	102	1270	493	11497	1229	100	851	362	2531	84	345	10210	64	137	36	28	125	102	23	65	184	209	1066	41	144	32	78	44	91	77	389	56	204	152
636	003-tumor	Tumor	RFS_No	TumorEnR_Intraepithelial	168	125	39	76	2688	67	345	540	2256	169	47	529	64	325	47	92	2215	18	78	6	14	39	17	17	61	29	148	247	19	36	8	22	33	30	36	135	98	124	110
636	004-tumor	Stroma	RFS_No	TumorEnR_Stroma	512	673	17	262	1096	210	1052	765	36253	1623	158	920	345	2559	93	374	6607	81	191	64	49	204	30	41	138	155	333	1522	162	151	19	99	117	126	171	729	186	472	207
636	004-tumor	Tumor	RFS_No	TumorEnR_Intraepithelial	154	196	30	93	3722	91	377	716	7834	377	46	544	133	679	46	114	1858	26	87	18	7	98	13	3	50	20	135	884	66	35	24	34	37	41	54	789	159	144	72
636	005-tumor_CD45	Stroma	RFS_No	CD45EnR_Stroma	270	1622	75	199	296	96	2912	385	13857	7200	51	1015	822	10059	125	1455	3417	313	239	18	18	179	85	22	119	218	291	2576	98	201	36	34	87	54	210	1042	138	90	187
636	005-tumor_CD45	Tumor	RFS_No	CD45EnR_Intraepithelial	320	608	102	265	5175	150	1460	1905	32901	1356	106	875	503	2474	136	465	10226	110	203	10	16	90	52	20	101	193	286	1802	93	169	27	68	82	88	142	434	97	221	222
636	006-tumor_CD45	Stroma	RFS_No	CD45EnR_Stroma	294	1330	59	102	228	84	2138	329	3141	5715	67	805	839	8294	61	1165	2466	227	211	16	13	179	67	33	66	242	269	1990	90	144	37	41	57	26	135	761	115	76	177
636	006-tumor_CD45	Tumor	RFS_No	CD45EnR_Intraepithelial	284	285	71	73	3715	102	623	1479	1882	842	72	819	305	1320	83	278	8198	92	162	26	20	67	31	41	84	70	246	842	71	61	8	64	79	66	76	236	35	338	176
636	007-tumor_CD45	Stroma	RFS_No	CD45EnR_Stroma	277	1436	69	120	173	89	1972	157	9198	4139	67	544	1092	7854	76	728	2143	1177	163	12	7	111	56	12	53	291	238	1481	52	121	21	66	59	34	76	345	19	92	104
636	007-tumor_CD45	Tumor	RFS_No	CD45EnR_Intraepithelial	195	203	42	72	2739	17	596	219	3815	767	79	564	315	1526	42	304	1173	69	155	14	60	110	39	15	168	187	223	1156	14	60	41	194	103	150	82	261	100	174	71
636	008-tumor_CD45	Stroma	RFS_No	CD45EnR_Stroma	251	1756	55	134	164	101	1545	1264	7665	3440	83	992	841	6201	94	613	4733	418	156	13	11	320	54	22	58	194	256	1627	101	136	23	22	60	42	97	648	53	236	161
636	008-tumor_CD45	Tumor	RFS_No	CD45EnR_Intraepithelial	150	518	72	67	926	47	1163	3186	3010	916	61	624	328	1607	78	210	2212	95	111	13	46	137	45	20	111	75	186	1604	55	72	19	96	36	64	88	807	86	171	115
636	009-tumor_CD68	Stroma	RFS_No	CD68EnR_Stroma	843	1841	39	142	269	73	3726	319	33563	3263	78	769	957	5871	61	676	4885	92	169	11	8	111	61	40	47	259	236	1601	67	118	37	51	46	44	65	534	34	192	223
636	009-tumor_CD68	Tumor	RFS_No	CD68EnR_Intraepithelial	145	312	32	75	3200	38	505	325	9219	384	59	405	153	698	63	136	6073	20	77	21	10	47	43	11	71	74	135	253	25	71	10	135	67	37	20	301	21	137	141
636	010-tumor_CD68	Stroma	RFS_No	CD68EnR_Stroma	1020	775	47	109	301	80	2807	424	15937	1565	50	611	725	3330	83	476	10627	26	146	7	3	107	27	17	96	152	167	1326	68	76	16	37	70	50	71	301	17	246	184
636	010-tumor_CD68	Tumor	RFS_No	CD68EnR_Intraepithelial	280	130	58	79	2119	31	698	1761	3082	308	42	603	207	564	58	188	2507	25	102	6	27	65	62	27	143	74	140	947	109	88	12	71	24	75	75	837	59	120	114
636	011-tumor_CD68	Stroma	RFS_No	CD68EnR_Stroma	1454	352	77	148	224	113	4950	171	24192	1266	88	670	703	2836	94	763	10909	66	166	26	36	85	105	18	116	181	236	1528	103	72	25	164	47	53	50	442	26	197	272
636	011-tumor_CD68	Tumor	RFS_No	CD68EnR_Intraepithelial	171	94	69	80	2767	47	279	348	4549	119	82	574	199	244	29	53	2134	29	36	10	42	54	13	31	33	60	213	186	12	100	9	117	54	104	38	208	30	204	82
636	012-tumor_CD68	Stroma	RFS_No	CD68EnR_Stroma	1396	1067	63	157	163	82	4379	636	18194	2370	64	718	995	4571	159	862	6347	88	145	11	24	183	54	35	87	240	246	2068	89	91	66	68	52	126	60	431	29	184	252
636	012-tumor_CD68	Tumor	RFS_No	CD68EnR_Intraepithelial	338	299	92	84	2075	55	1082	1138	5246	610	69	550	365	1160	73	247	9219	45	145	18	65	122	50	10	47	73	335	656	44	47	27	42	25	130	53	374	56	248	146
658	001-tumor	Tumor	RFS_Yes	TumorEnR_Intraepithelial	431	396	161	230	7471	254	341	94	2077	451	58	1627	198	166	135	96	501	139	211	193	22	152	159	48	247	189	1316	461	27	345	27	75	327	211	163	125	140	24	171
658	002-tumor	Stroma	RFS_Yes	TumorEnR_Stroma	1749	3257	739	1176	5926	648	9041	2877	16593	2765	2653	3067	1708	1273	627	2209	17941	1604	2426	2535	990	627	730	2192	6199	2715	2691	5307	1134	3404	878	578	1369	6075	3740	627	1291	556	627
658	002-tumor	Tumor	RFS_Yes	TumorEnR_Intraepithelial	186	173	275	282	6972	207	705	1225	4626	331	71	1860	182	271	248	313	1841	171	516	270	79	155	117	87	275	404	1360	494	181	543	33	61	328	291	497	204	137	178	209
658	003-tumor	Tumor	RFS_Yes	TumorEnR_Intraepithelial	288	215	122	323	4738	107	298	632	3645	266	182	1583	125	70	170	40	704	323	100	452	27	160	40	120	284	447	1071	546	34	312	48	63	188	400	377	290	106	153	123
658	004-tumor	Stroma	RFS_Yes	TumorEnR_Stroma	1551	1040	787	1565	3155	1380	4813	1532	25086	1104	353	2612	909	334	334	392	7163	2561	2260	2024	1054	933	777	1167	1925	578	5013	3531	905	604	334	1230	1822	1617	3982	1532	344	1184	298
658	004-tumor	Tumor	RFS_Yes	TumorEnR_Intraepithelial	477	194	330	219	9802	289	1077	964	5780	257	99	2191	381	474	404	274	477	398	406	566	47	435	54	163	231	404	2103	642	169	338	196	172	255	317	510	357	96	207	167
658	005-tumor_CD45	Stroma	RFS_Yes	CD45EnR_Stroma	279	992	155	246	393	155	2395	623	7891	5017	99	2089	765	2737	162	550	3158	415	308	57	30	523	131	98	170	438	1748	495	102	475	79	17	184	181	372	774	39	100	100
658	005-tumor_CD45	Tumor	RFS_Yes	CD45EnR_Intraepithelial	306	770	388	386	3892	341	1821	2173	10549	1271	87	2175	524	1254	102	97	2693	492	319	250	260	614	96	288	814	357	2386	1220	372	745	461	228	270	1037	655	567	82	292	515
658	006-tumor_CD45	Stroma	RFS_Yes	CD45EnR_Stroma	444	1298	173	310	347	190	2083	759	13339	4860	117	2300	534	4324	136	647	3229	689	462	334	58	513	128	321	242	223	1458	661	166	332	51	102	201	356	256	927	303	163	99
658	006-tumor_CD45	Tumor	RFS_Yes	CD45EnR_Intraepithelial	579	388	294	350	2876	386	359	1000	20952	274	132	2923	678	632	154	146	1781	743	602	252	98	580	435	109	1026	647	1335	1317	113	676	174	125	544	965	990	666	513	331	334
658	007-tumor_CD45	Stroma	RFS_Yes	CD45EnR_Stroma	332	636	155	407	417	302	4071	377	7449	5918	164	1710	648	5018	53	784	4085	875	440	612	58	459	250	146	409	620	2081	301	244	529	53	65	183	163	337	1058	140	54	272
658	007-tumor_CD45	Tumor	RFS_Yes	CD45EnR_Intraepithelial	105	670	82	450	2571	478	1335	969	5569	1783	87	2213	1139	2004	167	310	4251	958	387	346	91	323	83	307	162	545	2079	953	232	1004	95	410	97	646	622	1023	222	339	287
658	008-tumor_CD45	Stroma	RFS_Yes	CD45EnR_Stroma	256	1227	150	255	523	117	5535	1114	17193	8456	132	2276	730	3621	128	914	3088	227	307	42	28	788	193	94	123	499	2300	800	212	408	29	63	472	177	163	1277	113	103	175
658	008-tumor_CD45	Tumor	RFS_Yes	CD45EnR_Intraepithelial	660	351	128	303	2694	901	2715	3982	11784	1868	681	2834	1790	630	132	162	4811	1003	365	326	430	634	248	483	635	685	1906	1124	365	1577	131	322	456	508	558	1900	233	266	789
658	009-tumor_CD68	Stroma	RFS_Yes	CD68EnR_Stroma	525	279	272	322	1704	80	4319	807	46600	743	434	1913	665	936	69	344	6307	266	258	461	76	404	66	64	404	363	794	695	69	558	158	256	242	754	444	853	309	353	418
658	009-tumor_CD68	Tumor	RFS_Yes	CD68EnR_Intraepithelial	354	70	138	380	3502	644	1059	1885	8037	689	219	2280	768	406	141	174	1290	269	326	408	70	476	200	324	273	184	877	502	261	635	70	70	163	599	599	157	125	286	242
658	010-tumor_CD68	Stroma	RFS_Yes	CD68EnR_Stroma	486	388	284	298	1297	276	2999	776	301107	2278	702	2229	659	882	291	837	8266	369	358	160	48	234	229	400	187	189	1404	759	268	774	110	178	391	673	154	377	129	49	498
658	010-tumor_CD68	Tumor	RFS_Yes	CD68EnR_Intraepithelial	640	272	598	235	4503	699	1628	2817	64914	544	634	2499	417	293	204	252	1970	519	472	169	101	689	578	374	99	266	2535	872	283	1020	116	125	353	867	217	113	101	310	437
658	011-tumor_CD68	Stroma	RFS_Yes	CD68EnR_Stroma	750	285	125	361	1749	341	3124	456	87026	644	265	1923	639	491	128	369	10582	271	434	353	42	247	40	274	289	278	1105	729	39	341	145	157	148	231	498	427	113	346	293
658	011-tumor_CD68	Tumor	RFS_Yes	CD68EnR_Intraepithelial	417	533	65	511	3932	228	749	1422	8857	236	207	2281	906	382	266	411	1285	423	492	495	145	257	126	122	643	347	1378	284	66	532	226	66	384	411	353	148	412	269	399
658	012-tumor_CD68	Stroma	RFS_Yes	CD68EnR_Stroma	745	693	217	285	1169	423	3201	727	116861	1185	768	2470	909	497	74	366	7687	377	617	490	81	787	70	544	215	290	1536	951	274	371	74	182	428	344	236	495	66	150	381
658	012-tumor_CD68	Tumor	RFS_Yes	CD68EnR_Intraepithelial	245	87	254	400	4308	223	428	1333	13413	520	270	2677	709	125	130	563	2182	414	481	592	71	188	246	358	251	170	741	371	180	520	65	160	301	352	138	145	173	132	112
676	001-tumor	Tumor	RFS_Yes	TumorEnR_Intraepithelial	262	186	83	326	2724	92	1264	2076	1597	577	76	3452	169	334	133	242	593	68	116	23	9	150	27	36	116	169	1639	678	35	205	32	27	220	37	73	167	68	20	39
676	002-tumor	Tumor	RFS_Yes	TumorEnR_Intraepithelial	1080	546	152	495	3337	200	2413	4792	2498	1586	41	4068	433	974	163	404	865	72	347	86	11	401	137	25	151	275	3015	974	160	306	67	53	198	10	150	224	85	69	163
676	003-tumor	Tumor	RFS_Yes	TumorEnR_Intraepithelial	625	345	151	492	9289	95	2444	2878	7495	1178	53	2697	302	419	113	341	827	77	245	139	17	275	20	41	87	242	1846	3686	100	247	36	12	53	135	211	267	51	44	17
676	004-tumor	Stroma	RFS_Yes	TumorEnR_Stroma	1070	529	204	646	960	187	1997	3390	28772	2164	117	3940	407	1075	93	658	3205	133	328	154	79	495	17	20	103	199	2633	1154	59	578	18	61	351	150	476	991	101	65	65
676	004-tumor	Tumor	RFS_Yes	TumorEnR_Intraepithelial	729	566	334	363	3038	337	1267	11646	7757	1586	59	3697	352	697	125	263	1139	341	271	154	38	394	45	45	232	402	2608	850	176	376	40	82	315	187	301	278	76	147	49
676	005-tumor_CD45	Stroma	RFS_Yes	CD45EnR_Stroma	955	1005	232	745	933	234	3029	4519	8944	5646	85	5937	811	2103	243	1191	1293	339	359	51	71	570	107	60	92	580	3917	1227	82	489	63	72	209	99	239	1409	30	78	129
676	005-tumor_CD45	Tumor	RFS_Yes	CD45EnR_Intraepithelial	717	836	352	447	1671	237	1877	14465	3519	3022	124	5674	1089	1305	176	508	972	420	599	162	62	504	126	63	380	314	4815	2987	310	384	112	77	332	210	564	978	53	138	274
676	006-tumor_CD45	Stroma	RFS_Yes	CD45EnR_Stroma	713	861	163	468	783	255	1291	2534	2654	2633	26	4953	357	875	155	777	1216	250	310	55	40	485	87	7	82	246	2790	673	94	456	50	63	280	53	155	489	34	52	61
676	006-tumor_CD45	Tumor	RFS_Yes	CD45EnR_Intraepithelial	509	883	194	380	922	255	1546	8454	2239	1985	82	4578	426	540	194	413	530	199	289	72	21	534	42	21	126	166	2953	514	21	445	19	51	220	17	156	421	35	114	113
676	007-tumor_CD45	Stroma	RFS_Yes	CD45EnR_Stroma	793	708	201	452	880	179	2764	2495	8396	4541	66	4494	432	2280	175	865	942	163	312	21	5	782	182	75	35	441	2926	958	152	494	30	129	236	80	220	951	43	82	73
676	007-tumor_CD45	Tumor	RFS_Yes	CD45EnR_Intraepithelial	669	975	134	451	1549	367	2243	4708	2573	2398	105	3838	373	1450	125	551	936	273	401	48	68	759	53	288	340	326	2771	1552	420	582	49	489	619	256	364	982	55	264	157
676	008-tumor_CD45	Stroma	RFS_Yes	CD45EnR_Stroma	478	445	150	404	471	172	1307	1269	1953	1863	89	3353	288	906	98	559	731	154	118	8	3	294	120	36	80	266	2392	324	70	403	18	64	301	54	124	959	21	31	24
676	008-tumor_CD45	Tumor	RFS_Yes	CD45EnR_Intraepithelial	429	334	114	225	1165	162	1397	4271	1556	932	34	2859	413	620	134	354	921	102	177	43	22	350	137	139	182	179	2266	482	90	230	16	126	289	123	146	606	53	106	100
676	009-tumor_CD68	Stroma	RFS_Yes	CD68EnR_Stroma	1477	298	146	591	612	165	1814	3538	9230	2068	121	3508	841	778	219	689	5984	134	279	30	11	528	52	94	130	289	2384	656	92	513	48	112	184	84	209	1285	18	108	154
676	009-tumor_CD68	Tumor	RFS_Yes	CD68EnR_Intraepithelial	883	172	118	463	2221	303	1801	9902	2091	1340	35	3175	466	878	138	496	1772	241	66	60	45	376	105	349	187	277	2567	1786	154	443	32	258	260	85	241	548	109	131	138
676	010-tumor_CD68	Stroma	RFS_Yes	CD68EnR_Stroma	900	429	216	522	1076	159	1971	2967	21310	1762	128	3493	490	1105	160	575	2146	221	174	47	35	643	92	133	118	339	2018	1426	146	482	51	221	352	111	332	380	57	206	145
676	010-tumor_CD68	Tumor	RFS_Yes	CD68EnR_Intraepithelial	670	223	127	345	3089	210	1058	6191	6659	1294	91	2981	237	461	215	230	786	104	287	78	19	190	61	220	97	240	2252	1147	187	410	56	364	355	147	313	346	32	113	120
676	011-tumor_CD68	Stroma	RFS_Yes	CD68EnR_Stroma	1857	792	116	699	1093	280	8887	4531	31869	2852	138	4111	1318	1578	164	1135	5844	159	153	157	59	827	301	146	296	729	3269	2224	305	818	21	320	368	140	297	559	168	115	205
676	011-tumor_CD68	Tumor	RFS_Yes	CD68EnR_Intraepithelial	1106	573	74	580	4269	278	2934	12883	16015	2009	58	4402	526	1110	253	553	2719	176	304	75	37	628	88	265	62	257	2834	2761	77	296	27	270	217	283	226	375	91	219	115
676	012-tumor_CD68	Stroma	RFS_Yes	CD68EnR_Stroma	1430	615	49	383	914	217	2802	6960	22189	2031	77	5138	543	1305	167	712	1000	66	347	66	37	829	116	87	185	423	3334	1039	153	456	159	160	287	70	398	921	60	72	95
676	012-tumor_CD68	Tumor	RFS_Yes	CD68EnR_Intraepithelial	715	463	111	393	2379	245	2367	14768	5131	1512	75	4574	399	947	149	518	623	49	232	16	12	338	152	86	81	166	2739	1071	100	462	35	244	221	114	179	552	98	165	93
727	001-tumor	Stroma	RFS_Yes	TumorEnR_Stroma	489	214	121	374	535	213	449	3308	9182	416	24	3432	195	22	52	183	1754	70	251	58	24	126	130	31	212	157	1336	158	84	146	76	56	195	102	244	77	60	50	116
727	001-tumor	Tumor	RFS_Yes	TumorEnR_Intraepithelial	206	91	52	148	1339	76	212	6826	5002	182	44	2222	108	102	70	119	547	33	45	5	13	49	19	6	92	52	446	53	48	89	22	15	91	14	26	100	4	22	26
727	002-tumor	Stroma	RFS_Yes	TumorEnR_Stroma	991	291	47	504	793	264	1091	1634	32583	1080	54	4916	845	474	102	554	3237	228	196	56	47	196	295	122	177	262	1663	193	122	243	148	55	207	248	237	748	47	97	57
727	002-tumor	Tumor	RFS_Yes	TumorEnR_Intraepithelial	555	233	75	224	5356	91	931	10791	17999	605	130	7019	237	259	224	444	1453	55	157	134	37	216	34	97	260	140	1705	185	65	194	98	22	152	79	114	239	19	156	113
727	003-tumor	Stroma	RFS_Yes	TumorEnR_Stroma	1203	297	84	300	1328	539	1428	5837	37894	1254	193	5744	226	693	91	283	6327	407	262	100	84	526	150	217	211	78	2877	69	363	434	88	84	246	266	508	534	84	84	202
727	003-tumor	Tumor	RFS_Yes	TumorEnR_Intraepithelial	402	107	68	72	3280	109	492	10649	10277	339	87	4387	313	187	82	198	873	37	79	8	8	87	47	39	123	77	912	50	46	85	48	44	155	56	92	217	6	39	91
727	004-tumor	Stroma	RFS_Yes	TumorEnR_Stroma	842	328	116	166	661	205	1867	4288	23232	1627	320	4016	563	1213	126	430	11771	90	217	23	116	315	23	60	117	280	1514	437	120	320	24	81	204	49	398	837	97	120	140
727	004-tumor	Tumor	RFS_Yes	TumorEnR_Intraepithelial	490	72	81	177	4375	184	606	7531	6409	233	155	3576	255	297	146	216	2904	39	70	64	14	141	24	35	153	113	1046	122	105	221	42	63	188	100	109	301	14	98	114
727	005-tumor_CD45	Stroma	RFS_Yes	CD45EnR_Stroma	644	576	52	353	680	155	2888	3317	19064	3456	94	4161	440	2147	128	874	2813	165	224	9	37	387	126	29	93	330	1876	552	128	338	62	61	222	78	239	896	37	38	116
727	005-tumor_CD45	Tumor	RFS_Yes	CD45EnR_Intraepithelial	581	255	89	185	3045	143	1031	9194	11449	612	51	4101	539	692	96	374	992	65	46	22	22	186	60	58	111	103	1301	236	96	115	139	78	309	47	90	212	56	115	107
727	006-tumor_CD45	Stroma	RFS_Yes	CD45EnR_Stroma	476	350	109	241	434	144	1950	3732	5642	2635	77	3430	319	1499	126	778	3352	91	148	22	19	297	84	10	56	240	1137	478	71	261	23	22	167	43	121	603	65	27	76
727	006-tumor_CD45	Tumor	RFS_Yes	CD45EnR_Intraepithelial	314	100	68	81	1451	109	436	6311	2685	233	52	2301	91	186	49	133	378	55	117	67	11	106	10	15	28	73	586	46	88	68	12	53	116	71	137	168	9	12	68
727	007-tumor_CD45	Stroma	RFS_Yes	CD45EnR_Stroma	505	393	84	334	550	85	1377	3960	15066	2463	33	3104	368	1189	109	667	2285	151	191	30	7	317	86	10	52	176	1428	371	83	272	19	51	220	53	126	503	50	58	52
727	007-tumor_CD45	Tumor	RFS_Yes	CD45EnR_Intraepithelial	333	228	63	119	2035	65	514	12779	7049	575	91	3303	181	350	85	185	750	21	89	43	10	82	57	22	165	116	1000	147	101	152	72	90	176	75	60	176	21	38	69
727	008-tumor_CD45	Stroma	RFS_Yes	CD45EnR_Stroma	446	367	150	311	532	157	1190	1685	15394	2494	41	3301	366	1172	115	692	952	222	207	33	4	268	67	38	74	198	1286	265	111	248	21	17	152	38	84	406	22	47	38
727	008-tumor_CD45	Tumor	RFS_Yes	CD45EnR_Intraepithelial	219	139	59	230	2247	116	633	11893	5619	712	23	3123	155	372	107	337	619	117	57	12	17	65	79	50	41	172	1002	106	71	160	57	67	164	126	89	164	36	86	58
727	009-tumor_CD68	Stroma	RFS_Yes	CD68EnR_Stroma	603	326	144	178	467	124	1799	411	26446	1639	124	2983	741	1054	102	554	4507	171	209	29	21	271	97	46	100	263	1338	353	173	391	70	82	201	141	136	762	58	94	59
727	009-tumor_CD68	Tumor	RFS_Yes	CD68EnR_Intraepithelial	554	352	279	204	5817	39	426	2600	15237	692	76	4115	401	575	160	524	2861	157	96	39	58	264	160	84	39	327	1256	163	95	135	116	263	259	459	113	221	81	203	129
727	010-tumor_CD68	Stroma	RFS_Yes	CD68EnR_Stroma	1345	196	116	162	584	141	1585	2299	9453	1095	151	2885	910	857	106	380	3718	135	38	10	31	174	112	22	55	258	1388	300	88	214	61	149	224	75	109	408	11	61	77
727	010-tumor_CD68	Tumor	RFS_Yes	CD68EnR_Intraepithelial	430	123	100	206	2403	61	622	9300	3048	465	60	3082	315	202	139	275	1901	87	91	51	12	152	17	53	196	137	890	123	180	127	24	106	139	100	12	290	13	18	20
727	011-tumor_CD68	Stroma	RFS_Yes	CD68EnR_Stroma	651	115	100	171	652	102	894	1167	22480	464	80	2752	471	355	185	385	2682	116	121	34	49	74	89	35	29	61	642	259	40	198	65	126	263	118	190	294	51	24	81
727	011-tumor_CD68	Tumor	RFS_Yes	CD68EnR_Intraepithelial	371	154	114	161	2421	140	571	6115	7624	265	82	4096	158	231	115	157	837	42	86	73	14	63	57	15	174	78	1029	70	171	121	55	67	225	228	54	106	29	73	35
727	012-tumor_CD68	Stroma	RFS_Yes	CD68EnR_Stroma	859	232	118	182	915	48	1477	1503	20862	571	38	3452	496	602	119	410	2761	97	191	60	29	196	105	62	68	233	1165	193	94	284	57	167	128	87	93	456	20	43	128
727	012-tumor_CD68	Tumor	RFS_Yes	CD68EnR_Intraepithelial	310	149	30	176	2840	99	355	5781	6375	340	29	3138	204	232	163	222	718	50	61	10	15	90	27	10	106	101	669	58	97	129	39	96	131	81	38	66	10	44	33
821	001-tumor	Stroma	RFS_No	TumorEnR_Stroma	423	103	117	123	871	30	464	1383	620	207	88	760	200	462	185	189	647	53	133	30	28	153	116	52	160	85	198	320	58	150	27	67	58	86	57	372	365	112	126
821	001-tumor	Tumor	RFS_No	TumorEnR_Intraepithelial	271	60	44	86	3362	55	473	1343	671	188	46	485	135	428	83	175	518	21	135	3	6	43	19	5	62	64	135	347	54	42	10	21	51	18	50	163	57	101	77
821	002-tumor	Tumor	RFS_No	TumorEnR_Intraepithelial	169	59	31	63	2181	48	246	1091	494	90	31	411	68	220	58	67	234	21	95	3	15	14	14	7	71	23	93	148	20	33	9	20	50	10	21	102	18	66	46
821	003-tumor	Tumor	RFS_No	TumorEnR_Intraepithelial	153	65	29	79	2406	43	231	3914	872	104	28	683	104	265	53	121	279	14	104	2	7	63	11	8	102	40	123	163	37	46	13	18	49	9	42	206	47	93	57
821	004-tumor	Stroma	RFS_No	TumorEnR_Stroma	493	75	64	215	914	118	393	3952	594	429	77	867	160	841	150	224	627	23	128	26	14	241	76	12	120	86	279	698	26	131	48	29	76	38	50	305	110	81	33
821	004-tumor	Tumor	RFS_No	TumorEnR_Intraepithelial	191	59	40	84	1762	74	276	2839	430	128	27	541	109	300	48	91	340	16	69	3	10	69	7	5	58	29	135	209	29	39	11	26	37	13	60	321	32	64	68
821	005-tumor_CD45	Stroma	RFS_No	CD45EnR_Stroma	251	446	53	133	216	80	748	616	1070	1548	65	600	176	2528	55	361	5802	49	112	2	13	137	53	24	78	138	205	1228	39	80	31	18	62	23	197	567	45	80	83
821	005-tumor_CD45	Tumor	RFS_No	CD45EnR_Intraepithelial	186	164	55	81	2731	52	486	2324	571	525	61	679	93	878	67	201	1231	38	70	2	2	127	15	2	90	76	179	358	20	64	16	20	48	19	96	378	30	81	66
821	006-tumor_CD45	Stroma	RFS_No	CD45EnR_Stroma	533	313	68	199	278	95	1543	1258	1372	2256	49	642	261	3291	80	608	5791	67	136	8	9	226	52	18	84	188	306	1323	66	105	29	38	59	20	136	471	55	113	89
821	006-tumor_CD45	Tumor	RFS_No	CD45EnR_Intraepithelial	263	85	31	118	1381	69	684	3889	802	349	41	569	166	519	89	215	694	28	85	5	17	81	27	19	110	40	133	340	47	40	19	18	41	66	91	264	15	132	94
821	007-tumor_CD45	Stroma	RFS_No	CD45EnR_Stroma	694	380	52	183	193	57	763	974	6411	1993	136	646	196	2702	102	579	15443	51	146	6	24	179	73	24	70	198	256	1769	46	70	14	40	57	21	205	399	18	148	127
821	007-tumor_CD45	Tumor	RFS_No	CD45EnR_Intraepithelial	310	71	57	113	1544	70	1018	453	716	340	67	450	76	679	85	156	1173	32	114	7	6	72	24	40	72	59	108	717	37	53	42	13	62	14	48	352	28	158	72
821	008-tumor_CD45	Stroma	RFS_No	CD45EnR_Stroma	1209	398	50	243	247	44	2122	1024	1834	2690	75	623	281	3524	88	751	11357	45	232	3	3	280	60	40	77	223	250	1763	59	101	41	56	57	24	165	547	56	231	145
821	008-tumor_CD45	Tumor	RFS_No	CD45EnR_Intraepithelial	327	57	21	102	2602	57	662	1983	678	264	40	552	148	425	36	130	883	36	156	5	10	44	15	9	116	90	191	317	49	70	19	15	74	58	60	224	28	189	64
821	009-tumor_CD68	Stroma	RFS_No	CD68EnR_Stroma	1733	131	30	158	302	72	1369	724	3390	653	50	458	479	1725	43	291	2766	27	152	3	18	146	34	35	62	124	99	662	41	67	20	18	41	14	84	367	3	153	144
821	009-tumor_CD68	Tumor	RFS_No	CD68EnR_Intraepithelial	549	73	42	85	4180	57	547	3131	1756	191	42	512	214	604	49	130	1490	22	108	15	15	62	21	23	77	51	119	410	24	19	43	22	56	29	78	537	52	110	120
821	010-tumor_CD68	Stroma	RFS_No	CD68EnR_Stroma	1761	267	63	140	186	78	1536	839	6900	1498	60	616	717	2685	81	551	4467	55	205	3	10	293	16	26	100	163	199	1393	73	60	24	40	62	20	111	954	25	118	132
821	010-tumor_CD68	Tumor	RFS_No	CD68EnR_Intraepithelial	502	63	34	97	2318	72	889	2555	2219	190	52	738	149	289	52	121	1012	33	175	4	12	39	27	11	123	50	145	422	28	35	25	33	68	19	53	292	55	110	108
821	011-tumor_CD68	Stroma	RFS_No	CD68EnR_Stroma	736	162	39	97	130	53	752	363	814	844	32	556	383	2116	89	387	4545	37	75	2	7	89	31	37	63	87	198	1085	29	90	21	28	57	7	77	526	39	119	109
821	011-tumor_CD68	Tumor	RFS_No	CD68EnR_Intraepithelial	330	110	30	92	1178	75	552	1431	508	339	47	754	271	1030	52	225	1547	37	93	3	9	41	20	22	119	68	235	596	32	80	34	31	68	31	69	473	20	72	83
821	012-tumor_CD68	Stroma	RFS_No	CD68EnR_Stroma	1164	146	66	125	126	58	1928	1871	4385	610	44	635	710	1167	47	471	3115	25	136	4	11	126	10	25	94	202	254	1090	20	85	26	21	27	24	102	446	31	162	151
821	012-tumor_CD68	Tumor	RFS_No	CD68EnR_Intraepithelial	193	49	42	120	971	101	586	4241	1068	167	64	818	138	327	73	184	654	31	97	5	15	49	19	27	123	48	220	500	44	81	19	51	50	12	66	467	17	120	87
881	001-tumor	Stroma	RFS_No	TumorEnR_Stroma	1047	308	49	140	1251	130	795	1438	1230	406	144	432	509	2224	58	760	12799	70	264	60	18	268	9	19	267	393	83	1798	79	68	16	94	24	74	208	945	335	225	163
881	001-tumor	Tumor	RFS_No	TumorEnR_Intraepithelial	133	92	19	28	4698	33	1297	1408	395	51	37	241	119	322	54	65	1022	11	92	3	3	20	8	4	173	74	21	588	29	13	5	15	18	16	38	649	589	76	93
881	002-tumor	Stroma	RFS_No	TumorEnR_Stroma	873	300	53	79	1168	47	914	1070	989	139	114	411	333	1883	137	246	8415	58	230	12	7	122	22	31	194	288	50	2543	72	84	13	68	26	18	342	695	443	82	134
881	002-tumor	Tumor	RFS_No	TumorEnR_Intraepithelial	154	84	19	31	5337	49	969	1570	300	49	52	247	136	336	64	70	1098	25	96	1	3	15	10	5	174	69	21	723	44	13	6	28	15	16	51	729	604	94	112
881	003-tumor	Stroma	RFS_No	TumorEnR_Stroma	618	545	51	89	1308	26	1655	787	570	318	127	259	524	3176	111	494	7065	103	165	23	14	150	21	7	203	322	65	1920	69	43	6	26	6	82	136	853	887	170	256
881	003-tumor	Tumor	RFS_No	TumorEnR_Intraepithelial	123	98	18	33	5714	35	984	851	209	48	36	221	110	352	57	56	1397	18	94	4	3	16	5	3	185	72	18	586	34	12	3	24	17	14	52	634	650	76	110
881	004-tumor	Stroma	RFS_No	TumorEnR_Stroma	547	77	55	88	1746	146	946	1038	1043	197	358	454	328	1439	112	277	31344	49	227	67	10	87	20	31	185	259	76	2314	69	38	18	80	54	25	256	795	332	202	183
881	004-tumor	Tumor	RFS_No	TumorEnR_Intraepithelial	115	78	18	30	5626	46	1197	950	275	45	46	211	111	241	55	51	1284	19	93	3	1	10	3	1	195	54	18	559	33	12	7	20	11	9	39	681	504	93	106
881	005-tumor_CD45	Stroma	RFS_No	CD45EnR_Stroma	517	1282	35	75	105	80	1732	1002	822	1133	49	485	1166	6713	114	995	3264	351	229	2	5	200	73	11	132	565	48	2902	56	25	9	17	15	19	131	588	270	51	197
881	005-tumor_CD45	Tumor	RFS_No	CD45EnR_Intraepithelial	372	430	26	55	2420	58	1807	3285	787	223	51	372	389	1589	99	182	1342	30	145	9	6	38	19	5	150	179	41	1655	46	9	5	21	24	16	55	734	2435	86	161
881	006-tumor_CD45	Stroma	RFS_No	CD45EnR_Stroma	525	1814	40	64	147	73	1694	887	1281	1721	44	667	1824	8168	115	1488	2741	466	237	3	7	181	77	14	142	477	46	3641	80	24	8	13	26	17	138	467	129	55	279
881	006-tumor_CD45	Tumor	RFS_No	CD45EnR_Intraepithelial	248	481	27	52	3045	63	1834	2561	418	277	48	382	536	1665	81	235	1151	82	171	7	4	45	10	4	147	170	26	1990	35	14	11	29	20	20	55	649	1290	138	130
881	007-tumor_CD45	Stroma	RFS_No	CD45EnR_Stroma	757	2006	45	83	167	91	1685	557	517	1131	66	498	697	7268	114	715	7035	203	220	1	1	231	72	25	127	409	49	3450	96	29	12	21	12	18	223	751	320	86	231
881	007-tumor_CD45	Tumor	RFS_No	CD45EnR_Intraepithelial	205	505	33	49	2905	51	1539	2154	344	296	30	316	217	1872	80	120	2041	49	131	3	2	70	18	8	173	105	57	1092	56	22	8	64	8	21	64	644	1646	99	139
881	008-tumor_CD45	Stroma	RFS_No	CD45EnR_Stroma	671	1814	44	92	176	73	2505	1123	1190	1569	56	504	1093	7981	94	1152	3993	194	227	0	1	271	84	31	146	708	57	3892	88	38	14	17	20	18	200	828	523	73	236
881	008-tumor_CD45	Tumor	RFS_No	CD45EnR_Intraepithelial	253	532	42	68	3004	71	2008	2991	655	314	34	347	562	2188	70	201	1641	65	126	3	1	72	21	12	149	222	75	1751	60	33	15	42	28	16	44	697	2863	110	139
881	009-tumor_CD68	Stroma	RFS_No	CD68EnR_Stroma	3489	131	27	61	929	92	640	422	1788	164	119	374	947	1848	100	330	13274	19	181	4	8	38	16	25	156	219	29	2840	63	16	15	49	31	22	90	553	141	251	192
881	009-tumor_CD68	Tumor	RFS_No	CD68EnR_Intraepithelial	277	66	25	29	7066	52	556	747	415	39	38	198	84	224	55	51	1432	23	76	2	2	11	11	10	139	48	11	960	33	13	11	31	12	17	29	1085	286	82	100
881	010-tumor_CD68	Stroma	RFS_No	CD68EnR_Stroma	1349	797	38	86	243	78	1879	646	745	468	148	370	413	3849	100	408	9589	27	181	2	1	108	47	10	177	256	48	2828	68	23	10	28	16	18	218	656	427	88	192
881	010-tumor_CD68	Tumor	RFS_No	CD68EnR_Intraepithelial	339	438	41	35	2937	67	1278	1457	319	204	92	292	160	1321	97	76	2949	15	126	7	3	30	10	16	211	120	49	908	66	13	5	79	8	20	61	758	2294	86	118
881	011-tumor_CD68	Stroma	RFS_No	CD68EnR_Stroma	1803	262	42	81	349	88	1991	995	804	361	241	358	914	3705	107	578	14831	25	187	2	1	128	64	25	162	372	62	3549	86	41	18	47	22	20	313	741	238	132	239
881	011-tumor_CD68	Tumor	RFS_No	CD68EnR_Intraepithelial	223	73	26	39	4858	64	1121	2309	345	68	65	354	166	424	91	87	2019	32	131	1	2	22	5	3	180	88	39	877	43	12	10	36	13	9	49	900	760	105	129
881	012-tumor_CD68	Stroma	RFS_No	CD68EnR_Stroma	1116	857	43	45	432	85	1848	706	1919	628	184	360	531	4162	110	491	15379	60	179	2	2	167	58	26	156	278	51	2121	78	24	18	58	23	15	251	786	358	112	229
881	012-tumor_CD68	Tumor	RFS_No	CD68EnR_Intraepithelial	275	423	21	61	4029	48	1110	1215	509	169	61	298	211	1248	67	86	2811	16	93	1	4	37	7	6	139	93	33	754	46	20	16	70	18	27	72	1056	1761	68	123
899	001-tumor	Stroma	RFS_No	TumorEnR_Stroma	294	68	16	23	402	44	108	690	748	43	172	691	91	287	53	80	10805	24	51	6	6	27	7	8	212	24	52	423	55	24	3	66	32	19	36	155	9	273	70
899	001-tumor	Tumor	RFS_No	TumorEnR_Intraepithelial	177	48	27	27	1686	32	77	402	400	35	183	569	41	138	48	83	9029	15	35	4	4	20	6	3	206	8	42	550	39	8	5	26	24	6	16	144	7	159	63
899	002-tumor	Stroma	RFS_No	TumorEnR_Stroma	666	111	34	33	414	76	631	429	2453	147	1011	688	146	972	337	305	42407	23	90	2	5	40	9	14	211	73	61	1608	72	11	7	73	24	15	80	453	10	505	167
899	003-tumor	Stroma	RFS_No	TumorEnR_Stroma	246	69	30	39	330	37	132	1003	1718	27	489	610	65	329	85	119	20408	15	50	1	2	38	10	10	159	27	50	463	38	11	7	85	24	28	48	148	8	308	78
899	003-tumor	Tumor	RFS_No	TumorEnR_Intraepithelial	145	52	18	23	1304	36	74	392	741	27	185	477	39	173	54	79	10077	10	36	1	4	20	5	7	151	13	30	476	38	6	6	54	17	5	16	96	4	152	69
899	004-tumor	Stroma	RFS_No	TumorEnR_Stroma	709	111	31	39	489	72	460	1194	2084	86	484	884	115	1022	130	327	28328	27	104	13	13	40	10	19	215	115	91	1683	77	13	4	47	23	19	92	511	3	432	165
899	004-tumor	Tumor	RFS_No	TumorEnR_Intraepithelial	169	58	27	22	1205	39	104	566	685	36	140	628	46	175	58	81	9272	13	40	6	7	24	7	3	187	20	40	398	44	7	4	34	24	9	18	84	7	108	89
899	005-tumor_CD45	Stroma	RFS_No	CD45EnR_Stroma	1552	916	47	43	125	57	2508	864	6530	984	182	1041	322	3763	134	979	9255	21	128	6	5	152	47	22	308	208	100	5620	115	31	13	104	48	26	138	1224	11	695	326
899	005-tumor_CD45	Tumor	RFS_No	CD45EnR_Intraepithelial	315	79	22	23	1138	54	193	788	1608	62	181	725	47	384	190	136	5995	12	44	1	1	29	11	6	326	26	45	991	49	12	6	40	36	15	31	89	8	251	91
899	006-tumor_CD45	Stroma	RFS_No	CD45EnR_Stroma	1557	227	48	42	182	53	1312	885	4150	285	389	899	429	2219	182	728	16649	13	111	7	15	67	21	8	381	233	73	2066	125	20	18	92	41	20	105	664	12	667	226
899	006-tumor_CD45	Tumor	RFS_No	CD45EnR_Intraepithelial	245	50	28	32	1020	42	131	2501	1228	32	207	653	51	353	91	164	8878	12	58	11	8	28	12	5	449	30	49	508	51	14	4	40	25	11	31	123	8	321	59
899	007-tumor_CD45	Stroma	RFS_No	CD45EnR_Stroma	2524	757	35	37	127	55	2139	688	3630	504	147	843	600	3655	78	879	8634	16	106	15	1	92	38	6	205	174	85	2664	115	23	11	139	29	19	139	465	8	466	285
899	007-tumor_CD45	Tumor	RFS_No	CD45EnR_Intraepithelial	288	117	24	32	1617	38	152	1099	1334	69	200	671	78	565	274	162	12074	13	48	16	10	32	18	7	291	30	33	719	74	6	17	141	14	12	40	116	4	223	86
899	008-tumor_CD45	Stroma	RFS_No	CD45EnR_Stroma	2068	704	38	38	127	55	2607	1108	5740	875	156	865	776	3443	82	1019	7739	36	129	3	1	119	24	4	258	183	74	3375	117	26	16	118	35	15	119	572	25	592	287
899	008-tumor_CD45	Tumor	RFS_No	CD45EnR_Intraepithelial	277	71	13	19	1046	40	156	738	1386	44	189	631	48	347	87	110	8856	15	36	7	1	18	11	1	265	19	33	527	47	17	7	87	10	9	12	127	9	207	67
899	009-tumor_CD68	Stroma	RFS_No	CD68EnR_Stroma	949	124	45	63	127	63	1253	394	3242	211	1192	889	194	1259	201	436	65879	30	99	4	9	82	29	8	331	141	78	1272	92	31	11	81	17	27	170	718	6	619	227
899	009-tumor_CD68	Tumor	RFS_No	CD68EnR_Intraepithelial	254	81	35	16	845	24	161	545	1277	59	395	628	62	306	87	129	20487	28	40	9	13	35	16	7	324	19	33	532	61	7	15	143	21	12	30	106	5	258	107
899	010-tumor_CD68	Stroma	RFS_No	CD68EnR_Stroma	965	127	76	67	227	85	1540	629	5635	159	1602	767	202	1072	239	390	76393	21	127	9	3	63	26	6	318	120	68	1260	96	30	5	76	13	20	165	793	14	553	290
899	010-tumor_CD68	Tumor	RFS_No	CD68EnR_Intraepithelial	219	60	34	29	2527	43	183	1133	1198	47	553	508	73	273	170	132	21277	19	40	14	2	34	8	8	368	28	41	1612	62	12	15	234	15	17	26	230	3	200	150
899	011-tumor_CD68	Stroma	RFS_No	CD68EnR_Stroma	1082	105	71	44	98	71	1564	387	4754	68	1023	877	283	1318	377	333	72083	40	104	11	8	62	13	10	274	120	58	1207	100	20	12	73	29	24	170	617	12	597	337
899	011-tumor_CD68	Tumor	RFS_No	CD68EnR_Intraepithelial	217	89	33	24	1359	39	177	956	1766	66	465	668	73	359	141	130	30453	18	51	3	3	31	15	1	346	24	38	848	69	7	7	129	17	15	25	125	9	279	120
899	012-tumor_CD68	Stroma	RFS_No	CD68EnR_Stroma	811	72	32	33	134	60	690	402	1196	103	405	561	187	1125	228	274	40808	21	94	12	7	45	6	15	223	98	53	1045	60	16	14	70	22	6	81	526	5	507	193
899	012-tumor_CD68	Tumor	RFS_No	CD68EnR_Intraepithelial	175	53	26	17	945	39	124	339	963	54	281	431	59	313	68	85	20765	15	40	5	2	34	6	3	267	20	26	545	48	6	10	56	10	8	14	113	10	224	107
919	001-tumor	Tumor	RFS_Yes	TumorEnR_Intraepithelial	187	58	43	108	2335	51	185	3110	1414	137	41	1080	135	69	55	84	667	28	47	2	10	56	30	20	76	42	463	2267	29	77	12	23	46	19	18	79	6	65	9
919	002-tumor	Stroma	RFS_Yes	TumorEnR_Stroma	405	88	19	80	1011	143	357	1376	7779	249	246	1066	471	368	17	206	5460	35	51	37	18	132	88	65	177	78	538	994	78	115	18	44	19	94	20	447	18	148	99
919	002-tumor	Tumor	RFS_Yes	TumorEnR_Intraepithelial	233	96	69	77	2630	58	271	1521	2653	138	87	959	187	77	63	97	1100	11	74	4	14	74	30	18	71	42	541	1111	51	100	8	29	50	20	9	113	15	70	29
919	003-tumor	Stroma	RFS_Yes	TumorEnR_Stroma	462	162	23	59	669	100	464	744	17287	123	444	1417	449	371	84	169	13117	64	42	23	27	116	140	40	200	48	942	735	72	121	45	27	165	23	171	297	43	274	101
919	003-tumor	Tumor	RFS_Yes	TumorEnR_Intraepithelial	288	84	55	108	3075	83	340	2911	7088	158	90	1445	165	110	89	109	2330	20	61	4	5	128	26	40	90	48	764	880	93	78	16	60	86	25	40	109	4	117	86
919	004-tumor	Stroma	RFS_Yes	TumorEnR_Stroma	646	412	200	343	4230	164	708	993	8328	402	663	2193	346	315	92	323	22121	93	228	98	354	254	339	174	673	52	1941	1123	527	221	49	177	206	101	106	740	47	399	177
919	004-tumor	Tumor	RFS_Yes	TumorEnR_Intraepithelial	246	84	49	86	8674	78	377	1607	1274	159	96	1475	172	134	80	149	2594	30	50	13	3	62	29	14	128	41	835	440	61	57	6	15	77	26	28	138	9	56	77
919	005-tumor_CD45	Stroma	RFS_Yes	CD45EnR_Stroma	407	883	120	175	284	72	4239	1121	3665	3650	80	1633	1093	3406	77	958	3566	532	153	6	6	432	142	37	181	502	882	1501	82	212	12	28	117	54	141	1321	22	128	101
919	005-tumor_CD45	Tumor	RFS_Yes	CD45EnR_Intraepithelial	484	445	65	212	2335	86	1819	2680	2880	1421	120	1553	871	1464	108	457	2156	243	238	13	46	357	124	68	402	422	1200	1253	137	196	38	13	241	66	55	723	85	329	69
919	006-tumor_CD45	Stroma	RFS_Yes	CD45EnR_Stroma	602	1091	54	161	352	103	2908	969	10717	3567	75	1895	689	2898	74	1109	3718	194	208	7	16	361	86	47	85	217	818	754	99	202	7	64	131	41	172	1515	44	89	83
919	006-tumor_CD45	Tumor	RFS_Yes	CD45EnR_Intraepithelial	569	277	26	246	7073	172	1110	2921	12682	467	160	1879	271	610	144	409	13504	49	119	26	92	53	71	46	248	55	993	363	110	207	76	62	242	79	111	435	49	69	116
919	007-tumor_CD45	Stroma	RFS_Yes	CD45EnR_Stroma	697	2239	63	279	554	44	4939	738	31598	7010	37	2531	1029	3449	97	1339	5546	130	221	41	73	556	91	51	156	139	821	1205	167	298	81	56	185	43	253	1671	23	130	154
919	007-tumor_CD45	Tumor	RFS_Yes	CD45EnR_Intraepithelial	562	526	52	178	2955	73	1956	3518	36880	924	121	2026	757	514	108	495	2192	61	338	34	121	430	30	30	305	258	808	797	92	190	67	31	183	71	35	509	77	215	145
919	008-tumor_CD45	Stroma	RFS_Yes	CD45EnR_Stroma	746	1113	47	249	367	78	7334	1229	30500	4167	24	1713	1382	1843	102	1109	2780	172	175	6	6	553	176	45	80	431	1044	1341	43	289	40	43	79	57	182	1078	46	110	124
919	008-tumor_CD45	Tumor	RFS_Yes	CD45EnR_Intraepithelial	850	240	134	79	7840	18	700	1179	3771	418	89	1660	209	114	79	193	1357	68	187	22	112	249	3726	21	138	42	596	216	136	140	17	91	203	105	155	215	86	159	54
919	009-tumor_CD68	Stroma	RFS_Yes	CD68EnR_Stroma	1030	268	84	190	892	66	2220	1262	58085	671	65	1544	1267	799	72	297	7933	115	226	18	33	132	32	45	226	92	807	1011	33	163	36	33	180	76	37	877	41	192	156
919	009-tumor_CD68	Tumor	RFS_Yes	CD68EnR_Intraepithelial	586	175	121	83	3901	43	939	2187	17704	295	158	1824	404	210	94	289	2540	72	180	20	35	286	53	16	246	67	1027	511	54	265	52	72	125	21	61	339	23	195	148
919	010-tumor_CD68	Stroma	RFS_Yes	CD68EnR_Stroma	1165	294	180	270	1127	118	3519	422	41771	1216	271	1214	1351	1208	186	524	25366	106	233	47	63	297	63	58	243	258	1040	937	127	393	77	43	148	74	169	855	27	860	201
919	010-tumor_CD68	Tumor	RFS_Yes	CD68EnR_Intraepithelial	524	234	73	232	7323	23	1476	2062	6652	278	254	1659	529	288	75	299	6011	57	315	63	85	200	141	28	372	80	856	893	57	177	146	115	114	132	65	441	36	447	68
919	011-tumor_CD68	Stroma	RFS_Yes	CD68EnR_Stroma	965	113	59	150	707	90	1149	613	17776	344	280	1247	771	347	60	303	16755	26	135	10	34	147	60	47	105	121	754	628	60	149	32	35	120	30	39	696	22	263	143
919	011-tumor_CD68	Tumor	RFS_Yes	CD68EnR_Intraepithelial	424	90	50	85	3545	88	392	2875	5384	192	166	1607	263	233	109	146	3594	37	67	8	7	95	22	40	146	55	982	1326	73	163	27	37	124	59	50	156	18	103	61
919	012-tumor_CD68	Stroma	RFS_Yes	CD68EnR_Stroma	847	96	17	136	595	117	787	768	15937	304	125	1067	652	262	94	241	15736	98	125	10	19	166	58	45	104	155	596	981	78	97	7	69	78	56	111	463	25	221	127
919	012-tumor_CD68	Tumor	RFS_Yes	CD68EnR_Intraepithelial	399	73	76	73	3047	29	278	2421	3460	149	27	1240	240	75	102	85	1245	27	82	9	9	99	35	33	117	42	570	2103	63	100	13	45	98	31	51	171	11	91	43
925	001-tumor	Tumor	RFS_Yes	TumorEnR_Intraepithelial	212	252	47	59	2175	111	428	3249	452	129	131	805	103	352	107	145	34420	38	94	12	2	60	18	13	190	14	106	3277	83	28	10	88	35	14	24	65	79	30	131
925	002-tumor	Tumor	RFS_Yes	TumorEnR_Intraepithelial	136	89	32	36	674	75	134	2210	581	58	65	528	68	122	83	86	17485	21	60	11	3	29	11	8	97	8	49	4419	52	15	9	60	27	10	15	45	21	19	66
925	003-tumor	Tumor	RFS_Yes	TumorEnR_Intraepithelial	194	451	38	50	342	104	8136	5049	231	312	81	961	84	741	101	155	1752	23	187	19	4	103	15	14	99	342	120	2570	67	24	16	47	47	23	29	138	38	36	62
925	004-tumor	Stroma	RFS_Yes	TumorEnR_Stroma	218	115	70	44	483	79	487	796	1817	131	108	883	89	190	195	170	14778	47	95	22	7	56	45	11	175	22	155	7129	116	31	6	35	42	37	51	85	35	49	141
925	004-tumor	Tumor	RFS_Yes	TumorEnR_Intraepithelial	180	114	42	55	3701	88	235	864	599	76	128	817	74	164	244	103	22840	30	68	22	3	40	19	8	301	17	77	6548	99	25	16	87	36	16	27	90	21	28	172
925	005-tumor_CD45	Stroma	RFS_Yes	CD45EnR_Stroma	887	3826	63	88	88	106	2414	717	509	3020	116	973	442	10696	111	1486	5871	343	385	10	4	385	83	22	146	349	194	4269	83	39	18	39	46	35	126	430	546	225	204
925	005-tumor_CD45	Tumor	RFS_Yes	CD45EnR_Intraepithelial	338	1232	62	76	644	108	4728	3616	343	825	75	923	158	2176	94	359	4200	48	198	31	9	237	29	16	147	357	126	2187	74	23	20	53	55	40	47	263	462	69	102
925	006-tumor_CD45	Stroma	RFS_Yes	CD45EnR_Stroma	1256	2921	81	118	120	112	4309	512	1384	3802	150	1177	1613	15673	136	2875	5416	615	712	20	5	539	150	36	188	673	267	7162	133	57	26	55	52	50	185	723	368	153	290
925	006-tumor_CD45	Tumor	RFS_Yes	CD45EnR_Intraepithelial	763	1053	103	117	4690	206	1262	3625	961	1111	336	1138	808	4393	223	723	26659	175	289	189	15	255	80	54	359	199	147	8917	129	45	52	132	88	66	161	319	423	441	300
925	007-tumor_CD45	Stroma	RFS_Yes	CD45EnR_Stroma	696	3599	91	102	121	137	2874	976	2408	4070	181	1387	461	12720	180	2283	17899	190	399	1	2	459	110	26	156	296	223	3672	96	65	28	47	57	35	173	686	330	111	233
925	007-tumor_CD45	Tumor	RFS_Yes	CD45EnR_Intraepithelial	358	1055	66	58	1796	90	798	290	713	721	203	1088	222	2447	90	423	10803	62	161	4	12	102	36	12	102	78	115	766	38	22	9	107	213	29	46	516	70	66	235
925	008-tumor_CD45	Stroma	RFS_Yes	CD45EnR_Stroma	1330	3528	85	106	102	120	3428	1748	3610	2714	161	1435	627	10296	138	1956	12220	139	367	1	2	600	91	26	140	348	193	3385	112	52	15	39	53	50	150	592	340	112	278
925	008-tumor_CD45	Tumor	RFS_Yes	CD45EnR_Intraepithelial	364	484	23	71	284	117	1306	5668	1158	259	61	1007	177	1207	98	232	2821	45	208	6	8	100	34	16	87	60	80	1596	63	44	8	29	67	45	36	153	395	58	79
925	009-tumor_CD68	Stroma	RFS_Yes	CD68EnR_Stroma	2402	2290	92	153	147	163	3819	2505	2366	1562	271	1192	848	6378	159	1086	13333	55	392	3	3	519	79	32	206	635	262	9394	136	52	31	65	59	49	139	541	561	252	261
925	009-tumor_CD68	Tumor	RFS_Yes	CD68EnR_Intraepithelial	308	532	87	90	898	129	1686	5398	737	304	121	1081	175	1042	109	239	4416	36	130	10	22	101	15	41	261	341	196	14747	123	32	23	44	56	56	56	157	189	49	104
925	010-tumor_CD68	Stroma	RFS_Yes	CD68EnR_Stroma	1748	1834	73	70	84	105	3543	1862	5100	1070	173	875	483	4023	121	680	12433	38	258	4	4	272	46	18	140	201	144	2956	81	38	17	53	38	33	105	386	104	126	207
925	010-tumor_CD68	Tumor	RFS_Yes	CD68EnR_Intraepithelial	383	481	54	37	415	115	1809	4929	1003	237	117	913	118	709	77	134	8836	15	102	4	16	74	32	13	165	60	154	1883	64	38	16	71	186	22	31	134	147	19	66
925	011-tumor_CD68	Tumor	RFS_Yes	CD68EnR_Intraepithelial	389	1690	77	87	529	102	8477	4687	564	908	106	1187	152	2469	125	232	3904	30	282	2	2	200	26	17	166	611	158	5271	88	28	13	39	54	49	41	184	268	65	132
925	012-tumor_CD68	Stroma	RFS_Yes	CD68EnR_Stroma	2044	938	73	81	115	101	4347	1763	6116	1093	226	827	424	3642	125	878	17867	36	266	4	5	460	50	32	174	249	149	4118	118	38	15	42	49	33	108	229	90	224	196
925	012-tumor_CD68	Tumor	RFS_Yes	CD68EnR_Intraepithelial	257	237	51	57	938	116	2116	3724	843	177	96	1117	109	422	105	159	14561	42	173	3	2	73	25	15	284	44	92	1946	83	37	22	40	67	38	32	128	81	29	88
938	001-tumor	Tumor	RFS_Yes	TumorEnR_Intraepithelial	97	59	26	32	1516	54	155	698	130	46	123	115	59	147	73	58	21303	15	84	4	2	27	6	5	151	31	19	424	25	9	6	18	16	8	19	382	114	81	82
938	002-tumor	Tumor	RFS_Yes	TumorEnR_Intraepithelial	88	57	26	30	1428	56	185	1192	93	30	149	108	62	143	72	46	13890	12	78	6	2	15	6	6	121	30	15	644	22	9	6	55	12	6	10	255	81	159	71
938	003-tumor	Tumor	RFS_Yes	TumorEnR_Intraepithelial	121	73	28	31	1259	57	177	642	138	46	142	122	63	166	77	57	20979	12	65	5	5	19	9	7	151	33	23	405	28	12	8	15	13	7	21	261	118	69	87
938	004-tumor	Tumor	RFS_Yes	TumorEnR_Intraepithelial	99	75	24	26	1750	53	281	944	70	45	227	105	87	326	67	74	14503	13	73	5	3	18	4	6	101	36	17	640	22	12	6	48	11	6	22	272	112	119	79
938	005-tumor_CD45	Stroma	RFS_Yes	CD45EnR_Stroma	267	837	22	65	149	50	2989	747	284	824	83	202	447	4083	82	890	5712	83	173	7	3	329	29	26	102	254	44	1340	77	26	11	20	16	15	69	546	1171	161	234
938	005-tumor_CD45	Tumor	RFS_Yes	CD45EnR_Intraepithelial	135	163	34	38	990	62	950	1192	89	113	224	140	159	818	86	176	16721	28	92	6	1	74	12	8	116	74	26	580	36	11	8	47	19	10	31	538	386	137	109
938	006-tumor_CD45	Stroma	RFS_Yes	CD45EnR_Stroma	382	1266	25	36	63	52	1613	268	988	765	99	342	547	4325	60	919	3672	132	203	5	4	320	33	16	193	154	42	1045	48	26	6	18	19	15	56	425	277	109	259
938	006-tumor_CD45	Tumor	RFS_Yes	CD45EnR_Intraepithelial	160	124	34	27	1692	46	355	836	191	54	131	144	87	474	60	132	8142	19	85	4	2	28	15	12	202	35	21	462	21	18	5	36	16	14	33	453	191	97	75
938	007-tumor_CD45	Stroma	RFS_Yes	CD45EnR_Stroma	356	1333	27	51	58	48	2759	233	429	864	69	266	628	4307	59	757	3839	134	207	1	1	286	31	26	187	246	36	1458	47	27	9	13	16	14	63	421	651	99	315
938	007-tumor_CD45	Tumor	RFS_Yes	CD45EnR_Intraepithelial	247	424	19	49	902	66	826	993	617	272	108	251	226	1426	92	221	16955	53	153	10	2	139	20	13	237	125	37	774	37	18	12	40	108	24	48	527	559	115	184
938	008-tumor_CD45	Stroma	RFS_Yes	CD45EnR_Stroma	346	1278	20	64	111	66	1990	168	1529	564	90	334	348	3337	69	482	4591	32	203	3	2	114	24	23	165	164	42	1673	40	23	16	21	30	20	133	756	1049	145	299
938	008-tumor_CD45	Tumor	RFS_Yes	CD45EnR_Intraepithelial	181	356	25	46	1770	69	807	527	989	146	132	217	211	1045	80	173	14758	22	114	1	1	52	10	10	163	82	35	766	36	16	13	41	30	12	50	371	716	142	136
938	009-tumor_CD68	Stroma	RFS_Yes	CD68EnR_Stroma	669	192	37	43	470	59	1748	431	1333	318	102	194	427	1438	73	433	8972	27	179	2	2	259	23	21	159	137	50	556	68	16	12	35	16	24	55	576	172	240	237
938	009-tumor_CD68	Tumor	RFS_Yes	CD68EnR_Intraepithelial	153	103	32	40	2004	64	292	1140	185	59	179	159	91	249	85	92	16124	34	71	3	1	32	12	9	141	39	26	480	34	10	13	37	26	12	19	311	113	104	75
938	010-tumor_CD68	Stroma	RFS_Yes	CD68EnR_Stroma	504	126	29	55	169	53	1139	280	1329	170	166	158	223	1257	66	374	6348	18	185	2	0	204	45	21	191	137	36	1295	76	21	13	59	22	17	149	415	110	213	156
938	010-tumor_CD68	Tumor	RFS_Yes	CD68EnR_Intraepithelial	207	97	36	47	1876	80	606	792	179	90	212	162	128	405	116	154	24826	17	95	3	2	132	11	8	150	77	25	533	48	20	12	81	38	16	28	528	70	128	99
938	011-tumor_CD68	Stroma	RFS_Yes	CD68EnR_Stroma	559	680	32	77	272	83	2244	642	983	671	100	230	353	3263	89	834	5782	40	217	7	3	421	27	19	115	220	57	1123	65	27	11	67	25	22	120	663	669	164	227
938	011-tumor_CD68	Tumor	RFS_Yes	CD68EnR_Intraepithelial	141	165	31	38	1617	76	373	1174	142	105	176	165	125	482	105	108	16844	21	91	3	1	104	8	8	123	52	27	603	38	11	9	54	18	14	29	471	154	110	92
938	012-tumor_CD68	Stroma	RFS_Yes	CD68EnR_Stroma	439	424	26	52	302	56	1603	507	1236	413	75	215	546	1924	71	459	6401	17	181	12	1	274	20	24	148	195	35	674	67	20	19	31	17	15	78	645	312	206	234
938	012-tumor_CD68	Tumor	RFS_Yes	CD68EnR_Intraepithelial	164	88	33	43	1977	72	302	1127	159	70	177	171	92	311	106	84	19645	21	83	1	0	32	12	6	138	39	15	375	30	9	6	39	19	10	23	368	167	114	90
1011	001-tumor	Tumor	RFS_No	TumorEnR_Intraepithelial	138	41	15	19	2946	26	98	1256	205	23	31	241	95	132	56	46	312	15	52	5	3	11	4	4	294	8	18	887	23	9	4	9	14	5	13	39	8	22	147
1011	002-tumor	Tumor	RFS_No	TumorEnR_Intraepithelial	172	40	16	18	2159	32	81	1641	108	22	27	253	95	130	66	48	281	11	52	6	3	8	5	5	296	7	17	885	23	11	4	9	14	7	8	40	8	22	174
1011	003-tumor	Tumor	RFS_No	TumorEnR_Intraepithelial	183	37	14	18	2643	37	114	1368	139	26	39	255	95	156	94	57	297	11	64	6	3	12	3	6	365	8	22	1260	24	14	3	11	9	4	13	38	10	23	172
1011	004-tumor	Tumor	RFS_No	TumorEnR_Intraepithelial	161	49	13	21	4248	33	126	1722	268	28	40	304	67	134	404	39	424	14	74	3	3	14	5	5	422	10	23	1930	33	14	3	14	16	6	16	57	9	24	267
1011	005-tumor_CD45	Stroma	RFS_No	CD45EnR_Stroma	535	3218	39	100	294	55	4250	377	957	2549	79	502	2275	12205	80	1719	6122	323	295	8	3	433	74	38	184	562	67	4499	75	38	13	28	36	30	185	612	763	106	282
1011	005-tumor_CD45	Tumor	RFS_No	CD45EnR_Intraepithelial	192	234	23	34	4579	43	441	1622	342	158	63	333	448	1052	264	190	2178	34	132	9	6	42	13	9	370	57	35	1436	41	17	10	19	19	9	27	130	78	47	200
1011	006-tumor_CD45	Stroma	RFS_No	CD45EnR_Stroma	453	1382	64	65	129	60	3572	708	696	1413	64	405	1405	12622	75	925	4359	815	270	6	7	566	86	43	180	653	66	3192	64	23	15	17	25	25	100	482	84	98	166
1011	006-tumor_CD45	Tumor	RFS_No	CD45EnR_Intraepithelial	274	262	20	30	3407	37	464	1050	537	178	63	332	395	1606	94	191	3199	48	110	6	4	43	20	10	526	69	29	2155	29	19	6	18	18	8	44	161	45	48	155
1011	007-tumor_CD45	Stroma	RFS_No	CD45EnR_Stroma	1161	2459	57	90	179	79	3439	590	1968	1759	74	582	1108	8559	80	1282	5451	227	257	5	1	357	74	26	254	440	46	3634	82	42	11	31	25	28	133	490	415	99	485
1011	007-tumor_CD45	Tumor	RFS_No	CD45EnR_Intraepithelial	272	232	21	30	2466	40	514	1750	639	123	53	353	241	890	81	142	1689	27	104	8	4	42	14	10	646	57	36	1877	32	13	5	27	22	14	22	113	78	43	177
1011	008-tumor_CD45	Stroma	RFS_No	CD45EnR_Stroma	1729	4130	57	103	218	98	4381	495	3638	2546	151	742	1677	11504	121	1555	8859	194	374	3	6	538	114	48	247	557	72	8220	138	46	18	30	37	29	229	658	488	209	498
1011	008-tumor_CD45	Tumor	RFS_No	CD45EnR_Intraepithelial	275	169	22	36	4565	35	352	1110	815	89	83	355	150	594	210	101	1885	32	165	12	3	39	17	9	786	50	41	3264	47	19	10	16	17	12	44	120	69	57	222
1011	009-tumor_CD68	Stroma	RFS_No	CD68EnR_Stroma	1495	643	44	52	667	65	5429	423	12701	369	3953	338	652	1944	126	540	15448	40	190	14	2	67	41	24	254	189	40	3228	93	35	8	49	41	28	142	255	21	187	278
1011	009-tumor_CD68	Tumor	RFS_No	CD68EnR_Intraepithelial	186	74	15	26	2883	32	353	1181	1111	41	87	345	100	194	98	68	1049	26	105	19	7	28	11	14	576	31	24	1743	24	26	6	33	16	23	27	54	9	30	236
1011	010-tumor_CD68	Stroma	RFS_No	CD68EnR_Stroma	2079	544	40	70	686	70	6958	749	5205	400	202	355	898	2896	100	727	14410	33	215	3	1	172	32	35	258	216	35	2719	105	37	13	35	24	24	111	340	79	166	304
1011	010-tumor_CD68	Tumor	RFS_No	CD68EnR_Intraepithelial	281	47	13	23	3213	41	297	1180	465	30	48	312	92	192	95	55	1034	16	82	7	2	21	7	7	488	21	25	1524	31	14	3	23	17	12	14	57	4	26	208
1011	011-tumor_CD68	Stroma	RFS_No	CD68EnR_Stroma	5817	46	29	45	610	61	1337	204	1308	31	123	323	2179	1837	94	717	4071	37	210	16	5	28	10	28	227	218	30	6446	56	19	8	23	24	15	41	180	11	246	352
1011	011-tumor_CD68	Tumor	RFS_No	CD68EnR_Intraepithelial	483	55	20	27	3537	34	186	818	279	25	90	318	164	266	149	107	1499	11	91	8	3	18	11	6	394	29	24	2160	30	14	4	19	16	8	30	65	9	39	228
1011	012-tumor_CD68	Stroma	RFS_No	CD68EnR_Stroma	2119	302	25	53	1437	69	4374	193	5792	183	284	299	899	1794	102	474	12281	26	152	13	1	106	18	44	298	169	42	2626	86	29	8	47	21	18	85	244	14	163	302
1011	012-tumor_CD68	Tumor	RFS_No	CD68EnR_Intraepithelial	304	77	21	22	5105	40	467	320	645	34	56	248	129	256	89	63	2075	18	69	7	1	14	10	7	598	25	31	780	49	16	8	22	21	13	20	79	7	40	156
1027	001-tumor	Stroma	RFS_No	TumorEnR_Stroma	515	173	66	79	1841	99	582	913	6641	123	164	751	310	457	118	249	20847	44	157	38	8	71	28	19	166	147	76	1989	80	90	16	56	32	53	70	413	8	610	311
1027	001-tumor	Tumor	RFS_No	TumorEnR_Intraepithelial	96	60	23	30	4866	40	110	1571	1598	39	107	361	72	127	67	59	10753	16	35	4	4	17	7	3	196	22	28	863	22	13	6	34	16	7	18	105	7	251	128
1027	002-tumor	Stroma	RFS_No	TumorEnR_Stroma	470	314	33	70	1750	47	185	1000	5458	148	218	523	272	567	48	201	9077	40	143	30	15	41	10	11	198	93	87	1757	20	35	32	38	37	60	87	251	4	497	154
1027	002-tumor	Tumor	RFS_No	TumorEnR_Intraepithelial	83	59	18	21	3520	36	67	1505	996	30	66	283	53	106	44	51	4655	19	36	2	3	12	5	1	306	14	25	587	19	10	4	24	15	6	16	73	6	187	102
1027	003-tumor	Stroma	RFS_No	TumorEnR_Stroma	383	100	37	56	1375	68	291	2270	2330	87	67	703	244	519	54	245	10193	16	115	27	8	65	59	26	116	94	132	1368	24	113	30	20	73	55	96	264	7	332	106
1027	003-tumor	Tumor	RFS_No	TumorEnR_Intraepithelial	108	55	20	21	2853	45	94	2420	828	33	70	353	71	144	56	64	6312	14	36	3	5	14	9	2	159	23	21	629	23	11	2	25	14	5	20	90	7	223	90
1027	004-tumor	Stroma	RFS_No	TumorEnR_Stroma	177	44	21	25	286	53	77	2524	558	38	47	360	66	153	65	81	4918	20	36	13	7	8	6	6	237	18	32	409	17	27	6	19	14	7	29	106	5	173	75
1027	004-tumor	Tumor	RFS_No	TumorEnR_Intraepithelial	92	45	14	18	977	33	54	2288	579	24	50	273	46	99	54	50	3910	11	27	2	5	14	7	3	243	9	27	419	23	9	3	23	15	5	13	80	5	196	76
1027	005-tumor_CD45	Stroma	RFS_No	CD45EnR_Stroma	769	2912	39	63	124	59	1614	1161	2158	2784	71	807	499	8408	76	1994	5559	167	235	5	6	552	99	17	213	333	47	2473	72	42	13	76	25	16	162	663	292	161	220
1027	005-tumor_CD45	Tumor	RFS_No	CD45EnR_Intraepithelial	219	377	24	28	1144	45	387	3322	1050	367	59	479	140	1270	62	330	6687	36	70	3	4	100	22	7	188	67	32	586	40	17	8	41	11	15	43	162	56	189	108
1027	006-tumor_CD45	Stroma	RFS_No	CD45EnR_Stroma	802	2333	35	67	228	52	2241	722	528	3374	80	571	2020	11396	84	2544	3389	332	235	6	5	532	147	22	164	493	53	4129	85	36	16	81	24	21	174	770	231	143	224
1027	006-tumor_CD45	Tumor	RFS_No	CD45EnR_Intraepithelial	236	499	19	28	3310	37	504	1231	536	494	56	395	611	2158	57	412	4285	55	66	4	4	85	28	4	136	92	24	1110	29	12	7	56	15	9	45	271	41	151	106
1027	007-tumor_CD45	Stroma	RFS_No	CD45EnR_Stroma	731	4339	49	74	87	82	2319	302	679	4814	87	1058	2281	15118	122	3152	5722	350	301	5	1	516	151	26	225	622	57	5682	98	34	14	97	10	23	216	1072	253	199	285
1027	007-tumor_CD45	Tumor	RFS_No	CD45EnR_Intraepithelial	168	446	21	26	435	42	300	1226	410	391	37	279	183	1450	43	296	3681	42	86	2	1	62	18	4	104	75	20	1708	26	10	7	37	10	8	32	208	36	210	65
1027	008-tumor_CD45	Stroma	RFS_No	CD45EnR_Stroma	548	2252	61	57	541	104	1649	145	4332	2141	118	450	378	8883	186	1217	32855	593	253	3	3	140	100	16	227	337	51	4883	74	42	15	193	28	24	232	972	20	230	601
1027	008-tumor_CD45	Tumor	RFS_No	CD45EnR_Intraepithelial	464	855	59	54	12670	122	1103	94	2263	543	171	353	259	2384	174	348	53715	132	130	4	5	44	25	19	188	100	39	1373	59	38	18	288	31	11	92	459	19	191	482
1027	009-tumor_CD68	Stroma	RFS_No	CD68EnR_Stroma	1241	5095	56	94	528	123	4281	366	9847	4372	140	2980	789	11851	141	2961	23979	277	370	6	5	622	143	31	224	423	45	3773	150	37	33	112	41	60	283	1199	106	600	644
1027	009-tumor_CD68	Tumor	RFS_No	CD68EnR_Intraepithelial	335	870	28	25	6299	55	1134	1789	2788	757	76	817	184	2460	82	475	5248	70	117	4	4	136	52	12	344	119	36	712	65	22	18	67	16	37	74	288	94	240	212
1027	010-tumor_CD68	Stroma	RFS_No	CD68EnR_Stroma	1215	5295	46	91	922	92	2193	325	8426	3139	118	1625	642	9734	150	1647	6927	286	362	1	2	589	135	35	240	461	66	3872	133	41	28	114	42	29	262	1135	195	788	400
1027	010-tumor_CD68	Tumor	RFS_No	CD68EnR_Intraepithelial	358	1368	33	50	13940	69	663	476	2530	844	128	732	163	2995	80	404	3064	74	221	7	3	193	32	21	247	113	39	1018	65	18	20	68	33	24	124	455	187	419	368
1027	011-tumor_CD68	Stroma	RFS_No	CD68EnR_Stroma	2145	1773	55	55	567	95	6226	337	10621	1944	136	1491	1188	6960	137	1875	13923	86	281	16	5	513	118	30	300	452	82	2050	167	65	39	191	51	45	216	1030	185	605	467
1027	011-tumor_CD68	Tumor	RFS_No	CD68EnR_Intraepithelial	402	487	38	32	8654	62	875	1146	2363	305	117	616	167	1484	74	282	2577	34	115	6	3	101	47	17	264	73	45	390	73	26	18	43	32	32	90	244	31	240	242
1027	012-tumor_CD68	Stroma	RFS_No	CD68EnR_Stroma	1770	3288	47	46	248	93	3640	590	4686	2068	137	743	623	6894	114	1461	14479	63	239	7	1	658	141	18	182	368	57	2728	112	34	20	109	36	29	153	838	135	379	327
1027	012-tumor_CD68	Tumor	RFS_No	CD68EnR_Intraepithelial	349	1051	13	21	2808	51	783	1869	923	462	71	379	204	1632	65	281	4967	17	103	6	2	198	38	14	234	65	27	1627	35	14	12	87	21	21	45	183	111	216	112
1083	001-tumor	Tumor	RFS_No	TumorEnR_Intraepithelial	93	57	15	23	4995	28	159	335	145	31	31	251	39	158	37	54	549	11	34	1	4	14	6	1	341	20	20	588	25	16	4	14	9	4	14	326	7	58	17
1083	002-tumor	Tumor	RFS_No	TumorEnR_Intraepithelial	96	37	17	19	7523	29	106	155	188	27	42	208	32	86	38	46	639	13	25	1	5	13	7	2	395	13	20	852	26	12	4	15	10	3	11	211	7	72	17
1083	003-tumor	Tumor	RFS_No	TumorEnR_Intraepithelial	144	64	14	26	6480	31	141	42	117	36	33	197	39	159	37	54	970	12	28	1	3	14	8	2	190	18	20	940	24	10	3	12	8	4	13	182	7	52	19
1083	004-tumor	Tumor	RFS_No	TumorEnR_Intraepithelial	182	162	19	29	6844	36	412	305	86	84	28	288	50	422	43	103	1148	15	53	2	4	32	12	4	258	18	30	1017	38	24	4	24	12	4	20	117	8	83	36
1083	005-tumor_CD45	Stroma	RFS_No	CD45EnR_Stroma	638	1565	30	88	680	67	3153	758	857	1939	59	3731	1160	6530	80	1805	4896	55	256	5	6	358	86	17	281	593	74	5696	117	31	11	27	16	16	190	1049	286	94	259
1083	005-tumor_CD45	Tumor	RFS_No	CD45EnR_Intraepithelial	199	289	28	36	9628	44	821	1205	365	201	117	565	130	984	66	251	5857	21	132	2	3	67	20	5	516	58	38	3131	56	12	8	54	16	7	33	294	39	83	70
1083	006-tumor_CD45	Stroma	RFS_No	CD45EnR_Stroma	1739	797	28	102	669	41	2320	934	1170	1065	72	771	479	5193	49	1308	3105	95	255	2	4	282	85	22	222	344	95	4760	95	36	12	29	41	14	162	1428	221	95	211
1083	006-tumor_CD45	Tumor	RFS_No	CD45EnR_Intraepithelial	272	146	18	36	6304	28	491	1156	181	104	47	324	83	826	40	193	675	17	74	2	4	43	10	4	446	51	31	1898	39	10	4	23	15	4	29	257	68	62	58
1083	007-tumor_CD45	Stroma	RFS_No	CD45EnR_Stroma	819	1198	36	94	209	38	3625	736	2196	1935	69	521	357	5931	40	1600	5920	175	228	1	3	476	84	13	167	430	75	3193	82	42	11	18	17	14	152	800	172	96	245
1083	007-tumor_CD45	Tumor	RFS_No	CD45EnR_Intraepithelial	199	105	19	30	3922	32	335	1640	350	88	39	369	75	499	45	147	1431	19	51	1	5	32	13	2	299	28	33	1188	35	16	8	14	13	11	20	146	30	70	34
1083	008-tumor_CD45	Stroma	RFS_No	CD45EnR_Stroma	694	1086	29	83	584	35	2255	376	337	1083	67	471	276	3803	57	863	5885	53	237	1	3	279	135	16	218	241	66	2899	102	20	9	25	14	8	195	547	146	109	164
1083	008-tumor_CD45	Tumor	RFS_No	CD45EnR_Intraepithelial	153	172	20	18	5616	31	572	776	86	88	25	257	49	446	36	90	1055	11	58	0	7	24	9	5	358	14	22	1000	33	10	6	18	11	8	16	127	11	77	32
1083	009-tumor_CD68	Stroma	RFS_No	CD68EnR_Stroma	2313	603	31	75	243	36	2253	708	1044	600	87	454	350	3409	49	702	8979	38	157	1	6	194	46	28	229	199	55	2992	78	31	12	35	18	11	116	450	221	110	257
1083	009-tumor_CD68	Tumor	RFS_No	CD68EnR_Intraepithelial	492	161	23	57	4249	31	964	478	258	113	47	317	128	1419	47	288	1938	18	88	1	4	54	13	9	416	78	38	1192	46	16	10	23	14	13	17	225	189	75	91
1083	010-tumor_CD68	Stroma	RFS_No	CD68EnR_Stroma	3781	71	17	34	598	40	468	207	797	105	75	290	200	955	35	307	5146	14	87	2	1	61	9	19	213	69	37	1840	31	13	8	22	17	11	51	198	19	108	190
1083	010-tumor_CD68	Tumor	RFS_No	CD68EnR_Intraepithelial	299	69	15	21	5667	29	200	93	290	45	36	220	51	189	45	57	859	14	37	1	1	13	6	3	308	20	22	1318	24	14	5	11	11	4	14	264	9	81	40
1083	011-tumor_CD68	Tumor	RFS_No	CD68EnR_Intraepithelial	196	70	19	29	3689	32	297	909	284	58	85	314	56	230	46	67	2639	14	42	1	4	23	9	1	431	21	21	1025	28	16	12	19	13	8	18	313	12	102	30
1083	012-tumor_CD68	Stroma	RFS_No	CD68EnR_Stroma	2565	935	33	88	365	47	2133	722	1625	1106	155	556	616	4198	65	1133	9611	30	199	1	5	298	54	21	233	220	58	3651	85	32	14	34	15	19	127	499	103	108	289
1083	012-tumor_CD68	Tumor	RFS_No	CD68EnR_Intraepithelial	264	142	26	36	4939	29	1149	787	151	106	44	348	76	883	39	196	1498	15	62	0	5	41	11	3	304	35	30	1594	51	22	9	20	17	7	21	199	43	75	54
1092	001-tumor	Stroma	RFS_Yes	TumorEnR_Stroma	1317	626	103	125	890	129	4076	3187	212	389	129	455	703	4017	432	1147	7231	43	210	48	13	317	88	25	141	440	75	1829	49	82	6	31	115	93	204	607	765	339	508
1092	001-tumor	Tumor	RFS_Yes	TumorEnR_Intraepithelial	210	471	28	42	2517	54	1793	2450	129	117	63	251	129	984	969	192	1222	16	126	13	5	41	9	5	154	60	31	1144	38	13	6	11	20	13	79	140	695	233	128
1092	002-tumor	Tumor	RFS_Yes	TumorEnR_Intraepithelial	283	631	27	36	2649	47	1001	1723	126	134	81	249	194	1505	472	168	1079	20	120	10	2	42	10	9	160	45	26	1342	33	13	5	9	15	9	112	253	847	153	161
1092	003-tumor	Tumor	RFS_Yes	TumorEnR_Intraepithelial	152	276	27	35	2319	47	949	2097	256	109	161	283	85	553	2577	126	4282	17	128	6	3	40	8	6	201	28	30	1560	40	8	5	11	18	11	61	259	406	288	103
1092	004-tumor	Tumor	RFS_Yes	TumorEnR_Intraepithelial	280	412	30	45	3273	62	685	1730	192	127	88	303	146	949	158	143	2223	24	110	10	5	36	10	6	155	69	31	348	29	13	4	7	20	9	50	168	108	166	175
1092	005-tumor_CD45	Stroma	RFS_Yes	CD45EnR_Stroma	482	2415	49	103	123	101	3808	1873	167	1702	74	368	1360	10443	125	1347	4729	188	260	14	4	335	59	15	138	662	57	2981	84	35	14	21	28	36	172	654	813	161	336
1092	005-tumor_CD45	Tumor	RFS_Yes	CD45EnR_Intraepithelial	309	947	42	68	2265	102	2615	3015	201	519	103	421	941	3550	276	678	7328	57	183	19	7	87	36	12	156	163	37	1257	32	22	16	13	19	18	77	303	276	227	212
1092	006-tumor_CD45	Stroma	RFS_Yes	CD45EnR_Stroma	661	3436	50	106	121	90	2961	1326	581	1968	79	387	743	9765	191	1327	6204	183	254	17	3	345	76	16	122	498	55	2690	78	27	14	19	29	24	154	553	656	182	481
1092	006-tumor_CD45	Tumor	RFS_Yes	CD45EnR_Intraepithelial	269	705	44	62	5632	99	1131	2287	368	295	124	416	241	1836	199	277	6881	40	114	10	4	80	22	6	117	103	48	1060	37	13	7	15	22	11	52	356	347	187	165
1092	007-tumor_CD45	Stroma	RFS_Yes	CD45EnR_Stroma	771	3075	54	105	116	108	4316	1346	288	1819	70	407	2051	10731	197	1680	4396	239	297	2	2	262	74	20	136	652	59	3794	71	35	22	27	48	25	209	609	712	196	542
1092	007-tumor_CD45	Tumor	RFS_Yes	CD45EnR_Intraepithelial	317	1129	42	74	2142	123	3292	3513	315	558	176	431	1009	3483	351	571	6210	64	214	10	2	101	36	20	174	175	63	1370	53	26	16	11	29	27	91	307	380	217	261
1092	008-tumor_CD45	Stroma	RFS_Yes	CD45EnR_Stroma	531	1202	64	97	112	100	3815	2017	330	1395	66	320	1540	8509	165	1275	3421	222	262	3	2	286	50	11	136	501	45	3089	80	48	12	14	31	21	128	629	555	130	431
1092	008-tumor_CD45	Tumor	RFS_Yes	CD45EnR_Intraepithelial	411	574	54	81	2193	107	2437	6343	353	426	90	392	820	2483	397	498	4907	68	183	5	5	115	24	11	162	176	47	1512	39	23	8	14	23	16	65	328	486	198	235
1092	009-tumor_CD68	Stroma	RFS_Yes	CD68EnR_Stroma	2158	1543	49	118	208	91	4729	1743	2589	562	143	417	884	5422	254	954	7710	38	223	8	2	265	39	52	191	546	74	2776	77	36	13	26	46	25	197	741	747	317	761
1092	009-tumor_CD68	Tumor	RFS_Yes	CD68EnR_Intraepithelial	249	309	37	46	2160	58	1455	3231	258	90	59	277	180	860	787	156	1625	18	117	3	2	48	8	7	146	62	22	990	35	8	7	11	22	6	76	134	425	210	138
1092	010-tumor_CD68	Stroma	RFS_Yes	CD68EnR_Stroma	1322	1152	51	88	291	82	3094	1436	4613	739	82	404	919	4286	182	777	5763	113	185	5	3	187	35	20	151	315	54	2160	62	34	12	25	41	30	164	818	213	172	508
1092	010-tumor_CD68	Tumor	RFS_Yes	CD68EnR_Intraepithelial	389	669	35	54	2691	63	2057	3630	396	239	88	344	327	1681	555	256	4214	34	140	1	5	93	23	16	217	117	43	1775	33	18	13	15	38	14	85	298	359	183	204
1092	011-tumor_CD68	Stroma	RFS_Yes	CD68EnR_Stroma	1795	668	39	131	155	68	4338	2496	1073	582	57	336	2439	4921	118	958	3062	23	165	4	2	210	23	47	165	702	79	5063	66	29	10	20	25	27	167	516	734	220	731
1092	011-tumor_CD68	Tumor	RFS_Yes	CD68EnR_Intraepithelial	442	221	23	49	1045	43	2002	5955	307	91	66	233	324	909	258	186	2201	17	103	3	2	33	13	21	192	97	28	2205	31	17	7	11	25	12	56	188	769	178	168
1092	012-tumor_CD68	Stroma	RFS_Yes	CD68EnR_Stroma	2210	336	64	95	400	93	2160	2268	5208	269	238	396	592	2670	180	500	7942	40	197	8	6	170	23	70	215	324	63	2251	49	48	31	21	78	30	210	802	432	209	462
1092	012-tumor_CD68	Tumor	RFS_Yes	CD68EnR_Intraepithelial	404	141	25	40	1460	46	925	5734	880	70	104	310	140	491	258	114	2824	25	78	2	1	42	11	11	189	48	37	1735	46	21	11	15	25	13	53	336	699	172	151
1174	001-tumor	Stroma	RFS_No	TumorEnR_Stroma	157	73	166	53	1225	131	419	2450	1458	77	357	605	166	670	70	132	34352	60	163	71	33	144	16	49	220	49	181	2661	51	25	39	91	138	150	182	204	116	499	214
1174	001-tumor	Tumor	RFS_No	TumorEnR_Intraepithelial	158	53	23	34	3505	48	144	896	794	44	156	258	101	310	143	112	12339	24	77	13	5	32	20	13	344	47	63	5472	49	13	8	126	15	14	18	80	51	353	207
1174	002-tumor	Tumor	RFS_No	TumorEnR_Intraepithelial	150	95	17	27	4767	31	327	1655	352	79	88	193	98	571	42	129	5764	25	74	9	3	47	9	10	236	56	25	2680	37	14	6	112	16	11	39	156	125	213	142
1174	003-tumor	Stroma	RFS_No	TumorEnR_Stroma	751	235	165	192	1664	223	497	334	7460	261	832	474	343	1662	240	418	125153	156	396	44	51	60	25	66	577	345	69	5849	78	98	15	228	165	219	118	511	67	1405	482
1174	003-tumor	Tumor	RFS_No	TumorEnR_Intraepithelial	247	110	36	65	8302	94	183	415	1444	67	245	217	125	444	125	144	52046	33	125	34	4	39	22	16	597	80	47	5657	59	18	5	144	28	18	37	178	97	800	329
1174	004-tumor	Stroma	RFS_No	TumorEnR_Stroma	1112	209	119	128	1636	98	979	965	2363	346	194	226	662	2188	73	480	32827	61	286	72	23	215	48	31	307	292	70	4756	75	54	8	317	32	121	130	444	476	473	386
1174	004-tumor	Tumor	RFS_No	TumorEnR_Intraepithelial	446	89	27	60	6189	49	482	301	809	97	88	142	514	1101	37	213	6394	17	171	17	6	36	18	23	222	153	27	5492	68	15	6	360	24	16	37	177	497	325	341
1174	005-tumor_CD45	Stroma	RFS_No	CD45EnR_Stroma	979	1648	41	193	373	58	5240	341	896	2605	140	367	964	12975	65	2065	10468	286	335	12	6	821	82	91	285	1002	105	5167	134	49	14	196	26	21	226	3121	695	247	448
1174	005-tumor_CD45	Tumor	RFS_No	CD45EnR_Intraepithelial	609	240	36	91	3054	42	1283	553	429	404	106	278	718	4038	36	508	6156	40	170	29	3	341	30	23	245	401	52	8758	85	15	11	275	19	31	125	686	612	245	245
1174	006-tumor_CD45	Stroma	RFS_No	CD45EnR_Stroma	1093	1634	71	181	464	69	7227	271	2419	2322	244	396	611	12588	108	1818	28794	66	383	14	4	704	73	75	351	1022	70	5231	148	82	20	211	16	34	264	5466	1124	500	518
1174	006-tumor_CD45	Tumor	RFS_No	CD45EnR_Intraepithelial	370	132	36	54	7458	46	706	306	692	192	130	236	305	1446	63	218	12719	32	155	12	4	82	19	24	265	173	37	6062	54	21	10	280	25	29	76	854	995	343	369
1174	007-tumor_CD45	Stroma	RFS_No	CD45EnR_Stroma	2224	1393	48	172	289	76	9479	525	1276	1747	167	371	1242	11894	84	1985	20803	61	396	8	3	382	72	50	312	1619	62	9461	130	60	13	284	24	37	165	1643	924	389	638
1174	007-tumor_CD45	Tumor	RFS_No	CD45EnR_Intraepithelial	535	228	21	82	4147	73	2138	1111	1133	259	173	306	319	1988	103	395	6716	36	233	29	4	110	3	20	504	384	81	10202	89	32	12	152	90	25	60	746	705	302	271
1174	008-tumor_CD45	Stroma	RFS_No	CD45EnR_Stroma	1275	4380	46	141	376	88	3508	1485	1449	3206	154	770	2204	11656	149	2120	9106	245	321	6	5	775	69	65	177	1010	76	9193	161	69	25	157	24	30	208	674	1151	211	324
1174	008-tumor_CD45	Tumor	RFS_No	CD45EnR_Intraepithelial	386	265	40	58	3792	49	2920	1779	321	205	121	236	815	1932	80	427	7542	30	171	6	11	131	20	27	421	289	68	6246	70	39	18	176	49	18	58	173	475	433	90
1174	009-tumor_CD68	Stroma	RFS_No	CD68EnR_Stroma	1802	617	58	84	518	99	1895	548	10505	770	246	474	542	4473	126	784	28648	44	327	6	3	293	47	34	332	451	95	10143	119	57	28	188	51	42	92	481	269	315	426
1174	009-tumor_CD68	Tumor	RFS_No	CD68EnR_Intraepithelial	431	120	34	80	3010	91	205	775	2038	97	232	292	129	562	104	215	24151	25	161	41	11	43	19	55	471	110	88	5710	74	25	17	104	103	50	32	232	172	337	166
1174	010-tumor_CD68	Stroma	RFS_No	CD68EnR_Stroma	2168	675	103	223	558	126	2846	898	10158	802	828	439	824	5360	199	1300	87604	74	460	7	6	291	34	46	390	936	69	11530	184	58	16	173	26	60	109	525	401	817	633
1174	010-tumor_CD68	Tumor	RFS_No	CD68EnR_Intraepithelial	561	153	62	128	5381	131	516	1735	2649	159	377	363	209	624	160	260	86566	65	295	37	28	68	54	47	894	175	139	10389	94	51	29	133	52	15	61	156	141	724	301
1174	011-tumor_CD68	Stroma	RFS_No	CD68EnR_Stroma	1678	408	61	107	484	129	4165	161	5480	505	568	331	747	4937	187	1040	69664	57	397	37	13	220	53	57	349	804	71	14195	137	56	17	225	45	39	107	827	24	981	778
1174	011-tumor_CD68	Tumor	RFS_No	CD68EnR_Intraepithelial	237	81	45	60	8766	74	324	323	1571	71	266	239	133	514	96	116	20985	35	137	12	2	46	33	12	511	94	55	17774	72	30	13	113	55	39	51	175	20	586	238
1174	012-tumor_CD68	Stroma	RFS_No	CD68EnR_Stroma	1458	568	96	151	829	140	5595	211	17454	1050	903	393	685	7077	250	1435	105836	73	590	30	4	316	70	56	415	944	85	14150	166	53	9	256	57	70	117	896	101	961	1122
1174	012-tumor_CD68	Tumor	RFS_No	CD68EnR_Intraepithelial	490	125	29	88	9698	73	510	480	2692	87	229	295	191	700	98	189	28263	43	181	28	5	49	28	16	845	138	70	7774	130	25	19	276	74	59	59	212	68	645	233
1188	001-tumor	Stroma	RFS_No	TumorEnR_Stroma	530	100	148	89	4227	116	323	5057	927	166	196	614	166	237	131	168	12421	67	305	106	52	71	334	15	258	176	46	100	35	148	31	204	46	44	197	821	15	232	77
1188	001-tumor	Tumor	RFS_No	TumorEnR_Intraepithelial	138	84	17	25	10722	58	113	1409	237	50	64	242	60	131	69	76	1453	24	47	3	3	19	423	6	375	10	25	174	51	12	7	250	21	8	211	61	10	80	156
1188	002-tumor	Stroma	RFS_No	TumorEnR_Stroma	555	285	25	41	2335	103	574	2802	3860	193	80	620	268	481	89	280	11993	104	177	59	11	55	531	14	294	204	47	764	27	31	12	166	72	46	316	583	35	239	59
1188	002-tumor	Tumor	RFS_No	TumorEnR_Intraepithelial	181	93	32	40	10199	73	158	638	909	61	107	324	107	201	77	92	3005	20	76	5	3	34	1932	7	413	9	34	955	62	20	10	392	27	18	440	85	16	79	193
1188	003-tumor	Stroma	RFS_No	TumorEnR_Stroma	678	95	43	94	2458	76	150	3927	736	128	159	841	246	180	65	136	3323	33	190	60	23	28	370	10	310	46	60	659	46	62	21	211	41	68	164	180	10	63	38
1188	003-tumor	Tumor	RFS_No	TumorEnR_Intraepithelial	246	104	28	33	10972	69	140	874	739	54	121	425	140	239	82	90	2596	24	85	1	4	31	989	8	539	18	40	1494	72	12	11	244	25	14	394	99	25	141	221
1188	004-tumor	Tumor	RFS_No	TumorEnR_Intraepithelial	181	83	28	26	14176	48	124	1164	346	45	73	253	90	199	64	69	2298	24	62	1	3	19	389	1	492	15	28	177	47	9	5	432	21	9	177	68	18	77	229
1188	005-tumor_CD45	Stroma	RFS_No	CD45EnR_Stroma	648	2289	32	59	621	57	2197	444	1938	1717	64	437	973	6449	81	1625	8724	225	211	6	5	159	73	9	141	304	43	2641	53	29	4	138	24	11	142	751	271	83	357
1188	005-tumor_CD45	Tumor	RFS_No	CD45EnR_Intraepithelial	433	682	21	27	9589	61	773	582	1051	342	105	299	325	1456	73	306	4234	44	224	13	4	61	145	4	372	94	30	930	51	7	7	336	13	14	187	221	190	107	219
1188	006-tumor_CD45	Stroma	RFS_No	CD45EnR_Stroma	633	2279	29	66	239	51	1869	333	1546	1516	67	453	569	6151	83	1373	5304	182	208	3	5	168	75	9	132	234	43	2693	66	30	9	109	27	14	149	830	257	52	290
1188	006-tumor_CD45	Tumor	RFS_No	CD45EnR_Intraepithelial	504	1064	25	26	6140	50	750	736	611	449	108	436	363	2258	74	384	5635	41	279	8	7	94	69	5	442	89	32	1443	51	17	12	128	21	10	150	299	482	60	244
1188	007-tumor_CD45	Stroma	RFS_No	CD45EnR_Stroma	1122	4142	39	78	401	66	1582	645	1927	1827	82	625	881	7611	93	1404	8149	87	201	2	1	241	61	15	140	264	39	2899	97	30	17	196	23	9	162	729	257	71	355
1188	007-tumor_CD45	Tumor	RFS_No	CD45EnR_Intraepithelial	379	894	29	46	10086	55	503	905	658	326	114	334	285	1490	74	236	6681	34	214	1	1	73	260	12	351	56	33	801	44	14	10	301	20	18	156	190	113	154	314
1188	008-tumor_CD45	Stroma	RFS_No	CD45EnR_Stroma	551	3226	37	57	276	51	2008	428	964	1804	60	506	401	8032	90	1347	5891	266	172	2	2	187	90	10	102	297	45	2227	53	30	11	97	19	13	133	675	321	39	263
1188	008-tumor_CD45	Tumor	RFS_No	CD45EnR_Intraepithelial	377	1506	43	43	6550	57	706	1053	586	522	311	497	224	2843	88	365	13064	64	214	1	3	125	222	11	283	90	51	1334	55	23	12	161	29	11	230	321	105	79	208
1188	009-tumor_CD68	Stroma	RFS_No	CD68EnR_Stroma	2830	370	25	32	708	54	976	597	2039	239	216	257	621	2015	60	502	15013	25	137	3	2	80	17	14	160	113	26	896	44	21	11	170	18	9	63	379	44	125	351
1188	009-tumor_CD68	Tumor	RFS_No	CD68EnR_Intraepithelial	479	158	22	12	8741	57	607	819	980	91	107	246	158	529	62	113	5074	21	187	1	2	32	75	9	358	27	26	419	33	13	9	141	18	16	67	113	62	85	227
1188	010-tumor_CD68	Stroma	RFS_No	CD68EnR_Stroma	2691	345	33	39	829	66	1121	1086	1653	300	394	389	835	1859	89	526	16284	20	119	2	3	96	125	16	178	144	39	568	54	21	11	147	21	8	100	514	52	181	289
1188	010-tumor_CD68	Tumor	RFS_No	CD68EnR_Intraepithelial	507	180	27	34	9289	74	320	634	867	78	195	413	168	450	93	138	6169	31	112	3	9	29	1593	23	401	72	48	499	101	12	26	257	15	13	190	137	141	160	183
1188	011-tumor_CD68	Stroma	RFS_No	CD68EnR_Stroma	2542	249	46	34	798	60	256	651	2158	143	190	307	530	1134	83	253	13811	25	104	4	3	32	38	16	155	72	24	791	37	13	4	98	20	24	85	389	21	210	261
1188	011-tumor_CD68	Tumor	RFS_No	CD68EnR_Intraepithelial	426	55	30	32	8697	68	99	858	1004	50	130	248	136	222	78	68	5919	16	68	5	1	17	111	11	258	21	19	257	36	6	9	142	14	10	55	94	14	84	158
1188	012-tumor_CD68	Stroma	RFS_No	CD68EnR_Stroma	2348	530	27	47	571	58	814	531	916	176	378	250	595	1784	64	392	16081	15	131	3	1	44	45	17	139	120	36	821	42	13	8	174	19	15	67	353	34	102	292
1188	012-tumor_CD68	Tumor	RFS_No	CD68EnR_Intraepithelial	604	225	32	22	8119	52	369	259	509	103	163	302	181	580	52	141	5426	20	157	2	1	42	200	12	355	41	34	1311	56	16	16	182	23	28	120	107	24	135	236
1204	001-tumor	Stroma	RFS_Yes	TumorEnR_Stroma	1522	185	51	103	666	127	1018	767	4022	278	793	1244	543	1380	117	602	13080	44	190	7	6	78	19	43	233	228	298	6873	132	80	34	70	61	69	118	740	42	480	252
1204	001-tumor	Tumor	RFS_Yes	TumorEnR_Intraepithelial	485	179	60	69	1884	161	1881	1924	895	199	294	1338	348	1208	159	460	3007	33	245	3	3	99	37	23	648	480	215	16764	165	71	32	198	65	43	92	1085	52	574	140
1204	002-tumor	Tumor	RFS_Yes	TumorEnR_Intraepithelial	366	158	57	46	3713	143	3394	2966	725	273	134	1161	223	1423	131	460	1775	36	357	4	2	109	29	22	243	1028	140	17764	158	49	23	199	57	35	97	758	39	390	114
1204	003-tumor	Tumor	RFS_Yes	TumorEnR_Intraepithelial	486	318	49	54	6396	144	3576	1092	711	284	154	956	245	1777	132	500	2044	41	362	5	3	114	48	24	492	784	146	26039	243	46	27	477	43	43	86	1236	48	544	178
1204	004-tumor	Tumor	RFS_Yes	TumorEnR_Intraepithelial	293	236	35	46	5258	86	744	736	481	165	79	690	197	1110	89	272	914	30	230	1	5	61	18	13	319	550	60	13429	157	38	14	169	37	26	72	1359	148	243	117
1204	005-tumor_CD45	Stroma	RFS_Yes	CD45EnR_Stroma	1099	2612	61	81	302	104	3115	693	4382	2186	171	1453	792	8598	103	1630	10810	206	279	3	3	211	74	30	146	224	125	2559	115	86	21	115	48	31	145	3900	117	205	230
1204	005-tumor_CD45	Tumor	RFS_Yes	CD45EnR_Intraepithelial	392	353	49	59	6024	129	2556	3512	1025	301	142	1288	234	1708	127	488	2523	42	306	6	3	106	40	15	283	990	115	23872	168	41	21	316	60	30	100	683	44	418	111
1204	006-tumor_CD45	Stroma	RFS_Yes	CD45EnR_Stroma	1229	2464	54	78	259	94	3759	1831	4494	1943	146	1347	1209	7386	100	1406	9792	195	285	4	6	158	67	34	154	276	133	3003	109	51	16	128	55	24	144	1793	117	209	242
1204	006-tumor_CD45	Tumor	RFS_Yes	CD45EnR_Intraepithelial	391	454	48	64	1874	117	998	5577	1274	286	121	1402	270	1068	147	285	3283	34	190	4	6	71	29	27	302	478	77	21379	137	44	9	139	51	35	46	529	25	268	96
1204	007-tumor_CD45	Stroma	RFS_Yes	CD45EnR_Stroma	981	3012	81	62	363	100	2822	1128	7842	2668	190	1693	1069	8720	108	1839	14843	180	255	5	6	280	69	21	129	259	112	3488	133	59	29	127	60	44	168	2531	95	357	271
1204	007-tumor_CD45	Tumor	RFS_Yes	CD45EnR_Intraepithelial	2594	2969	1958	1747	5565	2759	4557	3678	3748	2451	1706	3723	1399	2863	4280	2831	4461	2374	3190	6	16	174	120	42	176	497	122	11995	168	48	33	255	68	75	43	427	34	454	82
1204	008-tumor_CD45	Stroma	RFS_Yes	CD45EnR_Stroma	1536	1129	76	100	271	157	3263	772	8410	1936	373	1854	960	6629	157	2583	19581	74	267	10	1	136	65	30	226	233	180	2114	160	71	34	111	63	50	212	1392	250	562	366
1204	008-tumor_CD45	Tumor	RFS_Yes	CD45EnR_Intraepithelial	994	475	65	106	12845	152	2689	462	2471	477	652	1686	542	3864	182	1334	12941	43	294	8	4	103	35	33	301	191	153	1293	121	70	33	244	60	53	159	726	700	328	212
1204	009-tumor_CD68	Stroma	RFS_Yes	CD68EnR_Stroma	1271	1150	56	61	627	81	1264	727	4689	658	671	983	513	2603	103	635	26448	47	190	7	1	73	24	16	142	162	107	2428	99	36	10	327	50	17	109	837	87	389	146
1204	009-tumor_CD68	Tumor	RFS_Yes	CD68EnR_Intraepithelial	324	298	46	57	6188	90	852	4024	833	245	172	961	183	932	117	333	4350	24	163	7	5	70	27	15	279	568	103	17072	113	39	20	332	58	19	69	790	54	325	94
1204	010-tumor_CD68	Stroma	RFS_Yes	CD68EnR_Stroma	969	527	50	63	548	113	1463	1176	3365	491	305	1043	610	2421	115	617	15954	32	225	9	5	139	43	24	198	307	95	6336	125	39	23	132	41	29	132	716	98	467	150
1204	010-tumor_CD68	Tumor	RFS_Yes	CD68EnR_Intraepithelial	412	242	45	57	3496	113	1342	1807	894	231	129	1052	283	1180	140	440	2769	26	183	5	4	79	26	12	382	510	90	19080	168	33	15	246	40	38	79	558	55	353	91
1204	011-tumor_CD68	Stroma	RFS_Yes	CD68EnR_Stroma	2050	415	81	81	264	168	3046	1045	2131	377	1068	1253	1468	3218	179	899	33696	40	214	5	3	108	36	30	270	224	461	3202	126	59	31	182	46	52	121	768	60	641	294
1204	011-tumor_CD68	Tumor	RFS_Yes	CD68EnR_Intraepithelial	520	160	72	85	1543	163	1196	3048	545	214	368	1467	383	1361	159	493	6721	22	248	7	9	111	35	19	506	465	314	12689	156	65	25	237	64	60	93	946	75	485	131
1204	012-tumor_CD68	Stroma	RFS_Yes	CD68EnR_Stroma	2884	228	82	90	533	185	4651	1996	1587	447	675	1296	2393	5247	165	1508	28571	41	226	9	2	185	47	40	286	328	395	5296	169	72	25	167	65	83	171	995	44	668	354
1204	012-tumor_CD68	Tumor	RFS_Yes	CD68EnR_Intraepithelial	533	292	78	87	2834	202	2454	6061	484	241	463	1614	487	2098	200	663	6687	31	278	6	2	104	42	20	684	570	304	11096	155	75	42	229	60	78	157	1600	78	511	152
1213	001-tumor	Tumor	RFS_Yes	TumorEnR_Intraepithelial	254	180	20	33	2223	71	141	2947	104	83	34	333	122	580	68	93	723	22	62	4	3	55	14	8	249	22	64	1442	45	11	11	17	27	14	40	93	26	83	182
1213	002-tumor	Tumor	RFS_Yes	TumorEnR_Intraepithelial	176	191	20	27	3843	73	161	2458	82	69	35	331	96	542	77	88	402	21	70	2	3	49	13	18	306	18	59	1691	40	14	7	21	27	20	40	100	49	78	294
1213	003-tumor	Stroma	RFS_Yes	TumorEnR_Stroma	1203	613	36	70	2771	116	1637	2771	245	327	45	548	279	3465	50	452	2379	59	200	26	15	154	85	8	432	131	201	2389	61	24	27	52	41	71	149	592	287	177	184
1213	003-tumor	Tumor	RFS_Yes	TumorEnR_Intraepithelial	646	449	25	36	10257	96	661	887	128	182	47	376	201	2835	80	292	1178	41	161	3	3	96	35	12	521	114	91	5253	67	13	17	23	32	19	110	217	96	183	243
1213	004-tumor	Stroma	RFS_Yes	TumorEnR_Stroma	1943	585	24	72	2343	96	424	1201	356	292	53	616	228	2139	99	332	6810	39	193	22	10	240	51	5	320	142	203	1437	95	50	14	74	54	42	155	659	52	150	287
1213	004-tumor	Tumor	RFS_Yes	TumorEnR_Intraepithelial	273	174	20	28	5340	88	213	1415	107	65	44	314	83	593	73	70	523	22	76	4	2	45	18	12	435	16	95	1725	67	10	12	26	28	17	67	95	39	115	338
1213	005-tumor_CD45	Stroma	RFS_Yes	CD45EnR_Stroma	298	591	38	40	87	66	1501	535	304	1188	37	418	969	8605	73	1194	3455	363	171	4	3	175	78	12	175	267	70	1553	57	25	8	15	20	22	81	386	76	61	232
1213	005-tumor_CD45	Tumor	RFS_Yes	CD45EnR_Intraepithelial	287	685	38	46	3111	96	427	2309	232	339	61	465	1426	3556	112	602	20138	90	139	7	6	109	37	11	261	97	48	3207	66	15	11	42	52	41	87	389	71	130	227
1213	006-tumor_CD45	Stroma	RFS_Yes	CD45EnR_Stroma	254	794	40	57	73	77	4501	1794	374	1373	38	369	1189	12524	85	1139	2955	570	193	1	3	246	83	26	167	510	108	2196	91	25	10	19	26	35	96	421	160	69	170
1213	006-tumor_CD45	Tumor	RFS_Yes	CD45EnR_Intraepithelial	266	1114	24	44	3947	88	854	1137	215	486	61	351	1634	4932	80	720	2846	74	156	10	6	115	58	15	334	119	67	6921	52	16	8	39	28	38	73	280	109	200	152
1213	007-tumor_CD45	Stroma	RFS_Yes	CD45EnR_Stroma	512	2345	60	62	100	78	1668	583	811	2550	64	555	1193	12864	120	1997	4597	200	213	4	2	359	146	22	204	293	125	2988	95	28	15	25	36	30	174	529	230	83	278
1213	007-tumor_CD45	Tumor	RFS_Yes	CD45EnR_Intraepithelial	140	600	28	44	4135	71	803	1904	254	288	76	354	169	1499	109	195	1803	29	129	1	1	82	37	20	269	39	91	6240	72	16	16	22	26	30	88	164	380	185	165
1213	008-tumor_CD45	Stroma	RFS_Yes	CD45EnR_Stroma	251	701	58	55	111	85	1968	406	608	1485	40	424	576	15935	102	1092	3371	732	266	3	2	191	105	18	190	442	91	2727	94	30	18	17	37	27	88	282	39	79	153
1213	008-tumor_CD45	Tumor	RFS_Yes	CD45EnR_Intraepithelial	321	1296	41	64	5237	99	1158	403	628	765	182	380	728	7434	124	454	16780	188	197	5	1	97	58	21	259	119	63	1298	64	23	21	71	45	31	146	1361	1145	122	230
1213	009-tumor_CD68	Stroma	RFS_Yes	CD68EnR_Stroma	3197	795	50	109	522	108	1539	983	613	464	64	495	615	7302	125	598	12211	36	242	1	1	270	70	30	272	286	162	2653	85	35	22	71	36	34	202	686	159	238	339
1213	009-tumor_CD68	Tumor	RFS_Yes	CD68EnR_Intraepithelial	376	266	25	34	4953	87	316	1698	173	129	40	285	107	1327	65	116	1586	19	80	3	1	97	28	13	406	49	57	4911	62	12	18	30	23	12	93	120	48	186	309
1213	010-tumor_CD68	Stroma	RFS_Yes	CD68EnR_Stroma	1940	1190	38	100	365	77	1188	1478	622	666	72	606	402	6972	107	747	6598	38	189	1	1	329	61	26	204	257	89	2095	88	22	23	43	30	30	194	653	428	191	352
1213	010-tumor_CD68	Tumor	RFS_Yes	CD68EnR_Intraepithelial	249	362	21	45	3804	85	310	2047	119	176	36	427	96	1438	68	135	821	18	86	2	1	144	24	16	268	53	85	2410	56	13	18	31	33	32	84	153	201	102	316
1213	011-tumor_CD68	Stroma	RFS_Yes	CD68EnR_Stroma	2984	554	34	90	916	97	1572	1214	902	384	79	592	533	6120	111	682	10544	23	231	3	0	210	62	27	269	273	205	1928	85	16	23	68	32	32	179	550	238	192	380
1213	011-tumor_CD68	Tumor	RFS_Yes	CD68EnR_Intraepithelial	426	369	31	41	4341	73	394	2621	225	140	38	342	116	1474	79	167	1649	23	66	1	2	109	27	10	353	40	74	1973	57	15	14	32	19	23	71	120	81	145	255
1213	012-tumor_CD68	Stroma	RFS_Yes	CD68EnR_Stroma	2801	736	49	131	507	115	1205	1276	1933	585	83	676	608	6936	116	872	8592	40	231	2	1	264	65	33	262	413	249	2505	115	30	30	62	41	31	248	809	659	211	367
1213	012-tumor_CD68	Tumor	RFS_Yes	CD68EnR_Intraepithelial	421	299	29	33	3695	82	190	3613	230	129	41	410	100	1134	87	121	935	18	76	1	0	79	22	10	308	39	112	2832	57	17	20	24	29	21	84	138	87	148	221
1264	001-tumor	Tumor	RFS_Yes	TumorEnR_Intraepithelial	202	133	24	21	3904	42	185	607	440	95	55	257	91	530	64	109	972	17	93	2	6	31	10	7	300	63	25	6928	43	16	10	21	25	13	17	100	64	736	173
1264	002-tumor	Tumor	RFS_Yes	TumorEnR_Intraepithelial	276	67	28	36	4241	51	201	708	777	44	46	272	84	345	1094	90	1246	19	150	2	6	19	10	3	458	33	24	2895	48	9	10	32	23	8	31	107	69	729	256
1264	003-tumor	Tumor	RFS_Yes	TumorEnR_Intraepithelial	169	57	22	45	3017	39	142	1234	516	50	48	323	71	294	3697	75	827	13	90	1	7	16	8	7	400	30	19	2704	37	13	7	28	31	11	39	90	41	557	158
1264	004-tumor	Tumor	RFS_Yes	TumorEnR_Intraepithelial	184	82	22	30	4243	47	213	1310	895	60	59	275	87	370	76	94	2004	12	87	5	5	30	10	10	317	41	30	7733	42	13	10	15	23	9	28	117	80	554	276
1264	005-tumor_CD45	Tumor	RFS_Yes	CD45EnR_Intraepithelial	1268	129	28	65	3190	60	456	338	1194	83	59	310	107	1161	310	188	1680	25	244	5	8	40	17	16	363	174	40	6484	77	20	23	33	34	24	57	207	203	842	221
1264	006-tumor_CD45	Tumor	RFS_Yes	CD45EnR_Intraepithelial	505	87	35	48	3050	90	416	146	929	68	50	239	104	700	136	165	606	18	129	6	8	29	10	11	165	118	52	4047	63	10	21	35	48	28	36	113	65	644	131
1264	007-tumor_CD45	Tumor	RFS_Yes	CD45EnR_Intraepithelial	356	95	22	37	3216	50	864	616	587	72	48	237	102	812	64	140	1418	12	144	7	4	24	9	6	236	200	22	4353	40	13	10	32	23	7	23	110	114	505	206
1264	008-tumor_CD45	Tumor	RFS_Yes	CD45EnR_Intraepithelial	835	165	31	41	5024	49	321	477	1379	160	77	288	109	1978	184	191	4469	19	168	6	3	46	10	15	365	91	36	6489	55	16	10	52	23	18	51	208	188	469	269
1264	009-tumor_CD68	Stroma	RFS_Yes	CD68EnR_Stroma	2933	661	45	77	562	65	2243	286	2562	1054	104	413	529	8244	81	1076	22324	26	488	5	5	182	31	27	203	651	62	11391	76	32	19	52	20	20	120	413	337	1116	488
1264	009-tumor_CD68	Tumor	RFS_Yes	CD68EnR_Intraepithelial	567	194	54	55	6616	53	340	739	572	164	47	323	150	1082	61	163	2718	13	184	3	3	56	14	7	383	139	30	4469	73	23	16	136	28	15	39	177	177	887	240
1264	010-tumor_CD68	Stroma	RFS_Yes	CD68EnR_Stroma	2919	888	49	76	506	75	2206	473	2548	1197	126	472	732	8213	102	1106	30995	31	476	6	6	230	35	23	192	665	58	10240	95	40	17	31	22	22	118	332	357	1090	503
1264	010-tumor_CD68	Tumor	RFS_Yes	CD68EnR_Intraepithelial	526	252	38	54	4123	43	556	1154	955	164	76	375	116	1340	57	167	3244	14	241	12	17	45	20	10	414	110	28	4503	46	28	35	114	22	23	39	144	157	784	234
1264	011-tumor_CD68	Stroma	RFS_Yes	CD68EnR_Stroma	3673	1202	47	124	271	84	2461	268	2706	1558	105	713	684	10851	105	1473	21108	23	541	8	5	325	42	56	254	814	61	16243	108	45	19	35	22	21	174	548	278	1080	529
1264	011-tumor_CD68	Tumor	RFS_Yes	CD68EnR_Intraepithelial	615	369	32	48	3438	40	809	1970	1077	304	58	380	175	2359	118	229	5300	17	222	8	3	92	26	19	407	206	23	6285	67	23	13	44	15	16	52	176	169	743	316
1264	012-tumor_CD68	Stroma	RFS_Yes	CD68EnR_Stroma	4083	1574	44	144	253	58	2053	778	2302	1372	79	729	1168	10747	217	992	17752	28	437	11	8	320	60	35	239	746	71	13046	106	44	31	39	20	20	199	531	475	842	528
1264	012-tumor_CD68	Tumor	RFS_Yes	CD68EnR_Intraepithelial	680	453	30	111	3195	60	478	2462	987	275	48	432	167	2200	599	179	2760	13	241	4	12	81	27	16	390	181	32	6405	66	22	11	47	26	21	54	215	223	828	175
1288	001-tumor	Stroma	RFS_No	TumorEnR_Stroma	5332	1830	46	211	473	96	3883	784	3480	3191	164	871	1240	13589	160	2037	17181	60	849	10	4	780	212	32	245	1502	139	25531	268	64	61	153	85	46	573	1147	1007	933	492
1288	001-tumor	Tumor	RFS_No	TumorEnR_Intraepithelial	2593	1659	32	124	5964	61	2702	729	825	1768	63	602	634	7467	88	926	2777	23	402	3	4	360	72	29	248	688	70	30003	165	33	31	62	43	27	159	362	1997	720	301
1288	002-tumor	Stroma	RFS_No	TumorEnR_Stroma	9631	2662	54	208	521	134	4695	865	3335	4708	116	703	1704	19676	236	3931	8854	85	966	16	5	955	264	72	324	2520	139	35804	277	51	69	196	108	44	728	3348	622	1018	799
1288	002-tumor	Tumor	RFS_No	TumorEnR_Intraepithelial	4023	2119	47	121	6053	82	2964	1056	1137	2008	69	771	1184	8497	107	1188	3944	41	417	7	7	475	75	39	316	1034	58	21234	197	26	33	81	36	31	209	485	1782	956	492
1288	003-tumor	Stroma	RFS_No	TumorEnR_Stroma	3483	1474	45	163	3226	82	2766	1572	1159	2258	451	609	894	9946	62	2029	24964	54	639	8	42	749	223	45	178	1040	87	16259	141	72	55	73	139	106	409	932	479	975	473
1288	003-tumor	Tumor	RFS_No	TumorEnR_Intraepithelial	2124	958	40	71	12301	65	2480	648	579	1302	107	416	599	5012	81	1104	7725	36	339	2	3	377	55	26	225	483	48	32178	154	25	23	31	35	22	144	349	258	701	277
1288	004-tumor	Stroma	RFS_No	TumorEnR_Stroma	4233	2689	49	94	3849	109	2229	2730	1037	2734	74	1076	718	7215	116	1448	1749	50	373	7	21	611	132	25	180	676	98	11562	170	66	76	62	77	39	309	806	2492	729	387
1288	004-tumor	Tumor	RFS_No	TumorEnR_Intraepithelial	2994	2236	52	107	13676	73	3096	811	1038	2477	61	592	652	6685	104	1402	1479	38	353	5	6	549	91	31	273	955	77	15936	222	38	42	69	35	30	201	764	4498	861	311
1288	005-tumor_CD45	Stroma	RFS_No	CD45EnR_Stroma	4457	2484	53	231	264	77	4647	803	900	6898	270	786	2556	21387	136	4528	14990	389	648	8	7	719	223	41	194	1311	105	8917	169	60	42	53	133	33	333	1627	971	262	290
1288	005-tumor_CD45	Tumor	RFS_No	CD45EnR_Intraepithelial	2137	580	51	92	8755	99	2668	1486	823	1322	148	476	1595	5677	111	1394	49630	79	457	2	8	491	89	37	238	433	90	33287	176	42	41	64	81	26	232	781	1023	1082	228
1288	006-tumor_CD45	Stroma	RFS_No	CD45EnR_Stroma	4913	4172	59	223	442	95	6724	721	1875	9047	82	1004	2341	26594	178	5068	5784	436	983	6	7	1059	330	46	229	1685	110	18578	252	62	44	100	44	36	562	2142	981	422	553
1288	006-tumor_CD45	Tumor	RFS_No	CD45EnR_Intraepithelial	5424	1337	32	198	4031	51	3339	1155	889	1542	53	645	1431	7921	90	1273	3419	42	432	7	8	471	58	37	225	1242	84	23102	185	29	38	78	25	32	284	463	1257	767	373
1288	007-tumor_CD45	Stroma	RFS_No	CD45EnR_Stroma	3816	3262	64	286	570	95	9738	919	3655	7942	88	767	3152	22607	195	4669	6539	230	825	8	8	922	256	95	261	1988	114	24882	209	72	41	107	32	39	611	1741	1323	658	718
1288	007-tumor_CD45	Tumor	RFS_No	CD45EnR_Intraepithelial	2140	1525	56	93	4293	78	2967	937	1791	2000	64	537	692	7357	126	1517	7296	56	472	7	2	422	62	36	276	559	74	24194	250	43	62	67	41	46	252	454	783	1163	461
1288	008-tumor_CD45	Stroma	RFS_No	CD45EnR_Stroma	2663	4593	61	190	127	80	6608	1022	1291	8275	64	721	3158	26127	124	3553	7109	324	702	9	4	1042	269	64	245	1344	94	19488	176	81	34	69	36	32	389	1549	637	327	482
1288	008-tumor_CD45	Tumor	RFS_No	CD45EnR_Intraepithelial	1874	1149	33	105	5117	63	3065	1220	992	1232	65	460	1094	6346	90	937	5808	65	354	7	3	331	75	47	417	416	82	41884	160	36	37	122	44	44	348	714	750	1013	334
1288	009-tumor_CD68	Stroma	RFS_No	CD68EnR_Stroma	14395	1119	60	395	348	122	5751	569	1029	1557	67	569	3998	11514	174	2385	9144	40	579	9	5	562	83	76	310	2642	147	18866	241	48	81	126	42	68	269	781	1201	1531	760
1288	009-tumor_CD68	Tumor	RFS_No	CD68EnR_Intraepithelial	4236	1761	73	154	4660	96	3318	1334	1207	1875	59	699	1757	8109	115	1292	3611	26	345	10	9	529	87	39	326	1063	83	45426	218	50	55	77	33	50	287	1186	3423	1109	473
1288	010-tumor_CD68	Stroma	RFS_No	CD68EnR_Stroma	14872	2284	52	215	1067	80	8570	729	774	2493	56	620	2772	13204	99	2239	5935	30	689	7	18	676	72	47	276	1762	113	26243	133	37	41	71	26	28	183	469	1459	987	801
1288	010-tumor_CD68	Tumor	RFS_No	CD68EnR_Intraepithelial	3140	1604	37	113	8659	54	2941	425	513	1471	57	448	687	7173	83	777	2175	22	308	5	6	369	63	24	227	593	55	34245	110	24	23	43	24	17	115	275	2662	722	308
1288	011-tumor_CD68	Stroma	RFS_No	CD68EnR_Stroma	9250	1697	43	197	595	82	4670	741	1641	2206	95	646	1527	12190	91	1837	10387	42	781	8	10	513	202	27	297	1317	87	22708	162	43	48	98	37	43	420	833	1346	1249	729
1288	011-tumor_CD68	Tumor	RFS_No	CD68EnR_Intraepithelial	4921	1750	37	188	6253	67	3862	577	581	1756	93	540	1008	9623	90	1074	6144	31	547	8	6	428	82	28	267	925	72	23689	150	31	30	72	15	30	199	465	3601	917	495
1288	012-tumor_CD68	Stroma	RFS_No	CD68EnR_Stroma	7113	1162	49	85	1578	93	3532	257	2849	2576	59	486	959	9479	112	2150	5367	58	439	9	10	512	78	66	160	1100	40	15390	140	40	47	53	33	44	196	386	524	558	571
1288	012-tumor_CD68	Tumor	RFS_No	CD68EnR_Intraepithelial	2915	1125	49	66	13874	69	2157	332	1436	1261	41	404	469	4787	102	817	1763	22	279	9	3	238	59	30	200	522	39	12755	119	26	25	41	30	24	120	215	759	499	342
1297	001-tumor	Tumor	RFS_No	TumorEnR_Intraepithelial	294	350	29	46	9584	57	343	2337	240	183	52	499	167	768	70	165	876	20	95	4	3	73	13	5	168	41	51	2002	59	15	12	34	28	15	32	153	44	180	127
1297	002-tumor	Tumor	RFS_No	TumorEnR_Intraepithelial	235	217	27	34	1047	47	173	2289	304	146	68	455	94	537	58	138	4065	15	178	2	7	62	13	5	173	21	38	3392	39	15	12	24	23	16	40	186	33	559	175
1297	003-tumor	Tumor	RFS_No	TumorEnR_Intraepithelial	277	389	26	53	1158	47	644	2145	162	249	46	445	143	1056	62	213	1923	17	127	2	4	91	17	6	175	38	35	2400	52	15	9	24	25	13	52	184	36	207	171
1297	004-tumor	Tumor	RFS_No	TumorEnR_Intraepithelial	250	382	21	43	978	37	438	1124	420	215	43	343	214	926	48	180	703	18	152	1	3	79	11	7	218	38	29	1120	25	8	6	26	17	8	35	121	53	216	116
1297	005-tumor_CD45	Stroma	RFS_No	CD45EnR_Stroma	886	2920	51	121	120	65	3691	809	536	2194	104	890	734	10037	94	1789	3867	348	441	4	3	509	140	34	194	480	74	3809	91	32	30	28	41	33	362	702	198	335	312
1297	005-tumor_CD45	Tumor	RFS_No	CD45EnR_Intraepithelial	309	462	26	74	1191	46	378	3456	254	321	56	401	167	1169	55	262	1694	22	205	1	4	133	11	9	248	34	42	1576	57	14	18	29	36	18	31	173	40	297	174
1297	006-tumor_CD45	Stroma	RFS_No	CD45EnR_Stroma	489	3015	40	62	103	50	4333	554	1754	2960	55	704	1007	11141	65	1876	3283	403	287	3	5	731	113	14	167	542	57	3039	90	34	17	28	27	21	128	710	168	107	167
1297	006-tumor_CD45	Tumor	RFS_No	CD45EnR_Intraepithelial	231	602	31	53	1164	33	680	1367	1080	490	41	376	284	1668	53	376	1416	36	150	4	9	174	30	9	176	60	36	1741	32	10	10	40	23	13	34	206	42	176	85
1297	007-tumor_CD45	Stroma	RFS_No	CD45EnR_Stroma	1208	5343	65	159	143	69	4336	1388	501	4491	102	967	1129	14786	170	2545	4344	600	381	4	1	1390	136	38	161	597	96	4546	118	49	26	60	35	25	290	962	314	252	335
1297	007-tumor_CD45	Tumor	RFS_No	CD45EnR_Intraepithelial	311	598	27	67	1382	47	453	2362	324	395	52	450	276	2020	64	262	1792	89	191	6	5	181	17	8	265	96	39	3905	78	17	15	49	14	16	74	166	105	343	245
1297	008-tumor_CD45	Stroma	RFS_No	CD45EnR_Stroma	2188	2922	56	100	359	60	4380	700	986	3571	104	1309	2387	12637	132	3849	3241	255	358	5	12	998	113	52	176	528	92	3616	126	49	29	49	39	30	313	1059	159	372	375
1297	008-tumor_CD45	Tumor	RFS_No	CD45EnR_Intraepithelial	470	722	47	73	7564	60	817	3064	428	494	92	567	401	2069	55	518	1456	34	248	3	10	153	27	10	230	82	56	1841	51	24	16	40	28	21	76	328	73	296	165
1297	009-tumor_CD68	Stroma	RFS_No	CD68EnR_Stroma	7303	762	47	171	189	65	4865	762	246	774	111	599	2928	6047	66	1237	2176	32	306	6	5	584	42	58	155	470	77	5270	111	39	23	30	37	40	217	528	132	682	400
1297	009-tumor_CD68	Tumor	RFS_No	CD68EnR_Intraepithelial	618	349	27	46	1245	46	675	1888	362	276	59	456	374	1196	67	262	1672	26	149	5	5	141	15	16	192	85	52	3313	58	13	10	56	30	22	42	208	53	423	222
1297	010-tumor_CD68	Stroma	RFS_No	CD68EnR_Stroma	3070	1036	92	81	190	66	12122	615	7811	1610	165	442	2146	6924	105	2439	15738	35	400	7	1	385	108	35	222	551	95	5899	143	35	28	57	28	37	165	732	53	662	669
1297	010-tumor_CD68	Tumor	RFS_No	CD68EnR_Intraepithelial	1179	1113	56	92	1168	64	3856	2316	1463	819	102	589	1043	3803	96	931	4522	29	232	4	4	271	56	27	296	320	73	4456	115	27	38	67	31	29	95	303	76	569	397
1297	011-tumor_CD68	Stroma	RFS_No	CD68EnR_Stroma	5133	1444	65	184	117	77	6304	696	1937	1456	105	694	5065	8878	113	2245	11522	82	401	7	3	471	45	73	214	586	93	5037	123	47	45	72	42	46	229	1095	143	834	693
1297	011-tumor_CD68	Tumor	RFS_No	CD68EnR_Intraepithelial	466	339	37	39	1076	52	537	5585	560	210	74	437	329	977	62	219	2588	16	130	5	4	103	25	8	301	50	48	2417	41	14	14	40	23	15	33	183	56	441	231
1297	012-tumor_CD68	Stroma	RFS_No	CD68EnR_Stroma	1937	1470	66	94	163	70	6908	1072	6125	1511	417	555	986	6104	107	1614	30770	77	309	10	2	564	104	32	185	305	99	3144	127	43	25	87	43	34	208	977	137	375	735
1297	012-tumor_CD68	Tumor	RFS_No	CD68EnR_Intraepithelial	415	490	27	89	1576	55	1077	2390	667	272	65	456	192	1201	50	275	4278	15	154	5	5	99	26	9	188	58	43	4142	47	17	11	38	25	15	44	284	57	288	184
1347	001-tumor	Tumor	RFS_Yes	TumorEnR_Intraepithelial	96	79	14	15	1615	29	124	1204	167	63	47	168	57	292	768	75	323	11	37	1	2	26	7	4	251	24	19	1387	21	7	5	14	11	3	8	23	29	26	66
1347	002-tumor	Tumor	RFS_Yes	TumorEnR_Intraepithelial	127	104	17	26	4080	36	202	1029	191	93	66	179	86	374	2687	96	623	17	48	3	4	25	8	4	205	44	23	1686	21	7	6	13	9	5	11	22	38	15	74
1347	003-tumor	Tumor	RFS_Yes	TumorEnR_Intraepithelial	156	112	19	24	3199	34	108	1559	152	79	38	200	75	331	1596	104	1088	13	38	0	3	41	10	2	191	38	24	983	20	6	7	11	12	3	11	46	38	36	65
1347	004-tumor	Tumor	RFS_Yes	TumorEnR_Intraepithelial	137	146	16	20	3490	35	142	685	120	99	41	181	84	450	1478	95	936	12	35	1	2	30	8	2	185	38	15	823	13	5	3	6	10	6	12	39	28	32	67
1347	005-tumor_CD45	Stroma	RFS_Yes	CD45EnR_Stroma	832	2557	44	106	277	70	5370	264	547	3663	67	499	2194	12033	167	2949	5819	208	472	3	8	344	119	32	272	1021	62	8700	87	46	21	37	24	21	115	724	1023	129	614
1347	005-tumor_CD45	Tumor	RFS_Yes	CD45EnR_Intraepithelial	219	313	12	30	3173	28	548	975	187	306	50	260	420	1317	70	273	751	29	65	1	6	49	17	5	521	120	29	3993	39	7	6	29	19	5	25	76	135	62	124
1347	006-tumor_CD45	Stroma	RFS_Yes	CD45EnR_Stroma	574	2650	44	81	129	66	1399	1005	1772	1904	133	513	996	8493	147	1271	5401	160	309	2	10	360	120	14	305	449	61	5998	72	31	22	32	31	16	141	789	317	127	365
1347	006-tumor_CD45	Tumor	RFS_Yes	CD45EnR_Intraepithelial	85	161	16	28	2094	32	147	1293	180	88	55	181	74	434	959	88	693	14	37	0	4	28	10	3	225	30	25	1726	21	11	4	11	14	2	19	52	43	25	48
1347	007-tumor_CD45	Stroma	RFS_Yes	CD45EnR_Stroma	702	3612	40	126	453	65	3090	371	333	2873	89	380	2225	10961	153	1790	4911	301	387	2	3	356	108	37	301	768	59	9171	67	23	22	20	25	32	101	726	333	124	521
1347	007-tumor_CD45	Tumor	RFS_Yes	CD45EnR_Intraepithelial	195	531	21	31	3248	38	430	1377	203	352	45	238	418	1471	557	248	1268	45	75	3	5	41	11	7	308	115	21	2387	22	6	13	22	21	10	22	104	50	59	128
1347	008-tumor_CD45	Stroma	RFS_Yes	CD45EnR_Stroma	543	3163	43	82	122	62	1730	507	422	2697	100	428	1475	9212	89	1522	4625	212	300	0	7	445	98	24	314	422	61	5491	60	28	21	24	25	21	106	827	248	71	375
1347	008-tumor_CD45	Tumor	RFS_Yes	CD45EnR_Intraepithelial	208	924	27	42	2796	44	503	1246	236	580	56	323	471	1859	309	303	1139	68	79	3	6	70	31	13	338	99	33	2004	21	5	13	20	23	12	17	206	124	47	122
1347	009-tumor_CD68	Stroma	RFS_Yes	CD68EnR_Stroma	1855	560	35	111	502	44	2820	626	359	708	86	413	2950	5182	374	1040	5380	59	290	6	6	251	67	32	285	852	57	5969	81	27	14	50	23	20	107	700	878	163	468
1347	009-tumor_CD68	Tumor	RFS_Yes	CD68EnR_Intraepithelial	305	106	18	23	2466	29	361	1234	172	101	62	214	402	659	1530	142	1217	19	51	2	6	35	12	8	254	124	23	1420	18	8	7	18	13	8	17	92	133	43	118
1347	010-tumor_CD68	Stroma	RFS_Yes	CD68EnR_Stroma	1670	1536	44	147	166	50	2102	604	586	946	134	761	1840	7052	254	941	6990	163	327	2	8	433	57	53	400	1022	66	8717	116	31	25	31	25	27	101	779	1638	131	491
1347	010-tumor_CD68	Tumor	RFS_Yes	CD68EnR_Intraepithelial	293	159	18	32	2355	42	263	1587	222	140	72	291	231	735	1585	162	1593	27	58	1	7	48	16	5	286	113	24	1719	29	11	14	14	16	9	18	128	112	41	93
1347	011-tumor_CD68	Stroma	RFS_Yes	CD68EnR_Stroma	1819	2213	36	68	589	78	3237	416	1174	1894	150	336	1661	7119	403	1513	11070	47	373	2	6	256	122	31	174	1017	43	6928	84	33	28	35	24	20	83	420	158	85	668
1347	011-tumor_CD68	Tumor	RFS_Yes	CD68EnR_Intraepithelial	233	214	25	14	2980	36	281	862	357	161	59	189	165	606	894	145	2098	15	53	1	5	30	10	7	200	88	15	1208	21	8	8	17	10	10	10	55	36	24	141
1347	012-tumor_CD68	Stroma	RFS_Yes	CD68EnR_Stroma	1650	2912	42	102	325	67	3215	479	362	2248	78	693	1707	8953	240	1756	5100	107	370	2	7	581	98	28	259	822	51	5986	77	34	33	33	19	18	104	804	648	141	665
1347	012-tumor_CD68	Tumor	RFS_Yes	CD68EnR_Intraepithelial	257	614	19	25	2185	27	507	1548	184	315	47	229	222	1457	554	225	1076	22	71	1	4	91	18	7	244	104	17	1998	27	11	10	13	17	7	22	114	104	44	142
1397	001-tumor	Stroma	RFS_No	TumorEnR_Stroma	896	305	58	23	1393	71	276	3314	2050	213	83	498	357	1082	69	277	4978	16	96	3	28	176	16	12	156	78	65	1788	65	30	20	24	35	17	91	416	54	131	142
1397	001-tumor	Tumor	RFS_No	TumorEnR_Intraepithelial	196	75	19	24	4398	38	80	2494	397	69	44	384	88	195	49	74	1180	13	49	1	4	17	6	3	211	22	29	1804	34	12	2	11	16	3	35	156	29	95	118
1397	002-tumor	Stroma	RFS_No	TumorEnR_Stroma	1492	463	27	92	2069	137	533	1088	3799	359	127	1055	566	1936	66	354	4181	8	179	9	21	118	36	39	346	289	150	2846	94	71	35	11	9	45	238	1024	293	214	285
1397	002-tumor	Tumor	RFS_No	TumorEnR_Intraepithelial	222	90	17	33	5085	45	136	3806	697	59	52	464	82	247	52	72	2644	19	69	2	2	21	5	3	470	30	49	1520	32	15	3	11	15	4	37	146	26	76	153
1397	003-tumor	Stroma	RFS_No	TumorEnR_Stroma	930	93	14	43	2551	63	246	1866	1114	115	241	716	445	618	59	218	8426	33	131	14	25	87	15	19	278	120	65	1500	53	38	21	34	22	7	114	529	74	171	114
1397	003-tumor	Tumor	RFS_No	TumorEnR_Intraepithelial	161	54	20	30	5694	48	92	2780	265	37	72	365	84	128	63	65	3223	18	41	1	1	17	7	2	221	20	33	1068	29	12	6	11	19	4	20	142	17	80	104
1397	004-tumor	Stroma	RFS_No	TumorEnR_Stroma	970	104	40	82	2268	61	154	1786	2653	93	147	721	342	367	74	148	5005	30	88	8	47	57	33	42	235	50	110	934	59	21	8	38	49	48	43	311	45	117	149
1397	004-tumor	Tumor	RFS_No	TumorEnR_Intraepithelial	156	49	21	25	5464	47	75	2701	565	40	55	398	64	107	50	60	1548	17	36	1	4	14	5	5	307	11	34	1015	34	13	4	15	15	4	28	111	8	73	104
1397	005-tumor_CD45	Stroma	RFS_No	CD45EnR_Stroma	757	2966	31	66	242	58	2686	322	1306	1689	60	739	1437	8059	67	1433	4636	458	251	3	6	159	82	25	145	441	56	2613	63	33	7	28	24	12	142	720	75	89	312
1397	005-tumor_CD45	Tumor	RFS_No	CD45EnR_Intraepithelial	258	363	24	37	5017	47	333	2706	807	254	61	509	277	998	78	234	3216	53	89	7	8	34	12	5	276	44	46	1172	32	19	4	10	25	4	36	214	41	131	141
1397	006-tumor_CD45	Stroma	RFS_No	CD45EnR_Stroma	1076	4746	42	63	185	74	2660	521	3090	2884	270	774	575	8896	69	1960	17578	136	270	1	9	252	84	18	161	272	70	3555	60	37	13	31	25	14	167	959	98	114	393
1397	006-tumor_CD45	Tumor	RFS_No	CD45EnR_Intraepithelial	292	623	34	41	4363	57	453	3205	1007	343	128	524	157	1168	59	208	7573	22	93	8	5	47	18	12	359	73	43	2872	46	9	4	17	12	10	62	344	47	117	186
1397	007-tumor_CD45	Stroma	RFS_No	CD45EnR_Stroma	1378	3566	41	67	252	59	4529	724	2085	1733	124	942	570	7973	71	1441	9189	172	282	6	10	353	69	14	304	436	60	2524	74	67	19	37	27	9	207	1018	564	138	471
1397	007-tumor_CD45	Tumor	RFS_No	CD45EnR_Intraepithelial	351	264	25	45	4285	50	309	4757	947	170	96	567	150	776	47	154	4493	47	98	1	15	40	12	6	663	50	36	1208	43	12	13	11	24	12	88	238	180	123	155
1397	008-tumor_CD45	Stroma	RFS_No	CD45EnR_Stroma	1440	4419	49	71	318	44	3526	827	1761	2601	84	960	1132	10573	67	1640	5727	304	283	2	7	366	79	21	288	441	61	4064	87	56	6	37	28	13	166	1023	360	110	534
1397	008-tumor_CD45	Tumor	RFS_No	CD45EnR_Intraepithelial	415	843	49	53	6197	44	627	2217	1114	429	71	637	350	2030	58	271	4590	62	129	2	7	92	30	14	574	115	45	3676	42	27	18	18	22	20	65	391	100	158	266
1397	009-tumor_CD68	Stroma	RFS_No	CD68EnR_Stroma	3491	244	32	44	687	57	451	102	1668	85	66	548	434	1157	53	149	3390	29	175	2	9	11	9	8	177	126	38	3922	29	17	8	14	18	13	105	496	26	91	219
1397	009-tumor_CD68	Tumor	RFS_No	CD68EnR_Intraepithelial	197	44	20	20	4811	24	66	354	410	26	46	203	61	96	30	40	1540	11	45	1	7	6	6	4	179	8	17	889	21	7	9	19	9	4	12	105	7	39	60
1397	010-tumor_CD68	Stroma	RFS_No	CD68EnR_Stroma	1551	764	51	39	542	54	1076	1953	4043	492	301	542	516	2753	61	470	17754	36	211	3	11	198	25	12	275	231	35	1830	81	27	11	43	25	18	258	941	120	137	289
1397	010-tumor_CD68	Tumor	RFS_No	CD68EnR_Intraepithelial	346	85	24	46	4066	50	120	5214	690	72	61	467	104	247	69	88	5359	24	79	1	13	34	12	11	491	38	25	3210	44	13	6	13	16	14	50	311	17	112	148
1397	011-tumor_CD68	Stroma	RFS_No	CD68EnR_Stroma	2687	338	37	40	627	53	751	1080	1887	281	169	503	793	1749	52	491	8683	20	175	11	7	64	19	18	215	211	50	3805	34	18	5	32	15	17	103	537	136	143	215
1397	011-tumor_CD68	Tumor	RFS_No	CD68EnR_Intraepithelial	263	122	23	27	4692	41	154	3048	453	81	73	421	135	297	58	97	4804	13	62	1	5	15	4	7	190	35	22	1462	37	11	10	14	17	3	26	158	21	59	82
1397	012-tumor_CD68	Stroma	RFS_No	CD68EnR_Stroma	892	138	38	69	621	57	226	1395	4477	144	322	437	218	723	56	140	10338	19	79	2	7	36	12	7	173	76	54	1080	26	18	21	22	33	19	187	424	24	110	116
1397	012-tumor_CD68	Tumor	RFS_No	CD68EnR_Intraepithelial	155	46	24	23	2140	30	70	980	586	33	126	325	78	145	44	53	3334	15	41	3	3	8	11	4	196	12	23	529	16	11	8	13	16	4	37	176	10	78	111
1402	001-tumor	Tumor	RFS_No	TumorEnR_Intraepithelial	270	89	43	50	10315	113	184	4641	354	62	56	961	81	241	110	135	425	27	107	1	1	29	17	8	206	11	98	869	114	23	14	29	41	13	18	200	21	115	142
1402	002-tumor	Tumor	RFS_No	TumorEnR_Intraepithelial	271	97	46	55	10379	124	199	4760	480	74	66	1059	85	272	131	158	598	30	126	2	1	37	20	8	293	14	92	957	144	22	19	32	36	17	23	195	20	163	194
1402	003-tumor	Tumor	RFS_No	TumorEnR_Intraepithelial	335	108	46	54	9933	119	212	4287	313	73	62	1062	95	255	122	154	515	28	139	2	1	32	21	10	246	19	142	1198	123	24	18	28	40	16	23	242	26	183	171
1402	004-tumor	Tumor	RFS_No	TumorEnR_Intraepithelial	521	128	52	56	11254	121	253	5507	352	99	58	1043	108	355	132	185	504	34	164	2	1	38	25	11	326	25	115	1326	142	25	17	35	41	16	25	214	25	228	198
1402	005-tumor_CD45	Stroma	RFS_No	CD45EnR_Stroma	2042	2414	127	147	1465	181	5455	1093	2366	6756	147	1217	1689	19901	184	3677	5961	625	639	3	1	590	200	40	287	626	475	7868	190	78	32	78	51	75	282	902	239	303	250
1402	005-tumor_CD45	Tumor	RFS_No	CD45EnR_Intraepithelial	660	380	60	74	10706	159	1162	4709	753	630	87	1286	416	2695	156	560	1599	75	349	2	1	111	41	16	517	93	125	1300	234	29	26	54	43	31	81	393	57	311	237
1402	006-tumor_CD45	Stroma	RFS_No	CD45EnR_Stroma	2224	1620	129	131	1804	182	3873	1041	5240	6572	396	1407	1151	17095	256	3881	14910	316	534	2	4	567	182	38	294	481	409	7122	179	69	30	89	57	80	321	1181	136	510	279
1402	006-tumor_CD45	Tumor	RFS_No	CD45EnR_Intraepithelial	549	243	61	61	10910	160	643	5227	705	376	102	1347	263	1426	132	415	1930	44	274	2	2	75	30	14	555	68	124	889	203	30	23	57	54	26	61	395	43	346	261
1402	007-tumor_CD45	Stroma	RFS_No	CD45EnR_Stroma	1172	1718	90	179	386	158	10680	563	5638	9803	155	1652	941	22100	138	6393	6830	185	940	3	3	630	234	62	390	668	231	11700	232	92	37	45	67	56	306	2183	956	258	389
1402	007-tumor_CD45	Tumor	RFS_No	CD45EnR_Intraepithelial	368	182	50	64	3450	107	1770	3446	654	383	118	1276	291	1701	123	446	1882	23	394	1	1	94	31	9	304	77	84	1343	150	38	31	36	48	22	49	470	84	198	123
1402	008-tumor_CD45	Stroma	RFS_No	CD45EnR_Stroma	4158	2243	85	123	586	168	7167	1303	2003	5907	146	3053	1134	17758	156	3877	10928	154	466	1	5	504	171	27	338	353	233	6037	176	70	33	107	51	89	307	2180	307	232	286
1402	008-tumor_CD45	Tumor	RFS_No	CD45EnR_Intraepithelial	989	226	52	80	9003	146	1360	5711	940	359	87	1404	190	1482	162	569	1628	31	370	2	7	85	45	20	516	46	93	1167	116	25	28	40	59	56	62	367	55	298	232
1402	009-tumor_CD68	Stroma	RFS_No	CD68EnR_Stroma	6433	453	60	125	1248	149	2862	1157	4257	883	829	850	1109	4327	154	1305	32225	34	347	0	3	254	71	41	292	218	299	2826	158	48	27	100	48	66	98	865	76	541	436
1402	009-tumor_CD68	Tumor	RFS_No	CD68EnR_Intraepithelial	1026	182	53	65	5790	114	475	4430	516	164	131	992	216	816	125	245	3165	31	151	1	2	59	33	12	280	37	159	1469	97	30	19	39	48	22	37	232	31	215	187
1402	010-tumor_CD68	Stroma	RFS_No	CD68EnR_Stroma	11007	268	66	103	1844	187	1284	1453	2281	547	672	1197	1399	3888	191	1566	32057	46	344	1	6	133	44	27	409	209	198	3051	159	40	51	124	72	59	130	629	42	915	667
1402	010-tumor_CD68	Tumor	RFS_No	CD68EnR_Intraepithelial	652	125	53	63	10444	130	296	6279	364	96	94	1230	154	444	157	211	1194	33	159	1	2	49	23	12	473	17	119	1177	202	33	28	41	52	27	36	186	35	281	268
1402	011-tumor_CD68	Stroma	RFS_No	CD68EnR_Stroma	6222	1067	107	143	2033	227	9040	1383	7686	2257	1054	1702	1625	8740	240	2172	33116	43	431	1	1	317	94	45	484	248	415	5116	284	67	42	176	83	88	298	1581	122	584	412
1402	011-tumor_CD68	Tumor	RFS_No	CD68EnR_Intraepithelial	478	124	60	83	10229	152	484	5843	588	124	115	1483	145	509	144	223	1631	35	218	1	2	46	30	13	441	24	153	1286	200	36	30	41	55	19	42	274	37	236	240
1402	012-tumor_CD68	Stroma	RFS_No	CD68EnR_Stroma	6439	599	72	102	982	136	3246	1087	2697	1164	341	1232	1223	5637	127	1475	22531	45	291	2	2	169	55	22	376	209	234	4022	135	50	26	72	54	36	126	1078	86	377	342
1402	012-tumor_CD68	Tumor	RFS_No	CD68EnR_Intraepithelial	652	119	51	69	4310	106	329	4607	367	117	67	1202	155	477	120	193	1666	21	152	1	4	36	23	9	306	21	106	1506	101	31	17	32	39	15	26	241	33	185	145

## Sheet: Antibodies
4-1BB CD137
ARG1
B7-H3
Beta-2-microglobulin
CD11c
CD127
CD20
CD25
CD27
CD3
CD4
CD40
CD40L
CD44
CD45
CD56
CD68
CD8
CD80
CD86
CTLA4
Fibronectin
GAPDH
GITR
GZMB
Histone H3
HLA-DR
ICOS
IDO1
Ki-67
LAG3
Ms IgG1
Ms IgG2a
NEG
OX40L
PanCk
PD-1
PD-L1
PD-L2
POS
Probe label
Rb IgG
S6
SMA
STING
TGFB1
Tim-3
VISTA

## Sheet: Differential Expression
Protein	All Intraepithelial			All Stroma			CD45EnR Intraepithelial			CD68EnR Intraepithelial			TumorEnR Intraepithelial			CD45EnR Stroma			CD68EnR Stroma			All Segments Combined
	log2FC (95CI)	p_value	BY.adj.P	log2FC (95CI)	p_value	BY.adj.P	log2FC (95CI)	p_value	BY.adj.P	log2F (95CI)	p_value	BY.adj.P	log2FC (95CI)	p_value	BY.adj.P	log2FC (95CI)	p_value	BY.adj.P	log2FC (95CI)	p_value	BY.adj.P	log2FC (95CI)	p_value	BY.adj.P
B7_H3	0.22(-0.46,0.9)	0.528	1	0.08(-0.54,0.7)	0.791	1	0.25(-0.39,0.89)	0.444	1	0.2(-0.51,0.91)	0.572	1	0.19(-0.57,0.95)	0.623	1	-0.2(-0.8,0.4)	0.509	1	0.04(-0.6,0.68)	0.905	1	0.13(-0.5,0.76)	0.686	1
Beta_2_microglobulin	0.76(0.28,1.24)	0.002	0.0459552	0.4(0.01,0.79)	0.042	0.787803	0.86(0.35,1.38)	0.001	0.019148	0.64(0.17,1.11)	0.008	0.183821	0.73(0.17,1.29)	0.01	0.229776	0.28(-0.1,0.67)	0.151	1	0.37(-0.02,0.77)	0.066	0.855277	0.53(0.14,0.92)	0.007	0.229776
CD11c	0.53(0.03,1.03)	0.037	0.363812	0.12(-0.36,0.6)	0.618	1	0.84(0.26,1.41)	0.004	0.0417774	0.24(-0.31,0.79)	0.394	1	0.1(-0.41,0.61)	0.703	1	0.24(-0.28,0.77)	0.364	1	-0.1(-0.6,0.4)	0.69	1	0.21(-0.24,0.67)	0.363	1
CD127	-0.07(-0.45,0.31)	0.731	1	0.23(-0.18,0.64)	0.268	1	-0.05(-0.45,0.35)	0.809	1	-0.11(-0.53,0.3)	0.586	1	-0.03(-0.46,0.39)	0.88	1	-0.06(-0.44,0.32)	0.748	1	0(-0.34,0.34)	0.985	1	0.06(-0.32,0.44)	0.745	1
CD20	1.05(0.4,1.71)	0.001	0.028722	0.31(-0.24,0.87)	0.266	1	1.37(0.66,2.09)	0	0	0.66(-0.03,1.35)	0.058	0.66635	0.73(0.14,1.33)	0.016	0.306368	0.16(-0.43,0.75)	0.591	1	0.25(-0.32,0.83)	0.391	1	0.53(-0.02,1.09)	0.058	0.605773
CD25	0.37(-0.08,0.81)	0.103	0.789855	0.31(-0.06,0.68)	0.097	1	0.47(-0.02,0.95)	0.06	0.362804	0.28(-0.16,0.72)	0.214	1	0.34(-0.13,0.8)	0.16	1	0.15(-0.19,0.49)	0.39	1	0.19(-0.17,0.54)	0.307	1	0.33(-0.06,0.72)	0.095	0.90953
CD3	0.63(-0.05,1.31)	0.066	0.583277	0.21(-0.3,0.73)	0.411	1	0.85(0.2,1.5)	0.01	0.0883754	0.37(-0.4,1.14)	0.339	1	0.34(-0.55,1.23)	0.451	1	0.24(-0.3,0.78)	0.376	1	0.06(-0.52,0.64)	0.837	1	0.28(-0.25,0.8)	0.305	1
CD4	0.39(-0.09,0.87)	0.11	0.789855	-0.04(-0.51,0.43)	0.878	1	0.56(0.06,1.06)	0.027	0.206798	0.2(-0.3,0.7)	0.424	1	0.18(-0.41,0.76)	0.548	1	-0.03(-0.54,0.48)	0.911	1	-0.1(-0.57,0.36)	0.664	1	0.04(-0.4,0.47)	0.874	1
CD40	0.98(0.27,1.69)	0.007	0.0893573	0.41(-0.1,0.91)	0.116	1	0.95(0.31,1.59)	0.004	0.0417774	0.84(0.09,1.58)	0.027	0.421256	1.11(0.16,2.06)	0.021	0.344664	0.23(-0.25,0.72)	0.342	1	0.48(-0.09,1.05)	0.098	1	0.53(0.01,1.06)	0.045	0.528485
CD44	0.34(-0.59,1.27)	0.47	1	0.2(-0.51,0.9)	0.582	1	0.11(-0.77,0.99)	0.807	1	0.34(-0.65,1.33)	0.502	1	0.58(-0.44,1.6)	0.258	1	-0.1(-0.77,0.57)	0.769	1	0.28(-0.49,1.06)	0.474	1	0.26(-0.51,1.03)	0.502	1
CD45	0.46(-0.18,1.1)	0.158	1	0.19(-0.36,0.74)	0.499	1	0.64(0.03,1.24)	0.038	0.272859	0.2(-0.54,0.93)	0.599	1	0.25(-0.6,1.11)	0.56	1	0.14(-0.41,0.69)	0.619	1	0.16(-0.43,0.74)	0.603	1	0.2(-0.33,0.74)	0.455	1
CD56	1.61(1.02,2.21)	0	0	0.37(0.04,0.7)	0.029	0.66635	1.5(0.87,2.13)	0	0	1.31(0.77,1.85)	0	0	2(1.28,2.72)	0	0	0.31(0.01,0.61)	0.041	1	0.34(-0.02,0.7)	0.067	0.855277	1.14(0.63,1.64)	0	0
CD68	0.01(-0.56,0.58)	0.981	1	-0.17(-0.74,0.41)	0.572	1	0.15(-0.41,0.71)	0.601	1	-0.1(-0.7,0.51)	0.757	1	-0.06(-0.71,0.59)	0.854	1	-0.35(-0.89,0.18)	0.197	1	-0.19(-0.83,0.44)	0.551	1	-0.15(-0.69,0.39)	0.575	1
CD8	0.62(0.03,1.21)	0.038	0.363812	0.26(-0.24,0.76)	0.306	1	0.8(0.22,1.38)	0.007	0.067018	0.26(-0.43,0.94)	0.466	1	0.58(-0.2,1.37)	0.142	1	0.18(-0.36,0.72)	0.516	1	0.11(-0.51,0.73)	0.728	1	0.31(-0.18,0.8)	0.209	1
CTLA4	0.29(-0.17,0.74)	0.218	1	-0.36(-0.96,0.23)	0.232	1	0.48(-0.02,0.98)	0.058	0.362804	0.04(-0.48,0.55)	0.892	1	0.35(-0.07,0.76)	0.1	0.9574	-0.12(-0.52,0.28)	0.559	1	-0.84(-1.55,-0.13)	0.02	0.459552	-0.1(-0.61,0.4)	0.684	1
Fibronectin	0.43(-0.59,1.44)	0.404	1	0.67(-0.29,1.62)	0.167	1	0.48(-0.5,1.46)	0.335	1	0.9(-0.12,1.92)	0.081	0.845993	-0.27(-1.37,0.84)	0.635	1	0.19(-0.7,1.08)	0.68	1	1.07(0.03,2.1)	0.041	0.672915	0.6(-0.37,1.57)	0.219	1
GZMB	0.87(0.28,1.47)	0.004	0.071805	0.6(0.07,1.12)	0.025	0.66635	0.92(0.35,1.5)	0.002	0.0255307	0.81(0.21,1.42)	0.008	0.183821	0.86(0.23,1.5)	0.008	0.229776	0.6(0.06,1.14)	0.029	1	0.58(0.02,1.13)	0.041	0.672915	0.73(0.18,1.28)	0.009	0.229776
HLA_DR	1.49(0.79,2.2)	0	0	0.07(-0.38,0.53)	0.75	1	1.24(0.61,1.87)	0	0	1.39(0.61,2.17)	0	0	2.08(1.11,3.04)	0	0	-0.01(-0.45,0.42)	0.954	1	0.03(-0.5,0.56)	0.913	1	0.55(0.04,1.05)	0.035	0.502635
ICOS	0.91(0.28,1.55)	0.005	0.071805	0.36(-0.12,0.84)	0.141	1	1(0.37,1.63)	0.002	0.0255307	0.85(0.16,1.54)	0.015	0.28722	0.77(0.02,1.53)	0.044	0.539973	0.19(-0.27,0.65)	0.423	1	0.51(-0.06,1.08)	0.078	0.896126	0.5(0.01,1)	0.046	0.528485
IDO1	0.9(-0.2,1.99)	0.104	0.789855	0.93(0.24,1.62)	0.008	0.459552	1.17(0.12,2.22)	0.027	0.206798	0.66(-0.54,1.86)	0.277	1	0.71(-0.53,1.96)	0.255	1	0.61(-0.1,1.33)	0.093	1	1.41(0.54,2.27)	0.001	0.057444	0.95(0.1,1.81)	0.027	0.475964
Ki_67	0.2(-0.38,0.77)	0.501	1	0.08(-0.4,0.55)	0.747	1	0.16(-0.4,0.72)	0.573	1	0.35(-0.28,0.97)	0.276	1	0.07(-0.61,0.74)	0.842	1	0.02(-0.49,0.54)	0.928	1	0.39(-0.16,0.94)	0.167	1	0.16(-0.37,0.69)	0.552	1
PanCk	0.05(-0.54,0.64)	0.871	1	0.16(-0.41,0.72)	0.586	1	0.11(-0.48,0.7)	0.708	1	-0.1(-0.71,0.51)	0.749	1	0.14(-0.49,0.78)	0.662	1	0.09(-0.46,0.65)	0.739	1	0.06(-0.52,0.65)	0.833	1	0.05(-0.52,0.62)	0.874	1
PD_L1	0.78(0.19,1.37)	0.01	0.114888	0.62(0.13,1.11)	0.013	0.497848	0.95(0.35,1.54)	0.002	0.0255307	0.69(0.06,1.31)	0.03	0.421256	0.64(0.01,1.28)	0.047	0.539973	0.46(-0.02,0.94)	0.063	1	0.61(0.14,1.09)	0.012	0.344664	0.69(0.16,1.21)	0.01	0.229776
PD_L2	1.96(0.97,2.95)	0	0	1.72(0.83,2.61)	0	0	1.96(0.96,2.96)	0	0	1.83(0.83,2.83)	0	0	2.09(1.09,3.1)	0	0	1.72(0.81,2.63)	0	0	1.68(0.81,2.55)	0	0	1.83(0.9,2.77)	0	0
SMA	0.36(-0.45,1.18)	0.377	1	-0.54(-1.07,0)	0.048	0.787803	0.57(-0.23,1.38)	0.16	0.875337	-0.22(-1.07,0.62)	0.6	1	0.82(-0.16,1.8)	0.098	0.9574	-0.32(-0.8,0.16)	0.189	1	-0.89(-1.51,-0.27)	0.005	0.19148	-0.24(-0.83,0.35)	0.427	1
STING	0.26(-0.23,0.74)	0.295	1	0.01(-0.34,0.35)	0.966	1	0.48(0,0.96)	0.052	0.351422	-0.06(-0.59,0.46)	0.812	1	0.21(-0.42,0.84)	0.516	1	-0.06(-0.5,0.38)	0.788	1	0.14(-0.22,0.49)	0.448	1	0.09(-0.27,0.45)	0.617	1
TGFB1	0.7(0.21,1.19)	0.005	0.071805	0.29(-0.12,0.7)	0.167	1	0.99(0.41,1.57)	0.001	0.019148	0.54(0.04,1.04)	0.033	0.421256	0.45(0.05,0.85)	0.027	0.387747	0.27(-0.09,0.63)	0.136	1	0.16(-0.23,0.55)	0.422	1	0.49(0.05,0.94)	0.029	0.475964
Tim_3	0.05(-0.38,0.48)	0.825	1	-0.02(-0.44,0.4)	0.921	1	0.19(-0.24,0.62)	0.392	1	-0.05(-0.51,0.4)	0.82	1	-0.03(-0.54,0.47)	0.897	1	-0.12(-0.55,0.32)	0.596	1	-0.1(-0.56,0.36)	0.658	1	-0.01(-0.4,0.38)	0.962	1
VISTA	0.48(-0.14,1.11)	0.128	0.865039	0.36(-0.08,0.81)	0.109	1	0.58(-0.04,1.21)	0.066	0.37913	0.37(-0.23,0.97)	0.226	1	0.42(-0.34,1.17)	0.277	1	-0.02(-0.36,0.33)	0.928	1	0.27(-0.1,0.65)	0.154	1	0.4(-0.08,0.89)	0.103	0.910266
