# Supplementary material for: Distinct spatial immune microlandscapes are independently associated with outcomes in triple-negative breast cancer
Source: Nat Commun. 2023 Apr 18;14:2215. doi: 10.1038/s41467-023-37806-0 (PMC10113250; doi:10.1038/s41467-023-37806-0)
Supplement: Supplementary file 5 — Supplementary Data 2 [file 41467_2023_37806_MOESM5_ESM.xlsx]

## Sheet: All Intraepithelial
PatientID	RFS_status	CD68	CD8	PD_L1	PanCk	TGFB1	HLA_DR	Ki_67	Fibronectin	CD3	CTLA4	GZMB	CD11c	CD45	CD56	CD4	SMA	CD20	Beta_2_microglobulin	ICOS	CD127	CD40	PD_L2	CD44	CD25	VISTA	STING	IDO1	B7_H3	Tim_3
30	RFS_No	242.67	165.92	61.83	5047.42	74.25	280	931	403.5	122.17	135.75	834.5	114.83	295.5	109.25	164.83	3886.67	28.58	69.75	37.08	92.08	20.08	67.67	251.75	53	18.25	82.5	13	124.58	83.92
59	RFS_Yes	351.25	527.12	49.12	3311.75	42.5	1723.88	1283.75	192.25	295.12	62.5	393	248.38	1845.75	78.62	228.38	1571.12	25.5	160.5	101.62	217.75	320.38	43.62	2475.38	42.12	76	594.25	236.62	153.38	235.12
60	RFS_No	275.64	201.91	47.64	5517.09	89.82	727.55	1987.09	577.82	149.82	212	499.45	227.55	605.64	102.55	213.18	7510.09	34	57.64	51	269	47.27	148.45	1846.45	86.36	58.91	455.09	49.64	181.55	434.64
74	RFS_Yes	240.92	162.92	53.75	15150.2	72.17	426.67	1182.92	585.17	122.25	125.08	823.58	120.83	472.58	74.75	154.75	3304.17	28.67	101.25	37	137.42	52.92	58.25	833.67	68.08	28.58	158.67	73.67	259.58	138.5
101	RFS_Yes	1046.58	902.75	81.25	6293.75	57.92	4480.5	1874.67	361.17	917	70	458.92	352.5	3424.42	74.67	389.17	1062.5	42.42	357.17	343.17	214.08	498.08	63	4892.25	82.83	92.58	690.75	492.25	203.75	228.58
105	RFS_Yes	647.55	763	56.09	12734.3	104	8211.64	548.09	616.36	641.73	101.73	391.82	718.27	3411.64	164.82	595.27	5691.73	57.09	384.09	181.18	274.09	235.36	167.27	3575.09	127.64	86.82	236.18	811.55	219.09	384.64
106	RFS_Yes	175	301.83	42.17	5696.25	68.92	529.08	1490.58	302.58	182.58	145.5	247.42	177.25	869.33	94	133.08	4550.92	29.33	123.25	42	219.17	89.67	31.33	792.58	24.83	41.08	246.08	510.25	26.83	124.17
262	RFS_No	217.5	106.67	47.67	12946.5	66.67	411.75	455.83	1364.67	83.92	73.33	307.33	110.67	332.67	93.92	122.42	1107.17	36.67	178.67	28.58	132.75	28.5	77.83	1039.25	52.08	22.75	130	14.67	94.5	117.08
286	RFS_No	256.25	282.25	199.5	1540.08	178.92	565.67	5506.25	12272.8	594.17	136.58	1014.08	168.33	562.25	137.25	193.08	3777.67	138.58	166.83	93.33	137.5	105.08	460.58	245.17	97.5	140.75	270.33	70.67	115.08	108.33
301	RFS_Yes	278.33	414.08	53.58	2367.17	55.08	919.67	2647.33	485.75	561.83	109	696.25	367.17	1724.58	153.25	285.92	938.42	43.67	172.25	92.08	290.25	148.5	53.75	1809.25	87.75	49.33	194.67	329.42	155.92	74.25
308	RFS_No	299.25	91.92	25.5	4697.75	49.58	422.42	1428.75	559.67	76.67	78.42	506.25	122.25	421.25	51.58	119.75	3992.33	23.83	41.17	24.42	337.33	57.17	30.58	1058.42	46.83	28.83	375.25	17.92	336.83	181.58
318	RFS_Yes	534.08	608.75	76.33	1843.92	80.58	8087.25	2582.17	235.25	364.33	76.08	492.17	431.92	1897.58	90.42	365.08	2035.33	29.25	180.42	151.83	367	111.92	116	3661.5	69	55.58	248.83	3097.83	251.67	196.33
341	RFS_Yes	359.83	269.5	39.92	11307.2	55.17	1845.08	854.92	1171.5	410.58	81.5	732.75	289.83	1997.5	863.42	444.83	4570.08	49.67	283.17	45	217.58	120.75	63.08	1600	85.67	45.58	361	203.83	797	206.83
352	RFS_No	322.17	112.08	28.17	3294.08	36.92	881.83	3703.67	277.75	84.58	39.5	452.67	157.58	630	52.17	174.67	4823.67	15.58	113.17	43.75	193.58	30.75	33.92	1431	53.58	47.17	268.5	113.92	40.58	115.08
406	RFS_Yes	541.17	109.58	53.25	7359.58	71.5	234.33	1275.92	626.83	110.58	253.08	656.08	136.58	439.67	93.5	177.5	35792.9	33.83	116.92	44.75	171.5	48	44.42	3239	66.83	29.75	264.42	28	276.58	103.75
415	RFS_No	534.92	266.42	35.67	8675.67	39.92	677.92	2155	626.17	269.5	72.75	509.58	414.17	1368.5	53	268.75	2520.17	55	88.25	59.75	306	113.83	36.5	1151.25	43	48.83	266.75	131.08	244.17	204.5
421	RFS_No	113.92	65.17	25.42	2015	51.83	175.42	1814.33	241.33	56.58	97.5	326.92	64.42	185.17	49.5	87.92	1531.5	13.25	44.58	22.25	196.58	20.75	37.08	92.58	37.25	25.92	103.33	23.25	31	78
427	RFS_Yes	521.5	517.67	64.83	6280.92	91.42	1916.17	1094.33	522.92	299.08	76.67	280.17	206.42	1482	148.33	236.17	20464.2	25.83	282.58	135.25	209.83	104.08	36.17	9950.25	70	72.25	160.83	336	296.58	215.92
447	RFS_Yes	154.91	224.82	27.91	2395.27	35.36	718.27	789.45	270.18	188.55	72.64	280.73	190.27	1037.91	43.09	176.55	2837.64	19.64	114.18	52.64	155.73	115.09	41.45	2480.55	34	45.91	279	454.64	20.73	93.27
565	RFS_No	81.17	71.42	49.75	79.75	69.5	830.42	3917.75	700	200.83	43.08	392.75	94	269.33	44.75	95.08	323.17	22.58	73.67	38.58	54.92	29.17	109.67	298.33	31.5	40.92	85.75	9.58	43.08	53
636	RFS_No	211.92	259.08	93.83	3017.67	65.17	668.33	1168.42	6550.33	545	66.67	627.58	242.5	1002.33	64	201.75	4203.92	49.58	108.25	81.5	83.17	88.75	197.5	865.83	49.17	63.67	449.75	94.33	186.33	117.33
658	RFS_Yes	390.67	343.25	339.08	4771.75	396.42	1042.92	1541.33	13350.2	707.5	227.25	2261.92	651.42	558.92	187.75	236.5	1982.17	487.67	389.75	388.58	411.67	387.08	1590.58	732.17	190.25	473.25	474.58	195	232.25	315.42
676	RFS_Yes	699.5	508.5	413.33	2971.08	231.75	1884.25	8086.17	4927.5	1618.25	69.42	3832.92	432.08	811.25	159.83	406.08	1056.92	176.83	277.83	408.25	170.08	251.08	2692.08	1540.67	152.5	243.67	478.67	67.17	127.5	114.83
727	RFS_Yes	397.08	166.92	165.25	3050.75	102.67	569.08	8314.17	8231.08	437.75	73.33	3705.25	246.42	307.08	119.67	265.33	1236.08	63.17	82.83	125.08	124	124.08	986.83	113.25	96.92	77.83	188.33	24.83	75.33	71.92
821	RFS_No	287	76.25	93.33	2218	64.42	554.17	2432.83	898.75	239.58	45.5	599.33	139.25	497	62.08	151.33	837.92	27.42	108.42	58.67	93.58	53.17	151.33	377.25	35.08	61.17	314.92	33.25	108	78.5
881	RFS_No	226.42	275	42.5	4303.25	53.08	1308.33	1791.5	414.25	148.58	49.17	289.92	233.42	981.83	72.5	106.67	1682.25	32.08	114.5	32.17	167.92	107.83	34.08	1036.92	43.75	50.75	768	1306.83	92.75	121.67
899	RFS_No	225.55	68.91	24	1335.64	38.73	139.27	859.91	1144.18	48.27	270.82	599	56.09	307.82	115.27	117.36	14287.5	15.45	42.55	27.73	289.09	21.55	37.27	700.55	52.91	23.55	123	6.73	216.55	91.64
919	RFS_Yes	446	198.5	130.58	4561.08	66.83	820.25	2416	8486.83	394.67	117.42	1533.92	350.25	324.83	92.17	234.33	3274.17	58.58	146.5	174.08	194.92	99.5	802.92	1013.33	79.67	56.5	285.67	34.92	159.67	75.42
925	RFS_Yes	323.5	639.17	66.08	1423.83	113.42	2592.92	3609.08	682.08	426.42	126.67	963.75	187.33	1353.67	121.33	249.17	12724.8	47.08	162.67	114.5	188.17	177.58	118.33	4510.58	80.25	45.42	182.67	182.83	75.75	128.08
938	RFS_Yes	149.42	148.67	37.25	1565.08	62.92	442.42	938.08	248.5	89.67	165	154.92	115.83	499.33	84.92	114.58	17057.5	22.25	90.33	56	149.5	54.42	23.83	557.17	31.42	27.75	394.75	231.75	114.58	98.25
1011	RFS_No	243.42	109.75	25.33	3479.25	35.83	291.08	1251.5	462.75	64.75	56.67	304.08	172.58	466.83	141.67	92.25	1326.83	21.92	91.67	24.33	480.08	31	27.08	1658.42	32.17	23.17	79.42	27.83	35.08	195.17
1027	RFS_No	242.5	514.33	29.5	5123	53.08	506.17	1578.08	1405.33	357.42	84	443.33	179.42	1359.08	71.5	254.33	9154.5	43.33	86.83	81.33	217.42	64.33	30.25	918.5	39.92	51	218.17	50	226.08	174.25
1083	RFS_No	215.75	122.83	30	5821.33	31.67	470.58	656.75	208.42	81.75	47.83	304.83	67.33	525.08	43.25	128.83	1604.83	15	57	30.83	355.17	31.17	27.08	1311.92	35.42	18.83	221.75	35.83	74.17	41.5
1092	RFS_Yes	309.58	540.42	52.67	2528.83	70.92	1695.17	3475.67	315.08	231.25	100.25	325.83	378	1607	604.75	280.42	3749.67	33.33	134.67	63.17	168.58	95.25	36.92	1358.17	37.17	71.42	255.83	483.08	201	175.08
1174	RFS_No	385	140.92	68.92	5672.42	66.75	811.5	860.75	1243.67	146.75	184.25	254.58	304.75	1185.83	90.58	243.83	22470.1	33.75	162.5	85.33	462.92	175	62.67	7684.67	73.42	54.42	318.75	329.83	442.17	244.33
1188	RFS_No	371.25	427.33	30.5	9440	60.17	388.5	827.58	708.08	180.92	133.17	334.92	186.42	883.17	73.83	173.17	5129.5	30.25	143.75	48	386.58	45.17	33.33	816.17	54.92	198.08	149.58	100	103.42	215.67
1204	RFS_Yes	649.17	511.17	206.42	4801.67	354.92	2186.58	2907.25	1173.83	447.25	367.83	1444.83	399.5	1716	488.58	713.25	4289.58	228	503.83	100.08	384.58	592.58	153.25	16039.3	159.08	91.08	891.42	112.67	407.75	126.5
1213	RFS_Yes	319.58	498.75	39.58	4573.83	84.08	469	1953.25	208.08	237.58	57.92	364	406.5	2278.67	85.17	254.42	4115.33	47.08	108.17	89.75	330.75	60.42	75.5	3325.25	58.75	81.92	269.17	194.33	139.75	244.33
1264	RFS_Yes	515.25	173.58	49.25	3938.08	52	415.08	980.08	859	128.25	55.92	309.25	113.58	1097.58	538.33	149.17	2270.33	16	166.08	42.42	349.83	115.5	30.08	5274.58	54.75	38.83	147	129.17	689.83	221.25
1288	RFS_No	3210.08	1483.58	119.33	7803	71.5	2963.25	892.5	984.25	1667.83	73.33	549.17	983.5	7054.5	98.92	1141.75	7980.92	40.08	392.08	420	269.83	742.75	69.33	28161.1	175.5	212.5	542.75	1899.42	875.83	366.25
1297	RFS_No	421.25	501.08	59.08	2427.75	49.25	839.25	2526.92	522	339.17	62.5	456.17	307	1449.17	61.67	316.75	2248.75	28.08	167.58	130	219.17	76.92	45.17	2692.08	54.5	49	207.92	55.67	332.92	191
1347	RFS_Yes	192.58	288.58	25.83	2806.75	34.17	301.33	1216.58	197.58	198.08	53.17	221.08	225.42	832.08	1082.25	163	1067.08	24.33	53.92	42.83	267.33	78.08	22.33	1777.83	22.75	16	79.75	72.5	37.83	99
1397	RFS_No	251	221.5	33.67	4684.33	43.42	209.58	2855.17	661.5	134.42	73.75	438.67	135.83	536.17	54.75	118	3625.33	26.17	69.25	28.75	344.75	38.17	33.5	1702.08	34.17	41.33	207.67	41.92	95.08	135.67
1402	RFS_No	564.25	166.92	64.5	8893.58	129.25	613.92	4953.92	532.17	213.08	86.92	1195.42	183.25	889.42	134.5	291.17	1394.75	34.33	216.92	57.58	371.92	37.67	117.5	1207.25	152.17	40.25	284.08	38.92	229.92	199.83

## Sheet: All Stroma
PatientID	RFS_status	CD68	CD8	PD_L1	PanCk	TGFB1	HLA_DR	Ki_67	Fibronectin	CD3	CTLA4	GZMB	CD11c	CD45	CD56	CD4	SMA	CD20	Beta_2_microglobulin	ICOS	CD127	CD40	PD_L2	CD44	CD25	VISTA	STING	IDO1	B7_H3	Tim_3
30	RFS_No	537.5	687.2	78.9	1353.2	82.2	1187	462.6	1140.8	629	367.4	1077.5	303.8	1800.7	113.4	698.8	13427.5	43.4	143.5	90.6	83.4	88.3	98.8	584.6	59.9	50.9	196.9	60.6	258	138.8
59	RFS_Yes	905.12	1018.75	72.62	272.38	40.62	2821	584.75	310.38	958.88	56.25	341.62	1091.62	5787.62	68.5	727.88	3324.25	121.75	192.38	273.5	197.25	489.12	55.38	2755.38	68	165.62	1065	345.75	148.5	314.62
60	RFS_No	1262.42	1410.42	66.33	648.5	111.08	5155.5	726.92	1775.67	1555.67	303.33	462.25	1303	5209.25	119.67	1440.17	21073.2	151.92	196	221.25	251.67	273.25	206.25	2556.92	132.75	124.67	1133.25	129.5	364.92	584.33
74	RFS_Yes	1024.58	629	77.25	1752.08	71.58	1128.33	589.5	1971.92	625.08	526.25	930.25	391.83	2821	93.92	632.08	18261.2	73.83	191.08	109.33	115.08	238.92	79.75	2422.42	82.17	113.92	548.25	193.75	374.08	244.33
101	RFS_Yes	4376.2	1501.6	183	687.2	99.1	4794.6	906.8	578.2	2337.4	111	529.3	956.6	9899.2	129.5	1195.8	3339.7	208.5	497.5	505.6	188.1	1016.2	120.7	7765.8	112.2	181.5	546.5	595	314.2	417.2
105	RFS_Yes	2445.38	3695.5	130.12	657.62	133.38	6443.5	460.25	1709.62	4594.75	238.38	633.38	2751.62	17219.9	188.88	3368.75	10549.5	220.5	457.62	629.75	351.88	743.38	406.5	5813.12	208	290.62	671	496.75	265.75	590.75
106	RFS_Yes	446.45	997.73	57.18	1094.82	89.55	930.45	812.91	877.82	677	113.73	271.27	381.45	2887.91	79.64	417.45	8377.82	79	184.64	109.82	136.91	243.18	49.18	1269	36.36	83.82	502.64	608.55	72.45	230.09
262	RFS_No	2183	628.75	76.38	1276.12	92.12	3547.88	256	8845.38	940.38	247.25	349.25	554.88	3451.62	119.88	1093.25	16239.8	94.38	246.5	93	129.12	268.75	81.25	4316.25	69.25	57.75	489.75	73.38	245.88	512.75
286	RFS_No	430.18	492.82	180.64	473.36	232.91	943.64	1934.45	20538.3	1400.36	117	1225.82	240.18	1739	128.73	365.36	3584.09	248.09	182.55	154.82	100.18	104	542.18	386.27	80	131.45	301.91	82.55	97.18	103.45
301	RFS_Yes	1329.22	2017.56	115.89	312	84.33	2748.22	1053.11	2417.78	3333.44	271	1144.22	1112.56	9016.67	126	1720.78	5470.56	196.89	349	420.67	134	442.89	105.22	2188.78	136.22	145.78	574	423.78	150.67	161
308	RFS_No	1355.9	695.7	62.5	637.7	73.7	3674.1	532.4	3376.7	934.1	585.6	822.3	625.5	4496	85	1009.5	21997.7	123.2	177.2	153.1	192.9	257.4	60.2	1947.9	85.8	127.8	814.5	95.8	373	343.1
318	RFS_Yes	1830.38	1813.5	161.62	178.88	96.75	6546.5	1354.5	750.5	1928.25	69.75	583.88	1294.12	8075.12	99.25	1609	5161.38	114.38	214.12	553.75	237.12	560.5	196.5	4260.12	117.75	138.25	604	1407	182.25	365.5
341	RFS_Yes	1214	1399.92	73.67	1633.83	68.75	4422.67	482.33	4510.58	2479.08	134.67	1013.75	926.25	9317.67	361.08	2091	11307.8	239.75	485.42	179.58	193.08	515.83	82.17	5608	116.17	106.25	784.67	305.25	769.42	337.83
352	RFS_No	1833.88	337.25	61.88	593.5	40.12	2347.5	2212	1849.75	561.38	117.62	523.38	1037	3873.38	72.75	1095.75	11138.8	28	180.75	230.88	179	184	57.12	2496.5	76.12	160.88	772.12	256.62	172.75	386.88
406	RFS_Yes	1188.17	520.08	82	1646	63.92	1295.33	782.17	1473.75	766.58	151.5	1003.67	377.33	3431.75	85.75	875	14894.6	184.42	275.5	144.75	131.08	242.58	86.83	2096.92	69.33	140.83	1066	182.42	352.92	138.42
415	RFS_No	1859.67	897.33	70.67	610.56	48.67	3907.22	1329.78	1215.11	1463.56	65.56	398.22	1476.67	7558	61.11	1388.11	6432	312	254.22	345.78	156.33	564.78	62.22	2500.44	61.56	120.33	437.22	144.78	224.44	263.67
421	RFS_No	831.25	1194.12	46.75	338.75	54.25	2643.88	743.12	2671.75	1921	94	707.88	407.75	4693.12	81.38	1930	6274.75	114	186.25	205.12	211.38	277.12	69.38	2614.75	78.25	174	970.88	327.62	44.88	284.25
427	RFS_Yes	4407	1214.7	130.3	1267.4	102.6	3221.7	504	1418.8	1400.6	127.6	712.1	680.5	6464.4	135.3	1395.1	11637.5	54.1	476.3	391.8	219.1	801.7	74.3	14239.3	114.5	218.4	677.5	491.8	817.3	469.1
447	RFS_Yes	632.42	777.75	55.08	443.92	44.17	1829.58	631.75	869.75	773.75	130.25	385.83	623.33	3715.58	49.17	600.5	7852.25	54.08	185.92	189.58	140.75	330.75	74.5	3284.25	52.08	149.33	604.08	367.5	39.83	224.25
565	RFS_No	224.22	305.11	116.56	58.22	100.89	1177.33	2157.33	3058.11	723.78	75.89	578.67	339.44	1410.22	73.89	283.78	2658.22	52.44	97.22	88.56	74.89	134.22	162.44	670.56	48.67	87.78	225.11	53.56	96.33	93.44
636	RFS_No	644.75	1067.75	153.17	496.42	132.75	2351.83	589.58	15769.6	2897.67	80.5	839.5	693.83	5036.33	100	708.83	6208.58	232	182.33	183.5	93.75	219.08	280.5	1686.42	85.92	108.83	588.58	100.42	208.92	184.75
658	RFS_Yes	711.7	1009.5	522.5	1668	391.2	4158.1	1004.8	63914.5	3297	568.7	2258.9	816.6	2011.3	200.2	741.2	7150.6	765.4	787	551.5	1016.3	619.3	2013	1422.9	341.3	1018.2	834.7	284.7	305.8	316.1
676	RFS_Yes	1074.78	631.33	545.56	858	205.33	2873.56	3578.11	15035.2	2840	94.11	4325.22	609.67	1333.89	163.78	795.67	2484.56	179.89	264.44	605.89	124.56	390.22	2851.44	1075.67	128.11	272.22	882.67	59.11	89.89	105.67
727	RFS_Yes	754.5	307.08	273	677.58	181.42	1499.58	2761.75	19774.8	1599.5	102.42	3681.33	495	939.75	113.42	515.83	3846.58	161.92	187.92	262.25	103.67	211.33	1470.83	302.33	123.08	207.08	543.67	50.17	61.92	95.17
821	RFS_No	899.7	242.1	161.6	346.3	68.5	1161.8	1300.4	2739	1272.8	67.6	640.3	356.3	2104.1	92	441.2	5456	43.2	145.5	187	90.8	149.4	224.4	1133.1	45.7	118.4	495.4	74.7	131.7	113.9
881	RFS_No	1109.33	849.42	81.92	668.42	84.08	1523.67	889.25	1074.83	686.25	137.5	431	773.25	4368	106	661.17	10810.8	135.42	210.58	162.58	170.58	378.83	55.33	2816.5	75.33	208.83	721.5	366.92	127.25	210.92
899	RFS_No	1118.58	282.58	41.75	231.83	60.67	1245.33	722.75	3490	291	604.33	801.25	284.17	1705.33	177.17	489.08	33282.3	23.92	99.42	68.92	257.92	126.33	70.25	1890.5	88.5	111.92	570.5	10.25	517.83	220.92
919	RFS_Yes	724.73	614.45	190.18	980.73	99.55	2602.18	930.45	22131.2	1973	210	1592.73	863.64	1387.82	86.82	598	11099.8	142.27	163.36	286	202.73	190.27	925.73	1019.09	124.18	127.36	905.45	32.55	255.82	133.27
925	RFS_Yes	1322.62	2381.38	95.25	157.5	115.38	3152.62	1359.88	2913.75	2182.75	173.25	1093.62	623.38	7952.25	145.62	1426.75	12477.1	182.88	359.25	411.25	165.62	346.62	198.38	5260.62	109.38	129.62	459	296.75	156.5	226.25
938	RFS_Yes	440.25	767	55.38	199.25	58.38	2010.62	409.5	1013.88	573.62	98	242.62	439.88	2991.75	71.12	643.5	5664.62	60.38	193.5	275.88	157.5	188.38	42.75	1145.5	61	90.38	555.88	551.38	167.12	245.12
1011	RFS_No	1923.5	1590.5	72.25	527.5	69.62	4217.5	467.38	4033.12	1156.25	616.25	443.25	1386.62	6670.12	97.25	992.38	8875.12	211.88	245.38	283.38	237.75	375.5	49.75	4320.5	87.38	128.25	407.62	234.38	159.25	333.38
1027	RFS_No	897.17	2326.5	64.75	708.08	80.58	2108.17	887.92	4688.67	2086	115.25	1005.17	776	6745	107.92	1468.92	12655.7	189.5	227.25	358.92	207.67	320.08	65.42	2926.08	86	165	726.08	120.08	393.08	317.83
1083	RFS_No	1792.71	893.57	80.57	478.29	43.43	2315.29	634.43	1146.57	1119	83.43	970.57	491.14	4288.43	53.57	1102.57	6220.29	65.71	202.71	278.29	223.29	299.43	65.71	3575.86	84.29	141.86	710.14	166.86	102.86	230.71
1092	RFS_Yes	1249.67	1605.89	107.56	268.44	95.78	3699.67	1965.78	1673.44	1047.22	104.22	387.78	1247.89	6751.56	204.89	1107.22	5606.44	121	228.11	264.11	155	515.56	62.33	2959.22	68.44	178.33	658.78	625.22	214	528.89
1174	RFS_No	1336.09	1076.36	147.73	765.09	112.45	3804.55	744.45	5538	1244.64	421.18	440.55	817.27	6861.82	141	1234.27	50295.9	107.55	368.55	383.73	337.73	770.36	86.64	8394.18	125.73	156.18	1344.73	486.18	618	542.64
1188	RFS_No	1375.27	1264.55	57.82	1223.91	68.91	1079.09	1500.09	1696.73	746.27	171.45	481.73	553.18	3266.64	84.36	727.82	10635.8	95.36	177.73	105.55	182.64	179.45	40.73	1369	50.36	143.45	564	119.73	127	239.27
1204	RFS_Yes	1504.56	1302.44	79.89	425.89	125.44	2711.22	1126.11	4546.89	1220.44	488	1351.78	1061.89	5133.56	127.44	1302.11	19197.2	95.44	236.78	152	198.22	249	211.78	3922.11	129.78	146.67	1519.11	101.11	442	256.11
1213	RFS_Yes	1538.3	890.4	78.6	779.5	91.5	1720.3	1224.1	676.8	931.4	57.5	529.9	659.2	8286.2	98.8	910.5	6151.2	210	212.9	243.8	249.5	301.4	150.3	2247.1	86.6	156.6	556.7	232.8	145.1	274.2
1264	RFS_Yes	3402	1081.25	105.25	398	70.5	2240.75	451.25	2529.5	1295.25	103.5	581.75	778.25	9513.75	126.25	1161.75	23044.8	27	485.5	264.25	222	719	63	12730	96.25	152.75	456	361.75	1032	512
1288	RFS_No	7013.17	2452.33	208.17	1088.33	95.42	5317.75	976	1918.75	4490.42	132.17	738.17	2084.92	16127.3	140.25	2989.5	9833.58	149.83	706.08	758.33	241.58	1573.92	106.08	20352.3	194.83	415.17	1313.42	1086.83	804.08	587.92
1297	RFS_No	2776.75	2364	121.5	173	65.25	5867.38	824.5	2487	2320.88	145.38	770	2047.75	9569.25	106.5	2199.25	9367.62	229	360.38	704	184.25	507.38	85.38	4295	116.12	239	845.62	163	452.38	460.75
1347	RFS_Yes	1205.62	2400.38	102.88	320.38	62.75	2870.38	534	694.38	2116.62	104.62	502.88	1881	8625.62	228.38	1597.75	6162	157.12	353.5	378.25	288.75	796.62	57.5	7120	80.5	107.25	721.12	655.38	121.38	520.88
1397	RFS_No	1463.33	1512.17	58.25	979.58	65.67	1426.17	1248.17	2494.42	890.75	166.17	702.92	615.42	3823.83	63.67	726.75	8323.75	105.08	185	156.42	229.42	230.92	67.83	2538.42	60.42	151.75	699.83	155.75	130.42	269.92
1402	RFS_No	4962.12	1297.75	131.62	1293.5	173.5	5450.88	1135	4021	4236.12	467.5	1538.75	1283.88	12430.8	180.75	3043.25	19819.8	181	499	395.5	358.75	376.5	311.75	5967.75	189.12	233.5	1324.88	245.5	465	382.62

## Sheet: CD45EnR_Intraepithelial
PatientID	RFS_status	CD68	CD8	PD_L1	PanCk	TGFB1	HLA_DR	Ki_67	Fibronectin	CD3	CTLA4	GZMB	CD11c	CD45	CD56	CD4	SMA	CD20	Beta_2_microglobulin	ICOS	CD127	CD40	PD_L2	CD44	CD25	VISTA	STING	IDO1	B7_H3	Tim_3
30	RFS_No	253.25	265.25	63.25	4393	74.75	390.75	761	595.75	184	121.25	791.75	128	551.75	110	223.75	4791.5	29.75	93.5	45.25	89.75	28.5	66.25	300	56.5	26.5	94.75	17.5	132	92.5
59	RFS_Yes	107	228	32	3818	53	697	1514	107	164	77	364	274	1134	72	130	1405	70	123	55	211	94	25	1075	33	40	257	79	99	145
60	RFS_No	294.33	506.33	59.67	5955.67	113.33	1279.33	2457.33	678.33	379.33	328	642.67	289.33	1268.33	136	342.67	8516.33	57.33	78.33	84	288.33	79.67	141.67	3925.33	102	75.33	618	89.33	197.67	451
74	RFS_Yes	351.75	330.5	73	14379	93.25	959.75	1555.25	1027.25	242.75	102.25	1211.75	198.75	1068	82.25	281.75	2872.25	40.25	183.25	72.75	149.5	112.75	84.25	1291.25	78.25	49.5	248	177.75	319.25	196.75
101	RFS_Yes	913.5	963	104.25	3688.25	60	6757	2502.5	458.5	1204.75	83.75	523.75	551.5	4388.5	57.75	554	1449.25	59	449.25	517.5	238	714.25	74.75	4682.25	98.25	118	1053.5	434	289.25	215.5
105	RFS_Yes	817.25	1557	70	10294	114	5906.5	625	606.5	1349.25	117.25	580.5	1543.25	6636.25	155.75	1023.5	5664.5	110.75	355.75	259.75	320	283.25	254	2982	128.25	131	389.5	1182.25	240.5	397
106	RFS_Yes	204.75	627	47.25	2826.75	78.5	709	1076	295.75	379.25	143	283.5	337.5	1785.75	107	240.25	5198.75	46.75	132	70.25	202.75	149	40	1460.25	31	63.5	376.5	712.25	31.75	136.5
262	RFS_No	219.25	175.75	75.25	7188.5	73.75	861.25	862	2376.75	158.25	60	426.25	181.25	686.5	106.25	199.25	822.25	52.25	131.5	47.5	130.5	54.75	168.5	875.5	57.5	36.75	128	21.25	109	106
286	RFS_No	288	322.25	163.25	1450.25	222.5	644.5	3098.75	7464.25	808.75	173	1051	215.25	861.25	139.75	201.5	4345.5	160.75	174.5	101	160.5	121.5	543.25	330	132.75	169.25	331	72.75	122.5	175.25
301	RFS_Yes	353.25	833	73.5	3135.5	71.25	1837	2593	438.25	1351.25	125	902.75	867	4101.5	274	600	1477.25	102	274.75	179.5	320.75	262.5	79.25	3485	119.75	75.75	360.25	528	205.5	102.25
308	RFS_No	188.25	141	27.5	4132	60	291.25	1939.75	607.25	146.25	55.75	515.25	114.25	737.5	55.25	166.25	2680.25	33.75	49	34.5	262.25	54	32.5	875.25	44	36.25	326	33	225	116.25
318	RFS_Yes	564.75	726.5	83.25	2088.25	88.5	6683.75	2886.75	353	513.25	108	589.25	546.75	2409.75	107	553	3030.5	40.5	180.75	157.5	330	137	117.75	2925.5	67	68.25	299.25	3625.5	243.5	216.5
341	RFS_Yes	509	610	62.75	15302	81.75	3954.25	1055.25	1045.75	1027.75	133.25	1091	739	4827.75	1368.5	889.75	10536.2	103.25	447.25	84.75	242	235.75	97	2849	126	79	791.5	298.5	803.25	337.25
352	RFS_No	303.75	84.5	24.25	3363.5	32.75	708.75	3557.25	305	69	44.25	464	169.25	627.5	48.5	176	3438.25	13.75	137.5	33.75	226.25	30	33.25	1282.75	36.5	51.75	328	91.5	43.25	115.5
406	RFS_Yes	449.5	137.25	55	6535	79.5	273.5	1192.75	636	143.75	268.5	766.25	158.75	590.25	108	204.75	44499.8	47.5	105.75	42	169.25	58.75	46	2232.75	70	34.75	304.75	39.5	271.25	98
415	RFS_No	362	471.25	39.25	9648.75	45.5	1049	2914.5	780.5	511.5	81.5	625	611.25	2424.5	53.75	411.25	3246.75	116.5	82.75	78.25	277.75	185.75	46.75	1725.5	46	51.75	316	71	314.75	184.75
421	RFS_No	127.75	88.25	24.5	2055.75	47.25	303	2294.25	330.5	87.5	154.5	315.75	92.5	349.25	45.5	134.75	3978	17.5	54.75	20	234.75	39	26.75	217.5	31.25	26.75	136.25	39.25	35.5	71.25
427	RFS_Yes	309.25	776.75	67.25	4961.5	83	1617.75	1290.5	434.75	468	100.25	268	173.75	1843	154.5	295.5	26423.5	28	277	169.5	220.25	87	29	7003.5	61	66.25	144	446.75	306.5	205.5
447	RFS_Yes	227.5	503.75	43	2397.75	42.25	1360.75	1169.75	365.5	407.5	77.5	348.75	369.75	2207.25	47	353.25	2535.5	29	204	110.5	209	253.5	53	3839	54.5	77.25	481.75	957.75	28.25	130.75
565	RFS_No	99.75	104.5	64.25	73.25	91	895.25	5392	570.25	259.5	45.5	515	105.5	342	39	121.5	346.75	25.75	88	58	71.5	45.5	142	284.5	35.5	62.5	121	13.5	56.75	57
636	RFS_No	237.25	403.5	119.25	3138.75	79	960.5	1697.25	10402	970.25	79.5	720.5	362.75	1731.75	84.75	314.25	5452.25	91.5	157.75	101	116	131.25	235.25	1351	58.25	97	434.5	79.5	226	146
658	RFS_Yes	412.5	544.75	372.25	3008.25	526.5	1557.5	2031	12213.5	1299	246.75	2536.25	1032.75	1130	138.75	178.75	3384	799	418.25	537.75	659.25	558.5	1926.5	1153.5	270.5	706.25	1039	262.5	307	481.25
676	RFS_Yes	581	757	375.75	1326.75	255.25	1765.75	7974.5	2471.75	2084.25	86.25	4237.25	575.25	978.75	157.25	456.5	839.75	248.5	366.5	536.75	257	246.25	3201.25	1383.75	210.25	307.5	746.75	49	155.5	161
727	RFS_Yes	361.75	180.5	153.75	2194.5	108.25	653.5	10044.2	6700.5	533	54.25	3207	241.5	400	84.25	257.25	684.75	64.5	77.25	109.75	86.25	116	972.25	133.75	89	94	180	30.5	62.75	75.5
821	RFS_No	271.5	94.25	103.5	2064.5	62	712.5	2162.25	691.75	369.5	52.25	562.5	120.75	625.25	69.25	175.5	995.25	33.5	106.25	81	97	66.25	152.75	433	38.25	73.75	304.5	25.25	140	74
881	RFS_No	269.5	487	56	2843.5	60.75	1797	2747.75	551	277.5	40.75	354.25	426	1828.5	82.5	184.5	1543.75	56.5	143.25	56.25	154.75	169	49.75	1622	49.25	54.5	681	2058.5	108.25	142.25
899	RFS_No	281.25	79.25	26.5	1205.25	43.5	158	1281.5	1389	51.75	194.25	670	56	412.25	160.5	143	8950.75	13	46.5	26.75	332.75	26.25	40	686.25	55.25	28.5	113.75	7.25	250.5	75.75
919	RFS_Yes	616.25	372	178.75	5050.75	87.25	1396.25	2574.5	14053.2	807.5	122.5	1779.5	527	675.5	109.75	388.5	4802.25	105.25	220.5	272.25	273.25	194.25	899.25	657.25	118.75	89	470.5	74.25	193	96
925	RFS_Yes	455.75	956	80.5	1853.5	130.25	2023.5	3299.75	793.75	729	168.75	1039	341.25	2555.75	126.25	434.25	11120.8	82.5	214	173.5	173.75	173.5	117	3366.5	76	72.5	312.75	337.5	158.5	179
938	RFS_Yes	180.75	266.75	40	1338.5	60.75	734.5	887	471.5	146.25	148.75	188	170.75	940.75	79.5	175.5	14144	30.5	111	73.25	179.5	79	29.75	645.5	32.5	40.5	472.25	463	122.75	126
1011	RFS_No	253.25	224.25	32.5	3754.25	38.75	442.75	1383	583.25	137	65.5	343.25	308.5	1035.5	162.25	156	2237.75	35.25	127.75	41.5	582	58.25	35.25	2183	37.25	34.25	131	67.5	48.75	188.5
1027	RFS_No	271.75	544.25	34	4389.75	61.5	573.5	1468.25	1064.75	448.75	80.75	376.5	298.25	1815.5	84	346.5	17092	66.25	88	72.75	154	83.5	28.75	1194.25	38.5	53	275	38	185.25	190.25
1083	RFS_No	205.75	178	30	6367.5	33.75	554.75	1194.25	245.5	120.25	57	378.75	84.25	688.75	46.75	170.25	2254.5	17	78.75	41.5	404.75	37.75	31	1804.25	40.75	24.5	206	37	73	48.5
1092	RFS_Yes	326.5	838.75	71.25	3058	107.75	2368.75	3789.5	309.25	449.5	123.25	415	752.75	2838	305.75	506	6331.5	57.25	173.5	95.75	152.25	154.25	48.75	1299.75	40.25	71.25	323.5	372.25	207.25	218.25
1174	RFS_No	475	216.25	71.25	4612.75	52.5	1761.75	937.25	643.75	265	132.5	264	539.25	2351	70.5	387	8283.25	34.5	182.25	166	358.75	311.75	59.5	7817	74.5	79.75	614.75	696.75	330.75	243.75
1188	RFS_No	423.25	1036.5	35.5	8091.25	55.75	683	819	726.5	409.75	159.5	391.5	299.25	2011.75	77.25	322.75	7403.5	45.75	232.75	88.25	362	82.25	36.5	1127	50.25	180.75	257.75	222.5	100	246.25
1204	RFS_Yes	1092.75	1062.75	494	6577	789.25	2700	3307.25	2129.5	878.75	655.25	2024.75	611.25	2375.75	1184	1234.5	5802	623.25	995	113.5	265.5	539	116.75	14634.8	148.5	87	591.25	200.75	367	125.25
1213	RFS_Yes	253.5	923.75	49.5	4107.5	88.5	810.5	1438.25	332.25	469.5	95	387.5	989.25	4355.25	106.25	492.75	10391.8	95.25	155.25	100.75	280.75	93.5	67.25	4416.5	63.5	98.5	548.5	426.25	159.25	193.5
1264	RFS_Yes	741	119	47.75	3620	62.25	514.25	394.25	1022.25	95.75	58.5	268.5	105.5	1162.75	173.5	171	2043.25	18.5	171.25	34.75	282.25	145.75	37.5	5343.25	58.75	41.75	159.5	142.5	615	206.75
1288	RFS_No	2893.75	1147.75	122	5549	72.75	3009.75	1199.5	1123.75	1524	82.5	529.5	1203	6825.25	104.25	1280.25	16538.2	60.5	428.75	428.75	289	662.5	82.5	30616.8	192.75	279	603	953.25	1006.25	349
1297	RFS_No	330.25	596	66.75	2825.25	46.5	582	2562.25	521.5	425	60.25	448.5	282	1731.5	56.75	354.5	1589.5	45.25	198.5	160.25	229.75	68	43.25	2265.75	54.5	53.75	218.25	65	278	167.25
1347	RFS_Yes	176.75	482.25	32.75	2827.75	35.5	407	1222.75	201.5	331.5	51.5	250.5	345.75	1270.25	473.75	228	962.75	39	64	47	348	91	27	2527.5	25.75	20.75	109.5	88	48.25	105.5
1397	RFS_No	329	523.25	44	4965.5	49.5	430.5	3221.25	968.75	299	89	559.25	233.5	1243	60.5	216.75	4968	46	102.25	53.25	468	70.5	42.5	2232	40.75	62.75	296.75	92	132.25	187
1402	RFS_No	641.5	257.75	69.75	8517.25	143	1233.75	4773.25	763	437	98.5	1328.25	290	1826	143.25	497.5	1759.75	43.25	346.75	91.25	473	71	106.5	1174.75	175.75	63.25	406.25	59.75	288.25	213.25

## Sheet: CD68EnR_Intraepithelial
PatientID	RFS_status	CD68	CD8	PD_L1	PanCk	TGFB1	HLA_DR	Ki_67	Fibronectin	CD3	CTLA4	GZMB	CD11c	CD45	CD56	CD4	SMA	CD20	Beta_2_microglobulin	ICOS	CD127	CD40	PD_L2	CD44	CD25	VISTA	STING	IDO1	B7_H3	Tim_3
30	RFS_No	278.5	135.5	62.75	4894	76.25	303.5	1340.25	404.5	113.25	182	1029	131.75	227.25	116.5	156	4781	32	66.5	40.75	103.75	21.25	79	220.75	62	18.5	95	9	164.25	93.25
59	RFS_Yes	513.67	319.33	47.67	2926	33.33	1658	1215.67	253.33	220	68	379.67	333.33	1834	66	260.33	1495.67	17.33	162	86.33	232.67	260	43	1688.67	37.33	69.67	645.33	130.67	147.67	243.67
60	RFS_No	324.75	100	51.25	4404.75	85	748	1884	697.5	70	170.5	473.5	259.5	446.25	93.25	189.25	8914.5	27.25	61.75	43.5	273	49.25	128.25	1361.5	85.75	59	490.5	31.25	202.75	423.5
74	RFS_Yes	236.25	84.25	50	14275.8	65.5	190.5	1037.25	393.5	68.5	164.25	644.5	91.75	218.5	80.25	103.75	4504.25	25.25	66.75	20.5	143.75	32.75	50	554.75	61.5	19.5	129	22.5	222.75	130.75
101	RFS_Yes	1560.75	819.5	82.5	5314	70.25	4273	1387.5	404.75	926	67.25	426	325.25	3379.75	113.25	416.5	769.5	47.25	383	259	193.75	465	65.75	5460.5	93.75	82.75	458.25	401.75	192.5	281
105	RFS_Yes	589.5	288.5	53	9334.75	88.75	5808.25	808.5	670.25	250.25	100	335.75	314.5	1790.5	168.75	375	7905.25	25.5	347.5	175.75	264.75	199.5	138.25	3219.25	126.5	66.5	161.5	587.75	226.25	368.25
106	RFS_Yes	203.75	174	45	6295.5	69.75	720.25	1559.5	369.75	107.75	119.75	227.25	128.25	541.75	108.75	99.25	5046	22	124.5	36	242.25	72.75	27.75	580.5	23.25	32.5	195.75	527.75	26.75	125.25
262	RFS_No	314.25	84	36.5	16142.2	69	276.5	325.25	1117	54	82	290.5	88.5	182	95.75	99.5	1944.75	31.75	150.25	16.5	135.75	21.75	38.25	913.5	51	16.75	154.75	10.25	67.75	147.75
286	RFS_No	264.25	357.5	238	1232.75	188.25	632.25	7311.5	8618.5	639	138.25	1109.25	152	495.25	137.75	241.75	1564.75	180	214	138.75	178	144.5	549.5	224.25	114.5	181.5	342.75	102.5	159.75	57.5
301	RFS_Yes	309.25	303	57.75	1819.75	57	813.75	2736	622.25	249	108.25	712	142	799	124.25	167.25	667	14.75	167.75	64.25	297.75	124.25	52	957.75	73.75	44.25	149.25	423.75	148.75	69.5
308	RFS_No	568.25	84	28.5	4843.75	51.5	850.75	1087.5	557.5	57.25	126.5	464	184.75	415.25	53.25	126	6545.75	17.25	45	21.75	287.75	61.25	34.25	958.75	52.5	28.25	388.75	9.25	382.25	199.25
318	RFS_Yes	690.75	656.75	91.25	1390.75	72	12518.2	2294.5	214.75	397.25	64	428.25	574.25	2198	76	334.25	2063.25	27.5	207.5	202.5	444.75	146.25	90.75	4898.75	79.25	61.5	255.5	3551	296.5	226.25
341	RFS_Yes	385.25	120	27.5	6910.25	36.75	1094	584	1544.5	141.5	60.25	602	75.75	745	552.5	234.75	1401.75	27.75	231.5	30.75	191.75	88.5	40.5	1566	53.25	41	156	219.5	740	126.5
352	RFS_No	442.5	184	35.5	2687.5	44.25	1637.5	3907.75	342.5	128.5	39.25	476.25	212.25	870.25	60.5	214.75	7533.5	19.5	107.25	68.5	191.75	41.25	37	1620.25	67.5	53.75	258.25	219.75	45	138.25
406	RFS_Yes	683	103.25	49.5	7345.25	62.75	229	1502.5	742.5	91	236.75	596.25	129.25	443	72	188	21783.5	25	131.75	46.25	193.75	47.5	42.5	5097.25	65	30.25	280.25	27.75	321.5	119.75
415	RFS_No	918.75	235	39.75	6280.5	35.25	765.25	2106.75	357.75	234.75	72.75	433	470.25	1318.5	52.5	262.75	2593.5	27.75	115.5	70	329.75	110.75	27	893.75	42.25	72.5	337.75	294.5	142.25	218.25
421	RFS_No	136.75	62.75	28.25	2015.5	61.75	154.25	1762.75	258	49.75	72.25	349.5	56.25	131.75	50	77.25	418.75	10.25	46.5	22.75	186.5	17.25	48.5	46	43.25	32.75	107	17	34	74.5
427	RFS_Yes	1029.5	484.25	85	7578	119.25	2247.25	853.25	639.5	248.5	63.25	339.25	306.25	1909	150.25	252.75	13670.2	26.5	302.75	152.75	190.5	162.5	53.5	12510.2	91	100.5	218	416.5	349.75	217.5
447	RFS_Yes	113.33	85	20.33	2238.67	36.67	466	864.33	316	93.67	72.67	263	90.33	417.33	42	82	3774.67	18	74.33	27.33	133	38.33	49	2100.67	28	31.33	176.33	111.33	21.33	71.67
565	RFS_No	74.25	47.75	39	103	48.25	699.25	2347	919	171.25	40.25	311	92.75	254	51	90.75	358.5	18.25	65.5	27	46.5	20.5	86	360	32.75	31	79	9.25	38.75	58.5
636	RFS_No	233.5	208.75	79.5	2540.25	42.75	641	893	5524	355.25	63	533	231	666.5	55.75	156	4983.25	29.75	90	72	73.5	70.25	205.75	510.5	47.5	46.5	430	41.5	177.25	120.75
658	RFS_Yes	414	240.5	381.5	4061.25	448.5	966	1864.25	23805.2	497.25	332.5	2434.25	700	301.5	185.25	350	1681.75	406.25	442.75	402.5	316.5	241.75	1382.75	507.25	197.5	326.75	140.75	202.75	249.25	297.5
676	RFS_Yes	843.5	357.75	445.25	2989.5	259	2040	10936	7474	1538.75	64.75	3783	407	849	188.75	449.25	1475	142.5	222.25	383	106.75	235	2598	1691.25	129.5	239.75	455.25	82.5	157	116.5
727	RFS_Yes	416.25	194.5	186.75	3370.25	84.75	493.5	5949	8071	440.5	61.75	3607.75	269.5	310	144.25	294.5	1579.25	84	83.5	142.25	128.75	160.75	961	103.5	135.75	54.25	170.75	33.25	84.5	54.25
821	RFS_No	393.5	73.75	98.5	2161.75	76.25	643.5	2839.5	1387.75	221.75	51.25	705.5	193	562.5	56.5	165	1175.75	30.75	118.25	47.75	110.5	54.25	179.75	482	32	66.5	442.25	36	103	99.5
881	RFS_No	278.5	250	41	4722.5	57.75	1016.25	1432	397	120	64	285.5	155.25	804.25	77.5	75	2302.75	21.5	106.5	25	167.25	87.25	33	874.75	47	52.75	949.75	1275.25	85.25	117.5
899	RFS_No	216.25	70.75	21.5	1419	36.25	161.25	743.25	1301	56.5	423.5	558.75	66.75	312.75	116.5	119	23245.5	20	42.75	33.5	326.25	22.75	34.5	884.25	60	23.75	143.5	6.75	240.25	121
919	RFS_Yes	483.25	143	118.25	4454	45.75	771.25	2386.25	8300	228.5	151.25	1582.5	359	201.5	95	204.75	3347.5	48.25	161	170	220.25	61	858.75	1208.25	61.75	56.75	276.75	22	209	80
925	RFS_Yes	334.25	735	67.75	695	115.5	3522	4684.5	786.75	406.5	110	1074.5	138.5	1160.5	104	191	7929.25	30.75	171.75	112	219	264	150	5961.75	89.5	40	150.75	171.25	40.5	97.5
938	RFS_Yes	166.25	113.25	42	1868.5	73	393.25	1058.25	166.25	81	186	164.25	109	361.75	103	109.5	19359.8	23.25	85	75	138	51.75	23.25	497.75	37.5	24.75	419.5	126	114	89
1011	RFS_No	313.5	63.25	24.5	3684.5	36.75	325.75	874.75	625	32.5	70.25	305.75	121.25	227	107.75	73.25	1414.25	17.75	86.75	20.25	514	26.5	26	1551.75	33.5	22.75	63.75	7.25	33.75	207
1027	RFS_No	361	944	32	7925.25	59.25	863.75	1320	2151	592	98	636	179.5	2142.75	75.25	360.5	3964	48.75	139	157	272.25	92.5	36.75	936.75	59.5	83.25	292.5	105.75	278.75	233.5
1083	RFS_No	312.75	110.5	35.75	4636	30.25	652.5	566.75	245.75	80.5	53	299.75	77.75	680.25	44.25	152	1733.5	15.25	57.25	32.75	364.75	38.5	27.75	1282.25	37.25	17.5	250.25	63.25	83.25	53.75
1092	RFS_Yes	371	335	47.25	1839	52.5	1609.75	4637.5	460.25	122.5	79.25	291	242.75	985.25	464.5	178	2716	23.5	109.5	54	186	81	32.5	1676.25	36.25	67.5	239	563	185.75	165.25
1174	RFS_No	429.75	119.75	89	6713.75	92.25	388.75	828.25	2237.5	103.5	276	297.25	165.5	600	114.5	195	39991.2	42	193.5	51.5	680.25	129.25	88	10411.8	92.5	50.75	193.75	100.25	573	234.5
1188	RFS_No	504	154.5	25	8711.5	62.75	348.75	642.5	840	80.5	148.75	302.25	160.75	445.25	71.25	115	5647	22	131	30	343	40.25	31.75	621.5	56.5	108	112.75	60.25	116	201
1204	RFS_Yes	447.25	248	71.5	3515.25	142	1461	3735	689	232.75	283	1273.5	334	1392.75	154	482.25	5131.75	25.75	218	91	462.75	528.25	202.75	14984.2	148	99.5	973.5	65.5	418.5	117
1213	RFS_Yes	368	324	38.25	4198.25	81.75	302.5	2494.75	186.75	143.5	38.75	366	104.75	1343.25	74.75	134.75	1247.75	19.5	77	107.25	333.75	45.25	82	3031.5	58	83	132.75	104.25	145.25	275.25
1264	RFS_Yes	597	317	67	4343	49	545.75	1581.25	897.75	226.75	57.25	377.5	152	1745.25	208.75	184.5	3505.5	14.25	222	68.5	398.5	159	28.25	5415.5	63	46	178	181.5	810.5	241.25
1288	RFS_No	3803	1560	130.25	8361.5	71.5	3069.5	667	934.25	1590.75	62.5	522.75	980.25	7423	97.5	990	3423.25	25.25	369.75	391	255	775.75	62.25	29028.8	149.25	180.25	535.25	2611.25	811.75	404.5
1297	RFS_No	669.5	572.75	66.5	1266.25	54.25	1536.25	3044.75	763	394.25	75	484.5	484.5	1794.25	68.75	421.75	3265	21.5	166.25	153.5	244.25	128.25	54	3582	65.25	53.5	244.5	60.5	430.25	258.5
1347	RFS_Yes	272	273.25	23.5	2496.5	33.5	353	1307.75	233.75	179.25	60	230.75	255	864.25	1140.75	168.5	1496	20.75	58.25	51	246	107.25	19.75	1586.25	23.75	16.75	97.25	96.25	38	123.5
1397	RFS_No	240.25	74.25	29	3927.25	36.25	102.5	2399	534.75	53	76.5	354	94.5	196.25	50.25	69.5	3759.25	15.75	56.75	15.75	264	23.25	21.75	1522.5	29.5	31.25	187.5	13.75	72	100.25
1402	RFS_No	702	137.5	70	7693.25	125.5	396	5289.75	458.75	125.25	101.75	1226.75	167.5	561.5	136.5	218	1914	30	170	47.5	375	24.75	134.25	1359.5	150	35.25	233.25	34	229.25	210

## Sheet: TumorEnR_Intraepithelial
PatientID	RFS_status	CD68	CD8	PD_L1	PanCk	TGFB1	HLA_DR	Ki_67	Fibronectin	CD3	CTLA4	GZMB	CD11c	CD45	CD56	CD4	SMA	CD20	Beta_2_microglobulin	ICOS	CD127	CD40	PD_L2	CD44	CD25	VISTA	STING	IDO1	B7_H3	Tim_3
30	RFS_No	196.25	97	59.5	5855.25	71.75	145.75	691.75	210.25	69.25	104	682.75	84.75	107.5	101.25	114.75	2087.5	24	49.25	25.25	82.75	10.5	57.75	234.5	40.5	9.75	57.75	12.5	77.5	66
59	RFS_Yes	290.5	757.75	54.5	3474.5	46.75	2030	1277.25	167.75	384.25	54.75	410.25	178.25	2032.5	89.75	229	1669.25	20.5	168.75	124.75	208.25	422.25	48.75	3415.5	48	89.75	640.25	355.5	171.25	251.25
60	RFS_No	212.5	75.5	35	6300.5	77	293.25	1737.5	382.75	57.5	166.5	418	149.25	268	86.75	140	5351	23.25	38	33.75	250.5	21	173.75	772.25	75.25	46.5	297.5	38.25	148.25	433.5
74	RFS_Yes	134.75	74	38.25	16795.8	57.75	129.75	956.25	334.75	55.5	108.75	614.5	72	131.25	61.75	78.75	2536	20.5	53.75	17.75	119	13.25	40.5	655	64.5	16.75	99	20.75	236.75	88
101	RFS_Yes	665.5	925.75	57	9879	43.5	2411.5	1734	220.25	620.25	59	427	180.75	2505	53	197	968.75	21	239.25	253	210.5	315	48.5	4534	56.5	77	560.5	641	129.5	189.25
105	RFS_Yes	498.67	337	41.67	20520.7	111	14489.7	98.33	557.67	220.33	83.33	215	156.67	1273.67	171.67	318	2776.67	27.67	470.67	83.67	225.33	219.33	90.33	4840.33	128.33	55	131.33	615.67	181	390
106	RFS_Yes	116.5	104.5	34.25	7966.5	58.5	158	1836.25	242.25	60.75	173.75	231.5	66	280.5	66.25	59.75	3408	19.25	113.25	19.75	212.5	47.25	26.25	337	20.25	27.25	166	290.75	22	110.75
262	RFS_No	119	60.25	31.25	15508.8	57.25	97.5	180.25	600.25	39.5	78	205.25	62.25	129.5	79.75	68.5	554.5	26	254.25	21.75	132	9	26.75	1328.75	47.75	14.75	107.25	12.5	106.75	97.5
286	RFS_No	216.5	167	197.25	1937.25	126	420.25	6108.5	20735.8	334.75	98.5	882	137.75	330.25	134.25	136	5422.75	75	112	40.25	74	49.25	289	181.25	45.25	71.5	137.25	36.75	63	92.25
301	RFS_Yes	172.5	106.25	29.5	2146.25	37	108.25	2613	396.75	85.25	93.75	474	92.5	273.25	61.5	90.5	671	14.25	74.25	32.5	252.25	58.75	30	985	69.75	28	74.5	36.5	113.5	51
308	RFS_No	141.25	50.75	20.5	5117.5	37.25	125.25	1259	514.25	26.5	53	539.5	67.75	111	46.25	67	2751	20.5	29.5	17	462	56.25	25	1341.25	44	22	411	11.5	403.25	229.25
318	RFS_Yes	346.75	443	54.5	2052.75	81.25	5059.75	2565.25	138	182.5	56.25	459	174.75	1085	88.25	208	1012.25	19.75	153	95.5	326.25	52.5	139.5	3160.25	60.75	37	191.75	2117	215	146.25
341	RFS_Yes	185.25	78.5	29.5	11709.5	47	487	925.5	924.25	62.5	51	505.25	54.75	419.75	669.25	210	1772.25	18	170.75	19.5	219	38	51.75	385	77.75	16.75	135.5	93.5	847.75	156.75
352	RFS_No	220.25	67.75	24.75	3831.25	33.75	299.25	3646	185.75	56.25	35	417.75	91.25	392.25	47.5	133.25	3499.25	13.5	94.75	29	162.75	21	31.5	1390	56.75	36	219.25	30.5	33.5	91.5
406	RFS_Yes	491	88.25	55.25	8198.5	72.25	200.5	1132.5	502	97	254	605.75	121.75	285.75	100.5	139.75	41095.5	29	113.25	46	151.5	37.75	44.75	2387	65.5	24.25	208.25	16.75	237	93.5
415	RFS_No	324	93	28	10097.8	39	219.5	1443.75	740.25	62.25	64	470.75	161	362.5	52.75	132.25	1720.25	20.75	66.5	31	310.5	45	35.75	834.5	40.75	22.25	146.5	27.75	275.5	210.5
421	RFS_No	77.25	44.5	23.5	1973.75	46.5	69	1386	135.5	32.5	65.75	315.5	44.5	74.5	53	51.75	197.75	12	32.5	24	168.5	6	36	14.25	37.25	18.25	66.75	13.5	23.5	88.25
427	RFS_Yes	225.75	292	42.25	6303.25	72	1883.5	1139.25	494.5	180.75	66.5	233.25	139.25	694	140.25	160.25	21299	23	268	83.5	218.75	62.75	26	10337	58	50	120.5	144.75	233.5	224.75
447	RFS_Yes	113.5	50.75	18.5	2510.25	27.5	265	353	140.5	40.75	67.75	226	85.75	334	40	70.75	2437	11.5	54.25	13.75	119.5	34.25	24.25	1407	18	25.5	153.25	209	12.75	72
565	RFS_No	69.5	62	46	63	69.25	896.75	4014.25	610.75	171.75	43.5	352.25	83.75	212	44.25	73	264.25	23.75	67.5	30.75	46.75	21.5	101	250.5	26.25	29.25	57.25	6	33.75	43.5
636	RFS_No	165	165	82.75	3374	73.75	403.5	915	3725	309.5	57.5	629.25	133.75	608.75	51.5	135	2176.25	27.5	77	71.5	60	64.75	151.5	736	41.75	47.5	484.75	162	155.75	85.25
658	RFS_Yes	345.5	244.5	263.5	7245.75	214.25	605.25	728.75	4032	326.25	102.5	1815.25	221.5	245.25	239.25	180.75	880.75	257.75	308.25	225.5	259.25	361	1462.5	535.75	102.75	386.75	244	119.75	140.5	167.5
676	RFS_Yes	674	410.75	419	4597	181	1847	5348	4836.75	1231.75	57.25	3478.5	314	606	133.5	312.5	856	139.5	244.75	305	146.5	272	2277	1547	117.75	183.75	234	70	70	67
727	RFS_Yes	413.25	125.75	155.25	3587.5	115	560.25	8949.25	9921.75	339.75	104	4301	228.25	211.25	130.5	244.25	1444.25	41	87.75	123.25	157	95.5	1027.25	102.5	66	85.25	214.25	10.75	78.75	86
821	RFS_No	196	60.75	78	2427.75	55	306.5	2296.75	616.75	127.5	33	530	104	303.25	60.5	113.5	342.75	18	100.75	47.25	73.25	39	121.5	216.75	35	43.25	198	38.5	81	62
881	RFS_No	131.25	88	30.5	5343.75	40.75	1111.75	1194.75	294.75	48.25	42.75	230	119	312.75	57.5	60.5	1200.25	18.25	93.75	15.25	181.75	67.25	19.5	614	35	45	673.25	586.75	84.75	105.25
899	RFS_No	163.67	52.67	24	1398.33	35.67	85	453.33	608.67	32.67	169.33	558	42	162	53.33	81	9459.33	12.67	37	21.33	181.33	13.67	37.33	474.67	40.33	16.67	108	6	139.67	73.67
919	RFS_Yes	238.5	80.5	94.75	4178.5	67.5	293.25	2287.25	3107.25	148	78.5	1239.75	164.75	97.5	71.75	109.75	1672.75	22.25	58	80	91.25	43.25	650.75	1174.5	58.5	23.75	109.75	8.5	77	50.25
925	RFS_Yes	180.5	226.5	50	1723	94.5	2233.25	2843	465.75	143.75	101.25	777.75	82.25	344.75	133.75	122.25	19124.2	28	102.25	58	171.75	95.25	88	4203.5	75.25	23.75	84.5	39.75	28.25	107.75
938	RFS_Yes	101.25	66	29.75	1488.25	55	199.5	869	107.75	41.75	160.25	112.5	67.75	195.5	72.25	58.75	17668.8	13	75	19.75	131	32.5	18.5	528.25	24.25	18	292.5	106.25	107	79.75
1011	RFS_No	163.5	41.75	19	2999	32	104.75	1496.75	180	24.75	34.25	263.25	88	138	155	47.5	328.5	12.75	60.5	11.25	344.25	8.25	20	1240.5	25.75	12.5	43.5	8.75	22.75	190
1027	RFS_No	94.75	54.75	22.5	3054	38.5	81.25	1946	1000.25	31.5	73.25	317.5	60.5	119	55.25	56	6407.5	15	33.5	14.25	226	17	25.25	624.5	21.75	16.75	87	6.25	214.25	99
1083	RFS_No	128.75	80	24.25	6460.5	31	204.5	209.25	134	44.5	33.5	236	40	206.25	38.75	64.25	826.5	12.75	35	18.25	296	17.25	22.5	849.25	28.25	14.5	209	7.25	66.25	22.25
1092	RFS_Yes	231.25	447.5	39.5	2689.5	52.5	1107	2000	175.75	121.75	98.25	271.5	138.5	997.75	1044	157.25	2201.5	19.25	121	39.75	167.5	50.5	29.5	1098.5	35	75.5	205	514	210	141.75
1174	RFS_No	250.25	86.75	46.5	5690.75	55.5	284	816.75	849.75	71.75	144.25	202.5	209.5	606.5	86.75	149.5	19135.8	24.75	111.75	38.5	349.75	84	40.5	4825.25	53.25	32.75	147.75	192.5	422.75	254.75
1188	RFS_No	186.5	91	31	11517.2	62	133.75	1021.25	557.75	52.5	91.25	311	99.25	192.5	73	81.75	2338	23	67.5	25.75	454.75	13	31.75	700	58	305.5	78.25	17.25	94.25	199.75
1204	RFS_Yes	407.5	222.75	53.75	4312.75	133.5	2398.75	1679.5	703	230.25	165.25	1036.25	253.25	1379.5	127.75	423	1935	35	298.5	95.75	425.5	710.5	140.25	18499	180.75	86.75	1109.5	71.75	437.75	137.25
1213	RFS_Yes	337.25	248.5	31	5415.75	82	294	1926.75	105.25	99.75	40	338.5	125.5	1137.5	74.5	135.75	706.5	26.5	92.25	61.25	377.75	42.5	77.25	2527.75	54.75	64.25	126.25	52.5	114.75	264.25
1264	RFS_Yes	207.75	84.75	33	3851.25	44.75	185.25	964.75	657	62.25	52	281.75	83.25	384.75	1232.75	92	1262.25	15.25	105	24	368.75	41.75	24.5	5065	42.5	28.75	103.5	63.5	644	215.75
1288	RFS_No	2933.5	1743	105.75	9498.5	70.25	2810.5	811	894.75	1888.75	75	595.25	767.25	6915.25	95	1155	3981.25	34.5	377.75	440.25	265.5	790	63.25	24837.8	184.5	178.25	490	2133.75	809.5	345.25
1297	RFS_No	264	334.5	44	3191.75	47	399.5	1973.75	281.5	198.25	52.25	435.5	154.5	821.75	59.5	174	1891.75	17.5	138	76.25	183.5	34.5	38.25	2228.5	43.75	39.75	161	41.5	290.5	147.25
1347	RFS_Yes	129	110.25	21.25	3096	33.5	144	1119.25	157.5	83.5	48	182	75.5	361.75	1632.25	92.5	742.5	13.25	39.5	30.5	208	36	20.25	1219.75	18.75	10.5	32.5	33.25	27.25	68
1397	RFS_No	183.75	67	28	5160.25	44.5	95.75	2945.25	481	51.25	55.75	402.75	79.5	169.25	53.5	67.75	2148.75	16.75	48.75	17.25	302.25	20.75	36.25	1351.75	32.25	30	138.75	20	81	119.75
1402	RFS_No	349.25	105.5	53.75	10470.2	119.25	212	4798.75	374.75	77	60.5	1031.25	92.25	280.75	123.75	158	510.5	29.75	134	34	267.75	17.25	111.75	1087.5	130.75	22.25	212.75	23	172.25	176.25

## Sheet: CD45EnR_Stroma
PatientID	RFS_status	CD68	CD8	PD_L1	PanCk	TGFB1	HLA_DR	Ki_67	Fibronectin	CD3	CTLA4	GZMB	CD11c	CD45	CD56	CD4	SMA	CD20	Beta_2_microglobulin	ICOS	CD127	CD40	PD_L2	CD44	CD25	VISTA	STING	IDO1	B7_H3	Tim_3
30	RFS_No	482.75	1315.75	74.25	757.5	83	1398.25	327.5	1150	1074.25	175	990.25	295.5	2912.25	109.25	988	8820.5	47	182.5	142.75	78.5	112.75	78.5	746	65	59.5	192.25	125.75	193.75	147.75
59	RFS_Yes	216	1363.25	57	196	41	2303.75	429.5	154.25	1397	41.5	308.5	979.75	7434.75	60.5	901.5	2889	212.25	195.75	345.5	154.25	461.75	51	2408.5	62.25	148	787.25	437.75	52.5	229
60	RFS_No	743.75	3709.75	78.75	375.25	101.75	7243.75	766.25	1398.5	4140	198.75	582.75	1370.25	11711	138.25	3024.5	10073.5	380	317	460.5	229.5	459.5	146.75	4049.5	146.5	187.75	1777	303	206.25	586
74	RFS_Yes	973.75	1664.5	110.75	881.25	72.5	1901	871.5	2527.75	1434	97.5	1344.5	531.5	5852.75	112.25	1125	6919.5	151.75	255.5	174	103.5	386	100.5	3132	92	173.75	763.5	441	236	283
101	RFS_Yes	1174	2030	179.75	225.25	62.5	6035.5	792.5	484	3840.5	82	506.5	1049.75	15173	115.25	1470	3483.25	431	487.75	632.75	183	1181	102.5	6941.25	102.25	191.75	732.25	602.75	183.5	268.5
105	RFS_Yes	1579.25	6426	142	455.5	147.25	6775	446	1226	8128.75	228.75	805	3785.5	27319	232	5213.75	9043.75	407.75	534.5	810	362.25	917.5	571.75	5794.25	224.5	326.5	900	620	205.25	647.5
106	RFS_Yes	250.75	1964	43.75	113.75	56.5	1092	227.75	235.75	1367.25	60.75	275	546.75	5466.25	65.5	696.25	4076.75	153.25	187.75	125.25	120.25	320.5	33	1924.75	41.5	81.75	513.5	529.5	34.5	256.75
262	RFS_No	532.75	992	83.25	388.25	90.25	3225	374.5	8709.25	1509	65	432.75	376.25	4821.75	123.5	1082.25	4134.75	155	198.5	127	102.25	258	117	4051.25	75	68.5	601.75	111.5	173.5	332
286	RFS_No	370.5	655.75	182	246	153.75	1007.75	1386.5	12337.2	2271.5	85.5	1214	249.25	2457.5	101.25	449	1529.75	349.25	164.5	169.5	68.5	131.75	631.5	347.25	74	128.75	338.25	45	71	74
301	RFS_Yes	972.75	3257.75	119.5	243.25	96.25	4141	710	1128.25	5738.5	162.75	1378	1399	14656.5	142.75	2385	4345.75	405.75	463.5	569	126.5	578.25	118.25	2706	165.25	159	689.5	412.75	107.5	174.25
308	RFS_No	504	1238.25	57.75	208	57	3105	550.25	1435.5	1833.75	56	824.75	416	7980	72.5	1565.75	4771.5	244.5	183.25	271.75	126.5	300.5	51.75	2434.5	73.75	135.5	733.5	199.75	120.75	268.5
318	RFS_Yes	870.75	2170	109.25	138.5	95.75	3732	1037.75	591	2234.25	63	624.75	975.25	8462.25	106.25	1925.5	3498	173.75	194.25	454.25	178.5	498	190	2935.5	106.25	138.75	582.25	812.5	100.75	277
341	RFS_Yes	1091.25	3763.75	103	638.75	72.25	6836	384.25	2326.25	6742.75	119.5	1475.5	2288	22436.8	227.5	4572.5	9168.75	650.25	740.25	418.75	228.5	958	109	9212	167	195	1611	358.5	315.75	345.5
352	RFS_No	1465.25	277.5	65.25	642.75	44.5	2133.5	2070.5	1868	465	133	506.5	815.75	3752.5	68	1060.25	11130	26	192.25	180	193	212.5	63	2798	74	182.25	891.5	292	184.5	325.75
406	RFS_Yes	739.5	927.5	74.25	645.25	47.5	2464.5	289.75	727	1630.5	97.75	1172.75	652.5	6909.5	95.25	1473.75	7747.25	464.75	318.5	220.5	100.5	426.75	78.75	2132.75	80.75	150.5	1128	373.25	139.75	147.75
415	RFS_No	557.5	915.75	62.5	249.75	35.75	5896	2092.5	592.5	1742.75	53.75	356.25	1177.5	10114.5	57.5	1318.25	2899.5	612.75	221	413.5	146.75	721	84.75	1938.75	58	77.25	518.25	59.25	174	121
421	RFS_No	558.5	2103.25	56.5	171	44.25	3520	567.75	2573.5	3555.75	77.5	918	452.5	7909.75	85.75	3313.75	6490.5	196.5	262.5	272.5	239.25	381.25	66.25	4563.25	91.75	145	1227.5	402.75	28	394.75
427	RFS_Yes	1918.25	2187.25	120.25	711	87.5	3237	559.5	1110.5	2789.25	112.75	464.25	439.25	9757	155	2086.75	13721.8	76.5	462.5	520.5	200.25	880.75	73	11421.2	111.25	252	705.75	656.5	700.75	396.75
447	RFS_Yes	584.75	1788.75	73.75	233	46.25	2150	893.5	675.5	1627	70.25	437	945.5	6755.5	58.25	1041.75	3932.5	94.5	262	339.75	150.25	545	83.75	5181	68	184	826.25	692.5	39	244.75
565	RFS_No	195.25	555	127.25	62.75	96.75	1639	2618.25	2197.25	1144.75	88.25	696.75	250	2240.5	61.5	407.25	3010.75	60.5	110	123.5	61.75	201.75	181.25	470.25	50	102.75	344.75	95.5	79	108
636	RFS_No	273	1536	138.75	215.25	92.5	2141.75	533.75	8465.25	5123.5	67	839	898.5	8102	89	990.25	3189.75	533.75	192.25	197.25	74	236.25	263.5	1918.5	85.25	129.5	699	81.25	123.5	157.25
658	RFS_Yes	327.75	1038.25	304.5	420	191	3521	718.25	11468	6062.75	128	2093.75	669.25	3925	119.75	723.75	3390	551.5	379.25	570.75	236	445	1896.75	564.25	181	282	1009	148.75	105	161.5
676	RFS_Yes	734.75	754.75	517.25	766.75	210	2097.75	2704.25	5486.75	3670.75	66.5	4684.25	472	1541	167.75	848	1045.5	226.5	274.75	532.75	72.25	383.25	3006.25	795.5	99.5	184.5	952	32	60.75	71.75
727	RFS_Yes	517.75	421.5	309.75	549	135.25	1851.25	3173.5	13791.5	2762	61.25	3499	373.25	1501.75	119.5	752.75	2350.5	157.25	192.5	317.25	68.75	236	1431.75	416.5	98.25	142.5	602	43.5	42.5	70.5
821	RFS_No	671.75	384.25	189.5	233.5	69	1294	968	2671.75	2121.75	81.25	627.75	228.5	3011.25	81.25	574.75	9598.25	53	156.5	205.5	77.25	186.75	254.25	1520.75	52.5	175.75	496	43.5	143	111
881	RFS_No	617.5	1729	78.5	148.75	79.25	1904	892.25	952.5	1388.5	53.75	538.5	1195	7532.5	109.25	1087.5	4258.25	303.5	228.25	220.75	136.75	539.75	50	3471.25	80	173	658.5	310.5	66.25	235.75
899	RFS_No	1925.25	651	40	140.25	55	2141.5	886.25	5012.5	662	218.5	912	531.75	3270	119	901.25	10569.2	21.5	118.5	107.5	288	199.5	83	3431.25	118	125.25	731.25	14	605	281
919	RFS_Yes	613	1331.5	216	389.25	74.25	4855	1014.25	19120	4598.5	54	1943	1048.25	2899	87.5	1128.75	3902.5	257	189.25	475.5	125.5	322.25	891.25	1200.25	97.75	187	1396.25	33.75	114.25	115.5
925	RFS_Yes	1042.25	3468.5	103.5	107.75	118.75	3256.25	988.25	1977.75	3401.5	152	1243	785.75	12346.2	141.25	2150	10351.5	321.75	465.75	495.75	157.5	416.5	219.25	4622	106	158.5	607.75	396	150.25	251.25
938	RFS_Yes	337.75	1178.5	54	95.25	54	2337.75	354	807.5	754.25	85.25	286	492.5	4013	67.5	762	4453.5	95.25	196.5	262.25	161.75	204.5	41	1379	53	80.25	537	787	128.5	276.75
1011	RFS_No	969.5	2797.25	89.5	205	73	3910.5	542.5	1814.75	2066.75	92	557.75	1616.25	11222.5	89	1370.25	6197.75	389.75	299	473.5	216.25	553	62.75	4886.25	89.75	161.75	560.5	437.5	128	357.75
1027	RFS_No	712.5	2959	65.25	245	74.25	1955.75	582.5	1924.25	3278.25	89	721.5	1294.5	10951.2	117	2226.75	11881.2	360.5	256	435	207.25	446.25	52	4291.75	82.25	196	869.25	199	183.25	332.5
1083	RFS_No	972.5	1161.5	91.75	535.5	45.25	2838.25	701	1140	1505.5	66.75	1373.5	568	5364.25	56.5	1394	4951.5	94.5	244	348.75	222	402	77.5	4137	99	174.75	956	206.25	98.5	219.75
1092	RFS_Yes	611.25	2532	102.75	118	99.75	3725	1640.5	341.5	1721	72.25	370.5	1423.5	9862	169.5	1407.25	4687.5	208	268.25	307	133	578.25	54	3138.5	78.25	165.75	611.25	684	167.25	447.5
1174	RFS_No	1392.75	2263.75	171.75	375.5	72.75	6363.5	655.5	1510	2470	176.25	476	1255.25	12278.2	101.5	1997	17292.8	164.5	358.75	670.5	281.25	1163.25	78.25	7263	143.25	215.75	2726	973.5	336.75	482
1188	RFS_No	738.5	2984	65	384.25	56.25	1914	462.5	1593.75	1716	68.25	505.25	706	7060.75	86.75	1437.25	7017	190	198	188.75	128.75	274.75	42.5	2615	67.25	146.5	746.25	276.5	61.25	316.25
1204	RFS_Yes	1211.25	2304.25	80.25	298.75	113.75	3239.75	1106	6282	2183.25	220	1586.75	1007.5	7833.25	117	1864.5	13756.5	163.75	271.5	196.25	163.75	248	137.5	2791	129.25	167.25	2404	144.75	333.25	277.25
1213	RFS_Yes	328.75	1107.75	53.5	92.75	76.5	2409.5	829.5	524.25	1649	44.75	441.5	981.75	12482	95	1355.5	3594.5	466.25	210.75	242.75	184	378	98.5	2366	84.25	109.75	404.5	126.25	73	208.25
1288	RFS_Yes	3962.25	3627.75	232.5	350.75	86.75	6929.25	866.25	1930.25	8040.5	126	819.5	2801.75	24178.8	158.25	4454.5	8605.5	344.75	789.5	935.5	232.25	1582	105.75	17966.2	201.5	473.75	1764.75	978	417.25	510.75
1297	RFS_No	1192.75	3550	110.5	181.25	61	4185	862.75	944.25	3304	91.25	967.5	1314.25	12150.2	115.25	2514.75	3683.75	401.5	366.75	907	174.5	536.75	79.75	3752.5	106.25	273.25	858.25	209.75	266.5	297.25
1347	RFS_No	662.75	2995.5	98.75	245.25	65.75	2897.25	536.75	768.5	2784.25	97.25	455	1722.5	10174.8	139	1883	5189	220.25	367	376.25	298	665	60.75	7340	71.5	115.75	766.5	480.25	112.75	468.75
1397	RFS_Yes	1162.75	3924.25	66.75	249.25	58.75	3350.25	598.5	2060.5	2226.75	134.5	853.75	928.5	8875.25	68.5	1618.5	9282.5	267.5	271.5	282.5	224.5	397.5	61.75	3189	71	170.5	930	274.25	112.75	427.5
1402	RFS_No	2399	1998.75	145	1060.25	172.25	6793.75	1000	3811.75	7259.5	211	1832.25	1228.75	19213.5	183.5	4457	9657.25	320	644.75	572.75	327.25	532	337	8181.75	194.25	304	1611.5	409.5	325.75	301
	RFS_No

## Sheet: CD68EnR_Stroma
PatientID	RFS_status	CD68	CD8	PD_L1	PanCk	TGFB1	HLA_DR	Ki_67	Fibronectin	CD3	CTLA4	GZMB	CD11c	CD45	CD56	CD4	SMA	CD20	Beta_2_microglobulin	ICOS	CD127	CD40	PD_L2	CD44	CD25	VISTA	STING	IDO1	B7_H3	Tim_3
30	RFS_No	664.25	345.5	71.5	1223.25	78.25	1335.25	408	1092.5	437.25	325.75	1188	381.5	1453.75	112.25	638.25	14137.5	43.75	134.25	64.75	90	85.25	102.75	540	57.5	58	238	12.25	312.25	141.25
59	RFS_Yes	1594.25	674.25	88.25	348.75	40.25	3338.25	740	466.5	520.75	71	374.75	1203.5	4140.5	76.5	554.25	3759.5	31.25	189	201.5	240.25	516.5	59.75	3102.25	73.75	183.25	1342.75	253.75	244.5	400.25
60	RFS_No	1961.25	417	67.25	501.5	102	6301.75	526	2619	426.75	338	404	1678.25	2642.75	113.5	801.5	30919	38	173.5	140.75	279.75	243.25	170.75	2163.75	134.5	92.25	890.5	32.75	434.25	621.25
74	RFS_Yes	1410.5	119.25	61.5	1594	71.75	910.75	351.5	1580.5	201.25	554.25	627.5	378.75	1260.75	84	366.5	21205.2	33.75	156.5	54.25	137.75	164.5	54.25	1677.5	71.25	69	438.75	87.75	361.5	227
101	RFS_Yes	8931.75	747.25	188.75	502	118	4651.75	548.5	751	1191.5	119.25	399	1133.25	6736.5	169.25	1236.5	2409.5	52.75	561.5	337.75	195.75	1047.75	88.5	9255.25	137.5	175.5	326	396.25	450.75	627.75
105	RFS_Yes	3311.5	965	118.25	859.75	119.5	6112	474.5	2193.25	1060.75	248	461.75	1717.75	7120.75	145.75	1523.75	12055.2	33.25	380.75	449.5	341.5	569.25	241.25	5832	191.5	254.75	442	373.5	326.25	534
106	RFS_Yes	677.75	552.75	51.5	712.5	61.25	1146	804.5	954.25	325.5	88	229	369.5	1710.75	91.25	292.5	9484.75	37.25	170.5	75	137.5	227.25	36.25	1038	37	73.5	526.5	728.5	87	250
262	RFS_No	3833.25	265.5	69.5	2164	94	3870.75	137.5	8981.5	371.75	429.5	265.75	733.5	2081.5	116.25	1104.25	28344.8	33.75	294.5	59	156	279.5	45.5	4581.25	63.5	47	377.75	35.25	318.25	693.5
286	RFS_No	536.75	544.25	179.75	279.25	236.25	1098.25	2068.5	18685.5	1203.25	137	1354	296.75	1752.75	94.75	356.75	3809.25	202.5	155	206.25	92	105.75	453.25	440.25	87.75	103.25	348.5	82	119	121.5
301	RFS_Yes	1856.25	1256.5	123.5	368.5	81.25	2016.25	1162	4046.25	1689	297	1037.25	1046	5459.75	123.75	1404.25	6774	30	304	335.25	133.5	384	96.5	1756.75	125.5	157	543.25	535.5	190.5	170.5
308	RFS_No	2529	443.25	72.75	601.5	92.5	5700	403	6063.75	453	1337.25	814.5	1047.5	3063.25	103.75	814.5	39144.5	32.5	186.25	92.75	222.25	242.5	53	1867.25	121	136	766.75	32.75	464.5	494.75
318	RFS_Yes	2790	1457	214	219.25	97.75	9361	1671.25	910	1622.25	76.5	543	1613	7688	92.25	1292.5	6824.75	55	234	653.25	295.75	623	203	5584.75	129.25	137.75	625.75	2001.5	263.75	454
341	RFS_Yes	1812.25	297.5	57.25	970.25	54.25	4266.25	612.75	7334.75	540	93.5	716.5	322.5	3553	324	966.5	7191.5	28.25	418.75	67.5	186.5	391.5	56.75	5762.5	100	67.5	339.75	340	879.75	320
352	RFS_No	2202.5	397	58.5	544.25	35.75	2561.5	2353.5	1831.5	657.75	102.25	540.25	1258.25	3994.25	77.5	1131.25	11147.5	30	169.25	281.75	165	155.5	51.25	2195	78.25	139.5	652.75	221.25	161	448
406	RFS_Yes	2117.25	523.5	107.25	1280.5	61.5	1105.5	444.25	2970.75	528.75	200.75	822.25	332.25	2908	87.25	942.25	17090.5	58	363.5	161.25	142.75	221.5	76	2333	73.75	204.75	1308.5	115.5	643.5	175.5
415	RFS_No	3226.75	990.5	76.75	635.5	49.75	2287.25	715.25	978.25	1340.75	74.5	427.5	1920.25	5873.5	57.75	1491	7207.5	83	287.25	305.5	157.5	446.25	43.75	3068.25	70.75	157.25	349.25	229.5	271.25	334.75
421	RFS_No	1104	285	37	506.5	64.25	1767.75	918.5	2770	286.25	110.5	497.75	363	1476.5	77	546.25	6059	31.5	110	137.75	183.5	173	72.5	666.25	64.75	203	714.25	252.5	61.75	173.75
427	RFS_Yes	8203	611	138.5	1072.25	110.25	3414.25	301.25	1588.75	583	159.75	1089.5	977.25	5234.5	114.5	1084.75	7141.5	29	481.5	337.25	229.75	777.75	73	17349.8	143.75	215.5	685.75	383.25	979.75	538.75
447	RFS_Yes	811.25	422	36	172.75	40	2676.25	435	1524.5	526.5	70.75	301.25	612	2997.75	46.25	503.25	5749.5	26.25	137.75	138	119.75	285.75	56.5	2391	44.5	154.5	540.25	266	29.25	257.75
565	RFS_No	290.75	114.25	90	54.5	105.75	797.75	1147.75	4537.75	411	69.5	457.25	465.75	873	83.25	214.5	2821	38.75	85.25	63.5	76.5	93	138.75	941.75	44.5	77	146.25	15	126	98
636	RFS_No	1178.25	1008.75	139	239.25	87	3965.5	387.5	22971.5	2116	70	692	845	4152	99.25	694.25	8192	68	156.5	121.5	86.5	208	221.25	1630.75	81.75	61.5	427	26.5	204.75	232.75
658	RFS_Yes	626.5	411.25	316.5	1479.75	280	3410.75	691.5	137898	1212.5	542.25	2133.75	718	701.5	140.5	479	8210.5	320.75	416.75	418	273.75	280	1209.75	783.5	162.5	333	538	154.25	224.5	397.5
676	RFS_Yes	1416	533.5	548.75	923.75	205.25	3868.5	4499	21149.5	2178.25	116	4062.5	798	1191.5	177.5	777.75	3743.5	145	238.25	706.75	182.25	445	2751.25	1336.25	174	309	786.25	75.75	125.25	149.75
727	RFS_Yes	864.5	217.25	173.25	654.5	103.75	1438.75	1345	19810.2	942.25	98.25	3018	654.5	717	128	432.25	3417	129.75	139.75	178.75	63	203.75	1133.25	276.25	98.75	132	480	35	55.5	86.25
821	RFS_No	1348.5	176.5	130	186	65.25	1396.25	949.25	3872.25	901.25	46.5	566.25	572.25	1923.25	65	425	3723.25	36	142	163.5	79.75	144	187.5	1057.5	40.75	93.5	573.25	24.5	138	134
881	RFS_No	1939.25	511.75	68.25	488.25	85.75	1589.5	692.25	1314	405.25	173	365.5	701.25	3391	104.25	451.75	13268.2	32.75	182	110.25	162.75	281.25	47.5	2834.5	73.75	218	684	291	145.75	213
899	RFS_No	951.75	107	51.75	146.5	69.75	1261.75	453	3706.75	135.25	1055.5	773.5	216.5	1193.5	261.25	358.25	63790.8	28	106	63	286.5	119.75	64.25	1196	87	146.5	663.5	9.25	569	261.75
919	RFS_Yes	1001.75	192.75	186.5	830.25	97.75	1918.75	766.25	33392.2	633.75	185.25	1268	1010.25	654	103	341.25	16447.5	86.25	179.75	185.5	169.5	156.5	799.25	889.25	74.5	89	722.75	28.75	384	156.75
925	RFS_Yes	2064.67	1687.33	101.33	115.33	123	3903	2043.33	4527.33	1241.67	223.33	964.67	585	4681	135	881.33	14544.3	43	305.33	417	173.33	361.67	185	5489.33	111.67	117.33	385.33	251.67	200.67	221.33
938	RFS_Yes	542.75	355.5	56.75	303.25	62.75	1683.5	465	1220.25	393	110.75	199.25	387.25	1970.5	74.75	525	6875.75	25.5	190.5	289.5	153.25	172.25	44.5	912	69	100.5	574.75	315.75	205.75	213.5
1011	RFS_No	2877.5	383.75	55	850	66.25	4524.5	392.25	6251.5	245.75	1140.5	328.75	1157	2117.75	105.5	614.5	11552.5	34	191.75	93.25	259.25	198	36.75	3754.75	85	94.75	254.75	31.25	190.5	309
1027	RFS_No	1592.75	3862.75	71.5	566.25	100.75	4085	404.5	8395	2880.75	132.75	1709.75	810.5	8859.75	135.5	1986	14827	178	313	595.5	236.5	426	62.5	3105.75	140.5	228.5	1050.5	155.25	593	459.5
1083	RFS_No	2886.33	536.33	65.67	402	41	1618	545.67	1155.33	603.67	105.67	433.33	388.67	2854	49.67	714	7912	27.33	147.67	184.33	225	162.67	50	2827.67	64.67	98	382.33	114.33	108.67	245.33
1092	RFS_Yes	1871.25	924.75	108	263.5	83.5	3580.25	1985.75	3370.75	538	130	388.25	1208.5	4324.75	183.5	797.25	6119.25	53.5	192.5	208	180.5	471.75	67.5	3062.5	63.5	184.5	719.25	531.5	229.5	615.5
1174	RFS_No	1776.5	567	141.25	597.25	123.5	3625.25	454.5	10899.2	781.75	636.25	409.25	699.5	5461.75	190.5	1139.75	72938	62	443.5	280	371.5	783.75	80	12504.5	151.5	106.25	682.25	198.75	768.5	739.75
1188	RFS_No	2602.75	373.5	38	726.5	59.5	791.75	716.25	1691.5	214.5	294.5	300.75	645.25	1698	74	418.25	15297.2	21.25	122.75	63	158	112.25	31.25	769	44.25	78.75	408.75	37.75	154.5	298.25
1204	RFS_Yes	1793.5	580	73.75	493	136.75	2606	1236	2943	493.25	679.75	1143.75	1246	3372.25	140.5	914.75	26167.2	40	213.75	126.25	224	255.25	264.5	4315.5	129.75	133.25	829	72.25	541.25	236
1213	RFS_Yes	2730.5	818.75	107.5	577.5	99.25	1376	1237.75	1017.5	524.75	74.5	592.25	539.5	6832.5	114.75	724.75	9486.25	34.25	223.25	268.25	251.75	307.25	176.25	2295.25	93.25	205.75	674.5	371	208	359.5
1264	RFS_Yes	3402	1081.25	105.25	398	70.5	2240.75	451.25	2529.5	1295.25	103.5	581.75	778.25	9513.75	126.25	1161.75	23044.8	27	485.5	264.25	222	719	63	12730	96.25	152.75	456	361.75	1032	512
1288	RFS_No	11407.5	1565.5	223	897	94.25	5630.75	574	1573.25	2208	69.25	580.25	2314	11596.8	119	2152.75	7708.25	42.5	622	565.75	260.75	1705.25	96.75	20801.8	169	267	617.25	1132.5	1081.25	715.25
1297	RFS_No	4360.75	1178	132.5	164.75	69.5	7549.75	786.25	4029.75	1337.75	199.5	572.5	2781.25	6988.25	97.75	1883.75	15051.5	56.5	354	501	194	478	91	4837.5	126	204.75	833	116.25	638.25	624.25
1347	RFS_Yes	1748.5	1805.25	107	395.5	59.75	2843.5	531.25	620.25	1449	112	550.75	2039.5	7076.5	317.75	1312.5	7135	94	340	380.25	279.5	928.25	54.25	6900	89.5	98.75	675.75	830.5	130	573
1397	RFS_No	2155.25	371	48	619.25	55.25	626	1132.5	3018.75	250.5	214.5	507.5	490.25	1595.5	55.5	312.5	10041.2	26	160	77.25	210	161	44.25	2659.25	42.5	163.25	599.5	76.5	120.25	209.75
1402	RFS_No	7525.25	596.75	118.25	1526.75	174.75	4108	1270	4230.25	1212.75	724	1245.25	1339	5648	178	1629.5	29982.2	42	353.25	218.25	390.25	221	286.5	3753.75	184	163	1038.25	81.5	604.25	464.25
