# Supplementary material for: Distinct spatial immune microlandscapes are independently associated with outcomes in triple-negative breast cancer
Source: Nat Commun. 2023 Apr 18;14:2215. doi: 10.1038/s41467-023-37806-0 (PMC10113250; doi:10.1038/s41467-023-37806-0)
Supplement: Supplementary file 6 — Supplementary Data 3 [file 41467_2023_37806_MOESM6_ESM.xlsx]

## Sheet: Average_Counts_All_Segments
Protein	All Intraepithelial	All Stroma	CD45EnR Intraepithelial	CD45EnR Stroma	CD68EnR Intraepithelial	CD68EnR Stroma	TumorEnR Intraepithelial
SMA	5478.69	11310.7	6291.67	6525.41	5546.01	14608	4562.17
PanCk	4994.67	719.308	4567.58	348.605	4673.32	646.701	5795.76
CD44	2911.34	3869.26	3038.88	3870.35	3066.93	3937.93	2615.41
Ki67	2173.12	1040.51	2344.26	930.535	2252.06	914.398	1924.81
Fibronectin	1745.66	5621.88	1814.78	3205.75	1998.04	8487.92	1420.52
HLA-DR	1278.37	2913.05	1477.51	3389.49	1333.85	3053.64	1042.95
CD45	1177.23	5699.83	1855.67	8928.17	1012.45	3875.82	638.629
GZMB	722.979	910.141	807.64	998.622	717.879	816.778	642.324
CD68	419.144	1626.32	432.394	910.663	518.352	2512.01	302.116
CD3	336.729	1648.16	532.144	2916.67	277.595	876.633	196.068
CD8	330.699	1191.94	494.167	2000.11	280.667	710.782	209.407
STING	295.586	713.424	377.295	901.43	281.64	605.89	222.025
IDO1	290.15	300.534	358.615	345.61	299.705	266.324	205.998
CD11c	259.338	875.354	405.979	989.279	234.271	926.72	135.197
CD4	250.678	1170.98	367.6	1720.93	223.382	872.57	157.972
CD127	242.617	207.345	257.581	170.797	250.174	197.201	219.157
B7-H3	208	286.228	219.044	174.448	218.557	349.496	184.885
PD-L2	207.258	277.902	238.356	286.448	203.528	232.301	179.14
CD56	164.139	120.226	168.392	111.314	140.903	121.987	182.807
TIM3	164.1	307.113	177.051	279.238	168.4	352.504	145.26
Beta_2_microglobulin	158.804	278.542	200.65	299.372	151.144	254.835	124.339
CD40	132.873	404.812	164.902	485.093	126.672	371.235	102.455
CTLA4	107.078	209.479	122.784	105.256	114.458	275.92	84.248
ICOS	98.5505	291.194	130.108	374.256	97.3843	241.854	66.733
TGFB1	84.6466	98.8352	105.831	85.2849	80.4205	93.8409	67.9755
PD-L1	76.3445	123.557	89.9925	121.994	77.2841	115.33	61.4016
VISTA	71.9814	174.511	92.1325	172.122	65.9261	147.405	57.0266
CD25	69.465	100.986	78.3807	100.419	71.0075	97.8089	58.8105
CD20	53.5166	149.713	89.4564	265.238	41.3598	59.1325	30.3884
