# Supplementary material for: Distinct spatial immune microlandscapes are independently associated with outcomes in triple-negative breast cancer
Source: Nat Commun. 2023 Apr 18;14:2215. doi: 10.1038/s41467-023-37806-0 (PMC10113250; doi:10.1038/s41467-023-37806-0)
Supplement: Supplementary file 7 — Supplementary Data 4 [file 41467_2023_37806_MOESM7_ESM.xlsx]

## Sheet: Sheet1
Clinical/Pathological Feature	TNBC (N=248)
Age
≥ 50 y	141 (56.9%)
< 50 y	107 (43.1%)
Menopausal status
Premenopausal	118 (47.6%)
Postmenopausal	130 (52.4%)
Histology
Invasive carcinoma NST	160 (64.5%)
Medullary features	54 (21.8)
Metaplastic carcinoma	18 (7.3%)
Apocrine	16 (6.5%)
Nottingham Grade
1-2	17 (6.9%)
3	231 (93.1%)
Ki-67 Proliferative Index (%)
< 15%	47 (19.0%)
15.1-30%	41 (16.6%)
>30%	159 (64.4%)
Missing	1
Stromal TILs (%)
0-10%	72 (29.0%)
11-20%	57 (23.0%)
21-40%	56 (22.6%)
>40%	63 (25.4%)
Tumor size
≤ 2 cm	117 (47.4%)
2.1-5.0 cm	116 (47.0%)
>5.0 cm	14 (5.7%)
Missing	1
Nodal involvement
N0	149 (60.1%)
N1	59 (23.8%)
N2	22 (8.9%)
N3	16 (6.5%)
NX	2 (0.8%)
Adjuvant chemotherapy
Yes	167 (67.3%)
No	81(32.7%)
Missing	25
Recurrence
Yes (RFS=NO)	85 (34.2%)
No (RFS=YES)	163 (65.7%)
Follow-up time (y)
Median (Interquartile range)	10.1y (3.9-14.4 y)
