# Supplementary material for: Distinct spatial immune microlandscapes are independently associated with outcomes in triple-negative breast cancer
Source: Nat Commun. 2023 Apr 18;14:2215. doi: 10.1038/s41467-023-37806-0 (PMC10113250; doi:10.1038/s41467-023-37806-0)
Supplement: Supplementary file 8 — Supplementary Data 5 [file 41467_2023_37806_MOESM8_ESM.xlsx]

## Sheet: Sheet1
PtID	Segment	APC	TCA	APC.TCA.levels		PtID	Segment	APC	TCA	APC.TCA.levels
FinXX30	Intraepithelial	-1.21673	-0.860922	low.low		TMA001	intraepithelial	0.110336	1.48094	high.high
FinXX59	Intraepithelial	0.804111	-0.063055	high.high		TMA002	intraepithelial	0.0322051	1.14579	high.high
FinXX60	Intraepithelial	-0.595978	-0.7084	low.low		TMA003	intraepithelial	0.641294	0.657507	high.high
FinXX74	Intraepithelial	-1.02846	-0.861315	low.low		TMA004	intraepithelial	1.13553	0.505321	high.high
FinXX101	Intraepithelial	2.65084	2.87158	high.high		TMA005	intraepithelial	-0.630331	-0.837135	low.low
FinXX105	Intraepithelial	4.01498	1.19089	high.high		TMA006	intraepithelial	-0.670289	-0.454231	low.low
FinXX106	Intraepithelial	-0.666365	-0.704384	low.low		TMA007	intraepithelial	0.0716919	-0.492275	high.low
FinXX262	Intraepithelial	-1.15994	-0.997361	low.low		TMA008	intraepithelial	-0.311129	-0.556053	high.low
FinXX286	Intraepithelial	-0.627673	0.485587	low.high		TMA009	intraepithelial	-0.166398	0.0781418	high.high
FinXX301	Intraepithelial	0.320756	0.411378	high.high		TMA011	intraepithelial	-0.513712	-0.715901	low.low
FinXX308	Intraepithelial	-1.0088	-1.04089	low.low		TMA012	intraepithelial	-0.932027	-1.1562	low.low
FinXX318	Intraepithelial	2.5333	0.425232	high.high		TMA013	intraepithelial	-0.145098	-0.654278	high.low
FinXX341	Intraepithelial	0.22667	-0.22149	high.high		TMA014	intraepithelial	-0.752408	-1.09845	low.low
FinXX352	Intraepithelial	-0.851558	-0.890877	low.low		TMA015	intraepithelial	-0.657406	-0.690729	low.low
FinXX406	Intraepithelial	-1.05043	-0.83125	low.low		TMA016	intraepithelial	-0.794796	-0.980135	low.low
FinXX415	Intraepithelial	0.278302	-0.40519	high.high		TMA017	intraepithelial	-0.8619	-1.03536	low.low
FinXX421	Intraepithelial	-1.41742	-1.09665	low.low		TMA019	intraepithelial	0.0676871	-0.478093	high.low
FinXX427	Intraepithelial	-0.100093	0.178067	high.high		TMA021	intraepithelial	-0.0409753	-0.428454	high.low
FinXX447	Intraepithelial	-0.469548	-0.618537	high.low		TMA022	intraepithelial	-0.0471421	0.289013	high.high
FinXX565	Intraepithelial	-1.08993	-0.691101	low.low		TMA023	intraepithelial	1.06379	1.26692	high.high
FinXX636	Intraepithelial	-0.405643	0.303936	high.high		TMA024	intraepithelial	-0.809387	-0.986504	low.low
FinXX658	Intraepithelial	2.23039	2.76172	high.high		TMA025	intraepithelial	0.117335	0.60834	high.high
FinXX676	Intraepithelial	1.21699	4.74392	high.high		TMA026	intraepithelial	-0.26108	-0.659949	high.low
FinXX727	Intraepithelial	-0.288129	0.388627	high.high		TMA027	intraepithelial	0.0776768	1.12627	high.high
FinXX821	Intraepithelial	-0.926722	-0.473316	low.high		TMA028	intraepithelial	0.33938	-0.454892	high.low
FinXX881	Intraepithelial	-0.174321	-0.841428	high.low		TMA029	intraepithelial	1.60812	1.31441	high.high
FinXX899	Intraepithelial	-1.45358	-1.07551	low.low		TMA030	intraepithelial	-0.119327	0.0865643	high.high
FinXX919	Intraepithelial	0.0481147	0.640943	high.high		TMA031	intraepithelial	-0.342372	-0.0620085	low.high
FinXX925	Intraepithelial	0.313783	0.292332	high.high		TMA032	intraepithelial	-0.779349	-0.911234	low.low
FinXX938	Intraepithelial	-1.03518	-0.795654	low.low		TMA034	intraepithelial	-0.631387	-0.492875	low.low
FinXX1011	Intraepithelial	-0.974923	-1.06567	low.low		TMA038	intraepithelial	-0.316959	-0.0403808	high.high
FinXX1027	Intraepithelial	-0.761599	-0.077422	low.high		TMA039	intraepithelial	2.05238	1.77817	high.high
FinXX1083	Intraepithelial	-1.28037	-0.986164	low.low		TMA040	intraepithelial	-0.817854	-1.03913	low.low
FinXX1092	Intraepithelial	0.386779	-0.459009	high.high		TMA041	intraepithelial	-0.713819	-1.10261	low.low
FinXX1174	Intraepithelial	0.175677	-0.476674	high.low		TMA042	intraepithelial	-0.401727	0.0138975	low.high
FinXX1188	Intraepithelial	-0.845122	-0.666162	low.low		TMA043	intraepithelial	0.0474356	0.764048	high.high
FinXX1204	Intraepithelial	2.48713	0.234602	high.high		TMA044	intraepithelial	0.373565	0.255805	high.high
FinXX1213	Intraepithelial	-0.0119663	-0.261948	high.high		TMA045	intraepithelial	-0.609763	-0.67127	low.low
FinXX1264	Intraepithelial	-0.819979	-0.811587	low.low		TMA046	intraepithelial	-0.566229	-0.559521	low.low
FinXX1288	Intraepithelial	5.28018	4.92585	high.high		TMA047	intraepithelial	-0.189517	0.677394	high.high
FinXX1297	Intraepithelial	-0.179334	0.222931	high.high		TMA048	intraepithelial	-0.321476	-0.62645	high.low
FinXX1347	Intraepithelial	-0.613375	-0.667217	low.low		TMA049	intraepithelial	-0.24876	-0.252573	high.high
FinXX1397	Intraepithelial	-1.09752	-0.893831	low.low		TMA050	intraepithelial	-0.860868	-1.13396	low.low
FinXX1402	Intraepithelial	-0.817331	-0.53458	low.low		TMA051	intraepithelial	-0.573014	-0.626462	low.low
						TMA052	intraepithelial	-0.772923	-1.0203	low.low
						TMA055	intraepithelial	-0.937005	-1.18915	low.low
						TMA057	intraepithelial	-0.520143	-0.252138	low.high
						TMA059	intraepithelial	9.45327	5.27267	high.high
						TMA061	intraepithelial	-0.527736	-0.1713	low.high
						TMA062	intraepithelial	-0.597951	-0.343447	low.high
						TMA063	intraepithelial	-0.810105	-0.996593	low.low
						TMA064	intraepithelial	-0.920446	-1.20686	low.low
						TMA065	intraepithelial	-0.539827	-0.812545	low.low
						TMA066	intraepithelial	0.00712065	0.477675	high.high
						TMA068	intraepithelial	-0.987529	-1.16448	low.low
						TMA069	intraepithelial	-0.576394	-0.640614	low.low
						TMA070	intraepithelial	-0.650234	-0.885231	low.low
						TMA073	intraepithelial	0.619625	0.19087	high.high
						TMA074	intraepithelial	-0.581246	-0.467512	low.low
						TMA075	intraepithelial	0.146099	1.92002	high.high
						TMA076	intraepithelial	-0.599151	-0.600218	low.low
						TMA077	intraepithelial	-0.0731819	0.86456	high.high
						TMA078	intraepithelial	-0.40474	2.91788	low.high
						TMA080	intraepithelial	-0.838703	-0.952843	low.low
						TMA081	intraepithelial	-0.852559	-0.944119	low.low
						TMA082	intraepithelial	-0.815272	-0.805801	low.low
						TMA083	intraepithelial	0.196731	0.0578969	high.high
						TMA084	intraepithelial	-0.302794	-0.218442	high.high
						TMA085	intraepithelial	-0.266729	-0.89173	high.low
						TMA086	intraepithelial	-0.153126	-0.812509	high.low
						TMA087	intraepithelial	1.11488	3.15049	high.high
						TMA088	intraepithelial	0.451802	1.1166	high.high
						TMA089	intraepithelial	-0.653458	-0.642401	low.low
						TMA090	intraepithelial	-0.768259	-0.765311	low.low
						TMA091	intraepithelial	-0.654225	-0.261703	low.high
						TMA092	intraepithelial	-0.921221	-1.0501	low.low
						TMA093	intraepithelial	-0.868288	-1.12356	low.low
						TMA094	intraepithelial	0.332708	1.46722	high.high
						TMA095	intraepithelial	1.91553	2.47949	high.high
						TMA096	intraepithelial	-0.623373	-0.816069	low.low
						TMA097	intraepithelial	-0.711599	-0.895154	low.low
						TMA098	intraepithelial	-0.585565	-0.227112	low.high
						TMA099	intraepithelial	-0.338936	0.156452	high.high
						TMA100	intraepithelial	-0.257937	-0.0442687	high.high
						TMA101	intraepithelial	-0.380709	-0.501323	low.low
						TMA102	intraepithelial	-0.747914	-0.693978	low.low
						TMA103	intraepithelial	-0.869137	-1.04895	low.low
						TMA104	intraepithelial	-0.849307	-0.870349	low.low
						TMA105	intraepithelial	0.358715	-0.261016	high.high
						TMA106	intraepithelial	0.335804	-0.0912117	high.high
						TMA107	intraepithelial	-0.687421	-0.694701	low.low
						TMA109	intraepithelial	-0.926983	-0.65449	low.low
						TMA110	intraepithelial	-0.425266	-0.229463	low.high
						TMA111	intraepithelial	-0.511603	-1.02188	low.low
						TMA112	intraepithelial	-0.672109	-0.177854	low.high
						TMA113	intraepithelial	0.323735	0.120592	high.high
						TMA114	intraepithelial	0.190383	0.863359	high.high
						TMA116	intraepithelial	-0.48846	-0.740205	low.low
						TMA118	intraepithelial	-0.576665	-0.900487	low.low
						TMA120	intraepithelial	-0.701224	-0.999872	low.low
						TMA122	intraepithelial	0.287028	0.684595	high.high
						TMA123	intraepithelial	2.39828	3.70487	high.high
						TMA124	intraepithelial	-0.518005	-0.614076	low.low
						TMA125	intraepithelial	-0.491047	-0.928663	low.low
						TMA126	intraepithelial	4.10441	2.70331	high.high
						TMA128	intraepithelial	-0.169687	0.45676	high.high
						TMA129	intraepithelial	-0.281958	0.836921	high.high
						TMA130	intraepithelial	2.34447	2.80138	high.high
						TMA131	intraepithelial	-0.488102	-0.494255	low.low
						TMA132	intraepithelial	1.06033	2.61141	high.high
						TMA133	intraepithelial	-0.882143	-0.809416	low.low
						TMA134	intraepithelial	2.61842	5.02824	high.high
						TMA135	intraepithelial	0.136835	0.120635	high.high
						TMA136	intraepithelial	-0.373971	-0.558621	low.low
						TMA138	intraepithelial	0.465285	0.467955	high.high
						TMA139	intraepithelial	-0.434862	-0.544336	low.low
						TMA140	intraepithelial	-0.51196	0.342492	low.high
						TMA141	intraepithelial	-0.855424	-1.08323	low.low
						TMA142	intraepithelial	-0.539309	-0.398325	low.high
						TMA143	intraepithelial	1.84261	0.745965	high.high
						TMA144	intraepithelial	2.9473	1.19509	high.high
						TMA145	intraepithelial	1.78542	2.99635	high.high
						TMA146	intraepithelial	-0.78082	-1.19699	low.low
						TMA147	intraepithelial	-0.802672	-0.807553	low.low
						TMA148	intraepithelial	-0.733365	-1.19594	low.low
						TMA149	intraepithelial	-0.752684	-1.01807	low.low
						TMA150	intraepithelial	-0.190513	0.698025	high.high
						TMA151	intraepithelial	0.2775	-0.472878	high.low
						TMA153	intraepithelial	9.95169	5.97657	high.high
						TMA154	intraepithelial	-0.594409	-1.03848	low.low
						TMA155	intraepithelial	-0.494459	-0.534393	low.low
						TMA156	intraepithelial	-0.314923	-0.0835546	high.high
						TMA157	intraepithelial	0.328388	0.404054	high.high
						TMA158	intraepithelial	-0.622051	-0.556966	low.low
						TMA159	intraepithelial	-0.853289	-1.06648	low.low
						TMA160	intraepithelial	-0.769494	-0.930236	low.low
						TMA161	intraepithelial	-0.248857	-0.313372	high.high
						TMA162	intraepithelial	0.287945	-0.333047	high.high
						TMA163	intraepithelial	-0.00151612	-0.490734	high.low
						TMA164	intraepithelial	-0.597831	-1.11455	low.low
						TMA166	intraepithelial	-0.655609	-0.10354	low.high
						TMA167	intraepithelial	-0.833585	-0.818545	low.low
						TMA169	intraepithelial	-0.890286	-1.12179	low.low
						TMA170	intraepithelial	-0.652645	-0.985813	low.low
						TMA171	intraepithelial	-0.459341	-0.262531	low.high
						TMA172	intraepithelial	-0.148556	-0.356298	high.high
						TMA173	intraepithelial	-0.832756	-1.09453	low.low
						TMA174	intraepithelial	-0.510185	-0.756048	low.low
						TMA175	intraepithelial	-0.0687894	-0.526571	high.low
						TMA176	intraepithelial	0.252626	0.547681	high.high
						TMA178	intraepithelial	2.0081	-0.0328845	high.high
						TMA179	intraepithelial	-0.457474	-0.642589	low.low
						TMA180	intraepithelial	-0.216657	-0.478854	high.low
						TMA181	intraepithelial	-0.251216	-0.265348	high.high
						TMA182	intraepithelial	2.77867	0.478282	high.high
						TMA183	intraepithelial	0.0427721	-0.968751	high.low
						TMA184	intraepithelial	0.703513	1.13753	high.high
						TMA185	intraepithelial	-0.23294	0.0297168	high.high
						TMA186	intraepithelial	0.83699	1.60067	high.high
						TMA187	intraepithelial	-0.342136	-0.632794	low.low
						TMA188	intraepithelial	-0.816326	-1.08083	low.low
						TMA189	intraepithelial	0.159126	0.499542	high.high
						TMA190	intraepithelial	-0.916973	-1.06452	low.low
						TMA194	intraepithelial	-0.0441204	-0.671937	high.low
						TMA195	intraepithelial	0.139706	0.446561	high.high
						TMA196	intraepithelial	-0.364826	0.525467	low.high
						TMA197	intraepithelial	-0.196812	0.38192	high.high
						TMA198	intraepithelial	-0.336246	-0.363421	high.high
						TMA199	intraepithelial	-0.828559	-0.901357	low.low
						TMA200	intraepithelial	0.780817	2.13066	high.high
						TMA201	intraepithelial	0.234073	-0.594568	high.low
						TMA202	intraepithelial	-0.727809	-0.331947	low.high
						TMA203	intraepithelial	-0.166577	-0.228491	high.high
						TMA204	intraepithelial	-0.670576	-0.89169	low.low
						TMA206	intraepithelial	-0.426463	-0.469564	low.low
						TMA207	intraepithelial	1.68921	1.30765	high.high
						TMA208	intraepithelial	-0.349018	0.0655486	low.high
						TMA210	intraepithelial	-0.753249	-1.17164	low.low
						TMA212	intraepithelial	-0.759004	-0.949784	low.low
						TMA213	intraepithelial	-0.825661	-1.05766	low.low
						TMA214	intraepithelial	-0.660081	0.17032	low.high
						TMA215	intraepithelial	-0.88251	-1.01329	low.low
						TMA219	intraepithelial	-0.858505	-0.965016	low.low
						TMA220	intraepithelial	3.16059	0.258841	high.high
						TMA221	intraepithelial	1.5656	2.33335	high.high
						TMA222	intraepithelial	-0.797907	-0.690839	low.low
						TMA224	intraepithelial	0.473771	0.743834	high.high
						TMA225	intraepithelial	-0.369225	-0.313829	low.high
						TMA226	intraepithelial	-0.127754	-0.111701	high.high
						TMA229	intraepithelial	0.879452	0.827917	high.high
						TMA230	intraepithelial	-0.475254	-1.08789	low.low
						TMA231	intraepithelial	-0.345191	1.20131	low.high
						TMA232	intraepithelial	0.514799	1.37184	high.high
						TMA233	intraepithelial	-0.56229	-1.06322	low.low
						TMA234	intraepithelial	-0.1266	-0.352132	high.high
						TMA235	intraepithelial	-0.520086	-0.601921	low.low
						TMA236	intraepithelial	-0.709499	-0.982839	low.low
						TMA237	intraepithelial	0.160387	2.52481	high.high
						TMA238	intraepithelial	-0.843066	-0.833542	low.low
						TMA239	intraepithelial	0.765313	-0.0214609	high.high
						TMA240	intraepithelial	1.37517	1.74695	high.high
						TMA242	intraepithelial	0.32189	0.0806349	high.high
						TMA244	intraepithelial	-0.310872	-0.396872	high.high
						TMA245	intraepithelial	-0.335884	1.38421	high.high
						TMA246	intraepithelial	-0.313447	-0.365214	high.high
						TMA247	intraepithelial	-0.44327	-0.998177	low.low
						TMA248	intraepithelial	-0.853422	-1.00733	low.low
						TMA249	intraepithelial	-0.476263	-0.919687	low.low
						TMA250	intraepithelial	-0.114297	-0.251872	high.high
						TMA251	intraepithelial	-0.848933	-1.00054	low.low
						TMA254	intraepithelial	-0.352516	-0.041702	low.high
						TMA255	intraepithelial	-0.0707452	0.369806	high.high
						TMA256	intraepithelial	-0.183747	0.740467	high.high
						TMA257	intraepithelial	-0.598175	-0.843064	low.low
						TMA258	intraepithelial	0.950965	1.16367	high.high
						TMA259	intraepithelial	2.49091	2.74972	high.high
						TMA260	intraepithelial	-0.670174	-0.17698	low.high
						TMA261	intraepithelial	-0.392152	-0.336862	low.high
						TMA263	intraepithelial	0.115246	0.249428	high.high
						TMA264	intraepithelial	-0.641616	-0.415404	low.low
						TMA265	intraepithelial	0.0651287	0.322057	high.high
						TMA267	intraepithelial	-0.242759	0.298376	high.high
						TMA268	intraepithelial	-0.269505	0.00858822	high.high
						TMA269	intraepithelial	0.656576	3.33538	high.high
						TMA270	intraepithelial	-0.385377	-0.962654	low.low
						TMA271	intraepithelial	-0.42538	1.11797	low.high
						TMA272	intraepithelial	2.5575	4.21322	high.high
						TMA273	intraepithelial	0.681212	0.352969	high.high
						TMA274	intraepithelial	2.33163	3.70409	high.high
						TMA275	intraepithelial	0.559782	-0.479918	high.low
						TMA276	intraepithelial	-0.509874	0.000869656	low.high
						TMA277	intraepithelial	0.373445	-0.325898	high.high
						TMA278	intraepithelial	0.870323	2.42128	high.high
						TMA279	intraepithelial	-0.870434	-0.960145	low.low
						TMA281	intraepithelial	-0.598587	-0.667568	low.low
						TMA282	intraepithelial	-0.653223	-0.698189	low.low
						TMA283	intraepithelial	0.0724004	-0.25009	high.high
						TMA284	intraepithelial	0.0670483	-0.556463	high.low
						TMA285	intraepithelial	0.113384	0.2489	high.high
						TMA286	intraepithelial	-0.79124	-1.07513	low.low
						TMA287	intraepithelial	0.354731	1.72548	high.high
						TMA288	intraepithelial	0.194988	1.42302	high.high
						TMA289	intraepithelial	0.558924	-0.531815	high.low
						TMA290	intraepithelial	0.0407105	0.0474968	high.high
						TMA291	intraepithelial	4.69521	2.64308	high.high
						TMA292	intraepithelial	2.42043	2.48784	high.high
						TMA293	intraepithelial	-0.156509	-0.192355	high.high
						TMA294	intraepithelial	-0.104209	-0.253409	high.high
						TMA295	intraepithelial	-0.742196	-1.13199	low.low
						TMA296	intraepithelial	0.108201	0.435514	high.high
						TMA297	intraepithelial	-0.620996	0.0833411	low.high
						TMA298	intraepithelial	0.584955	2.30424	high.high
						TMA301	intraepithelial	-0.400937	-0.534348	low.low
						TMA302	intraepithelial	0.386295	-0.549962	high.low
						TMA303	intraepithelial	1.08576	1.89477	high.high
						TMA304	intraepithelial	0.43831	0.453379	high.high
						TMA305	intraepithelial	-0.307848	-0.522654	high.low
						TMA306	intraepithelial	-0.231964	-0.500119	high.low
						TMA308	intraepithelial	0.0429651	0.300304	high.high
						TMA309	intraepithelial	-0.857821	-1.06143	low.low
						TMA310	intraepithelial	-0.468403	-0.722936	low.low
						TMA312	intraepithelial	1.35929	5.86994	high.high
