# Supplementary material for: Distinct spatial immune microlandscapes are independently associated with outcomes in triple-negative breast cancer
Source: Nat Commun. 2023 Apr 18;14:2215. doi: 10.1038/s41467-023-37806-0 (PMC10113250; doi:10.1038/s41467-023-37806-0)
Supplement: Supplementary file 9 — Supplementary Data 6 [file 41467_2023_37806_MOESM9_ESM.xlsx]

## Sheet: Sup. Figs. 1-5 FinXX
SupFig1	log2FC	95%CI	p_value		SupFig2	log2FC	95%CI	p_value		SupFig3	log2FC	95%CI	p_value		SupFig4	log2FC	95%CI	p_value		SupFig5	log2FC	95%CI	p_value
CD45	-2.414	-2.572, -2.255	0		CD68	-1.932	-2.274, -1.589	0		Ki_67	-0.299	-0.936, 0.333	0.359		PanCk	-0.179	-0.485, 0.13	0.253		PanCk	-0.336	-0.576, -0.093)	0.007
CD3	-2.314	-2.485, -2.143	0		B7_H3	-1.43	-1.818, -1.046	0		PD_L2	-0.007	-0.645, 0.632	0.983		CD127	0.23	0.028, 0.439	0.026		CD56	0.091	-0.173, 0.359)	0.499
CD4	-2.173	-2.295, -2.052	0		SMA	-1.352	-1.808, -0.896	0		GZMB	0.034	-0.388, 0.458	0.874		Ki_67	0.286	-0.133, 0.699	0.175		PD_L2	0.148	-0.028, 0.324)	0.099
CD40	-2.067	-2.202, -1.931	0		Fibronectin	-1.23	-1.895, -0.563	0		HLA_DR	0.089	-0.649, 0.809	0.804		Tim_3	0.326	0.09, 0.568	0.007		TGFB1	0.179	0.033, 0.323)	0.017
CD11c	-1.832	-1.953, -1.712	0		CTLA4	-1.148	-1.588, -0.708	0		Fibronectin	0.105	-0.654, 0.863	0.788		CD56	0.342	0.002, 0.688	0.049		CD20	0.199	0.038, 0.36)	0.016
CD68	-1.791	-1.901, -1.681	0		Tim_3	-0.714	-1.021, -0.409	0		PD_L1	0.158	-0.359, 0.676	0.552		PD_L2	0.377	0.16, 0.594	0.001		GZMB	0.222	0.102, 0.342)	0
ICOS	-1.763	-1.888, -1.638	0		PanCk	-0.641	-1.09, -0.195	0.005		TGFB1	0.256	-0.19, 0.701	0.266		GZMB	0.424	0.283, 0.566	0		CD127	0.237	0.067, 0.411)	0.007
HLA_DR	-1.76	-1.912, -1.607	0		CD127	-0.503	-0.75, -0.258	0		CD68	0.316	-0.172, 0.805	0.21		CD44	0.426	0.056, 0.811	0.025		CD44	0.28	-0.014, 0.581)	0.063
CD8	-1.741	-1.905, -1.578	0		CD11c	-0.309	-0.725, 0.108	0.145		CTLA4	0.338	-0.085, 0.762	0.125		TGFB1	0.429	0.209, 0.65	0		Ki_67	0.351	-0.029, 0.719)	0.061
Fibronectin	-1.642	-1.77, -1.514	0		CD25	-0.304	-0.551, -0.054	0.015		CD25	0.361	-0.065, 0.779	0.093		CD25	0.455	0.245, 0.67	0		CD25	0.374	0.167, 0.585)	0.001
SMA	-1.534	-1.683, -1.386	0		CD56	-0.266	-0.531, 0	0.049		CD56	0.384	-0.101, 0.867	0.126		CTLA4	0.486	0.236, 0.737	0		Tim_3	0.376	0.182, 0.574)	0
VISTA	-1.505	-1.607, -1.403	0		HLA_DR	-0.208	-0.606, 0.19	0.306		PanCk	0.408	-0.206, 1.023	0.198		B7_H3	0.561	0.284, 0.848	0		PD_L1	0.432	0.255, 0.608)	0
STING	-1.431	-1.538, -1.323	0		TGFB1	-0.159	-0.404, 0.085	0.205		CD127	0.418	0.029, 0.795	0.032		PD_L1	0.682	0.453, 0.91	0		STING	0.477	0.236, 0.719)	0
CD20	-1.371	-1.515, -1.228	0		CD44	0.055	-0.344, 0.442	0.774		B2M	0.449	-0.03, 0.923	0.067		CD68	0.795	0.57, 1.025	0		CTLA4	0.479	0.287, 0.67)	0
B2M	-0.967	-1.05, -0.883	0		PD_L2	0.082	-0.285, 0.45	0.662		VISTA	0.566	0.016, 1.118	0.048		B2M	0.809	0.569, 1.051	0		B7_H3	0.481	0.267, 0.697)	0
CD44	-0.916	-1.036, -0.796	0		PD_L1	0.088	-0.216, 0.391	0.573		CD40	0.581	-0.077, 1.231	0.081		Fibronectin	0.895	0.591, 1.199	0		VISTA	0.481	0.25, 0.711)	0
IDO1	-0.907	-1.082, -0.732	0		Ki_67	0.179	-0.278, 0.636	0.443		ICOS	0.588	-0.032, 1.207	0.067		VISTA	0.974	0.72, 1.229	0		B2M	0.504	0.322, 0.688)	0
Tim_3	-0.885	-0.968, -0.801	0		STING	0.185	-0.105, 0.476	0.213		SMA	0.59	-0.142, 1.317	0.117		STING	0.998	0.701, 1.299	0		CD8	0.619	0.366, 0.874)	0
PD_L1	-0.85	-0.921, -0.78	0		GZMB	0.191	-0.115, 0.496	0.223		Tim_3	0.614	0.203, 1.025	0.005		SMA	1.026	0.64, 1.418	0		CD4	0.683	0.487, 0.883)	0
PD_L2	-0.722	-0.791, -0.653	0		VISTA	0.197	-0.087, 0.483	0.171		STING	0.699	0.204, 1.195	0.008		ICOS	1.157	0.914, 1.403	0		ICOS	0.684	0.457, 0.912)	0
CTLA4	-0.616	-0.724, -0.508	0		B2M	0.223	-0.034, 0.472	0.059		CD20	0.874	0.277, 1.472	0.006		CD20	1.176	0.879, 1.475	0		CD3	0.795	0.571, 1.019)	0
CD25	-0.592	-0.67, -0.513	0		CD40	0.395	0.029, 0.759	0.032		IDO1	0.897	-0.134, 1.926	0.093		CD4	1.396	1.16, 1.637	0		Fibronectin	0.815	0.557, 1.071)	0
B7_H3	-0.499	-0.597, -0.401	0		CD4	0.564	0.218, 0.908	0.001		CD44	0.94	0.112, 1.755	0.019		CD40	1.462	1.137, 1.79	0		IDO1	0.853	0.454, 1.253)	0
GZMB	-0.421	-0.479, -0.362	0		ICOS	0.78	0.372, 1.186	0		CD3	0.995	0.297, 1.69	0.006		IDO1	1.529	1.076, 1.985	0		CD11c	0.92	0.726, 1.113)	0
TGFB1	-0.356	-0.42, -0.292	0		CD45	0.984	0.62, 1.339	0		CD8	1.015	0.375, 1.65	0.003		CD11c	1.55	1.28, 1.821	0		CD68	0.93	0.725, 1.138)	0
CD56	-0.122	-0.209, -0.034	0.006		IDO1	1.007	0.289, 1.719	0.005		CD11c	1.062	0.516, 1.608	0		CD8	1.573	1.302, 1.846	0		CD40	0.976	0.678, 1.274)	0
CD127	0.258	0.189, 0.327	0		CD8	1.42	0.977, 1.862	0		CD4	1.157	0.685, 1.628	0		HLA_DR	1.715	1.355, 2.074	0		CD45	1.053	0.802, 1.308)	0
Ki_67	0.927	0.802, 1.052	0		CD3	1.621	1.211, 2.03	0		B7_H3	1.206	0.65, 1.764	0		CD3	1.946	1.657, 2.236	0		SMA	1.16	0.839, 1.481)	0
PanCk	2.965	2.844, 3.086	0		CD20	2.065	1.659, 2.471	0		CD45	1.587	0.972, 2.198	0		CD45	2.175	1.891, 2.464	0		HLA_DR	1.287	0.95, 1.621)	0

## Sheet: Sup. Figs. 9-11 TNBC_TMA
SupFig9	log2FC	95%CI	p_value		SupFig10	log2FC	95%CI	p_value		SupFig11	log2FC	95%CI	p_value
Fibronectin	-1.521	-1.651, -1.391	0		PanCk	-0.38	-0.79,0.01	0.058		PanCk	-0.47	-0.86,-0.09	0.016
CD45	-1.385	-1.501, -1.269	0		SMA	-0.17	-0.61,0.24	0.421		SMA	-0.08	-0.41,0.24	0.629
CD4	-1.178	-1.276, -1.08	0		CD127	-0.16	-0.41,0.08	0.192		CD20	-0.01	-0.32,0.3	0.97
CD3	-1.119	-1.238, -1.001	0		Fibronectin	-0.02	-0.35,0.3	0.885		Ki_67	0.05	-0.21,0.3	0.702
SMA	-1.026	-1.189, -0.862	0		CD44	-0.01	-0.43,0.4	0.975		CD4	0.07	-0.24,0.37	0.647
CD40	-0.976	-1.101, -0.851	0		Tim_3	0.02	-0.24,0.27	0.87		CD127	0.11	-0.04,0.26	0.135
CD68	-0.969	-1.053, -0.885	0		B7_H3	0.04	-0.3,0.37	0.825		CD68	0.16	-0.12,0.42	0.257
CD11c	-0.951	-1.053, -0.849	0		GZMB	0.04	-0.17,0.24	0.692		Fibronectin	0.16	-0.22,0.52	0.4
VISTA	-0.864	-0.983, -0.744	0		Ki_67	0.17	-0.14,0.47	0.265		VISTA	0.18	-0.06,0.41	0.129
HLA_DR	-0.636	-0.772, -0.5	0		CD20	0.19	-0.01,0.39	0.063		CD56	0.19	0.02,0.36	0.032
ICOS	-0.574	-0.701, -0.448	0		CD68	0.19	-0.07,0.46	0.15		CD8	0.2	-0.1,0.49	0.187
STING	-0.541	-0.652, -0.43	0		CD4	0.22	-0.08,0.51	0.137		Tim_3	0.2	-0.03,0.42	0.092
PD_L1	-0.48	-0.609, -0.351	0		CD25	0.26	-0.02,0.53	0.067		B7_H3	0.22	-0.08,0.51	0.14
CD8	-0.443	-0.551, -0.335	0		CD56	0.28	0.01,0.55	0.041		GZMB	0.23	-0.01,0.47	0.054
IDO1	-0.252	-0.42, -0.085	0.003		CTLA4	0.28	-0.06,0.6	0.098		B2M	0.28	0.07,0.49	0.008
Tim_3	-0.212	-0.313, -0.112	0		CD8	0.3	0.01,0.58	0.037		CD44	0.29	0,0.57	0.049
CD44	-0.207	-0.35, -0.065	0.005		VISTA	0.34	-0.02,0.69	0.057		PD_L2	0.34	0.1,0.57	0.005
B2M	-0.188	-0.291, -0.086	0		B2M	0.37	0.05,0.68	0.023		CD3	0.35	0.03,0.66	0.031
CD20	0.006	-0.104, 0.117	0.911		CD3	0.37	0.08,0.66	0.013		IDO1	0.35	-0.11,0.79	0.128
B7_H3	0.136	0.023, 0.25	0.019		ICOS	0.37	0.06,0.67	0.019		CD45	0.38	0.08,0.68	0.012
PD_L2	0.153	0.03, 0.276	0.015		PD_L2	0.43	0.15,0.7	0.003		CD25	0.39	0.18,0.6	0
CTLA4	0.253	0.12, 0.387	0		STING	0.51	0.2,0.82	0.001		HLA_DR	0.39	0.1,0.68	0.007
GZMB	0.308	0.226, 0.391	0		CD11c	0.57	0.29,0.85	0		ICOS	0.42	0.13,0.7	0.004
CD25	0.344	0.246, 0.442	0		CD45	0.68	0.33,1.02	0		CD40	0.44	0.16,0.72	0.002
CD56	0.637	0.55, 0.724	0		PD_L1	0.72	0.29,1.14	0.001		CTLA4	0.46	0.08,0.83	0.017
CD127	1.28	1.205, 1.356	0		IDO1	0.85	0.29,1.38	0.002		PD_L1	0.48	0.18,0.77	0.001
Ki_67	1.545	1.45, 1.64	0		CD40	0.86	0.48,1.24	0		CD11c	0.5	0.2,0.78	0.001
PanCk	4.34	4.224, 4.456	0		HLA_DR	0.91	0.48,1.32	0		STING	0.63	0.33,0.93	0
