# Supplementary material for: Distinct spatial immune microlandscapes are independently associated with outcomes in triple-negative breast cancer
Source: Nat Commun. 2023 Apr 18;14:2215. doi: 10.1038/s41467-023-37806-0 (PMC10113250; doi:10.1038/s41467-023-37806-0)
Supplement: Supplementary file 10 — Supplementary Data 7 [file 41467_2023_37806_MOESM10_ESM.xlsx]

## Sheet: Intraepithelial
Segment displayed name	ROI (label)	Segment (Name/ Label)	CD45	CD3	Rb IgG	PD-L1	CD56	S6	CD4	PD-1	HLA-DR	Histone H3	Ki-67	CTLA4	CD11c	SMA	Ms IgG2a	GZMB	CD68	GAPDH	CD20	CD8	PanCk	Ms IgG1	Fibronectin	Beta-2-microglobulin	ICOS	CD44	CD40	PD-L2	CD25	CD127	CD80	CD27	CD34	FOXP3	CD163	CD45RO	FAP-alpha	CD66b	CD14	IDO1	ARG1	LAG3	VISTA	STING	OX40L	B7-H3	GITR
TNBC TMA 2A (2nd scan, ROIs 13-100) | 2_H01 | tumor	2_H01	tumor	245.81	54.2799	22.7856	7.30139	55.2727	6780.28	62.9437	13.9635	112.424	19946.7	312.382	60.1958	79.1729	678.866	8.03869	92.1683	123.44	15493.5	27.9947	93.3875	3275.67	41.3574	169.831	165.489	10.0605	688.142	9.34123	7.15037	32.1279	386.757	2.44494	2.38638	125.723	16.7097	43.5896	45.552	14.5031	9.99831	77.7308	44.2909	31.9893	5.01514	37.9011	197.608	37.3429	284.048	6.53335
TNBC TMA 3A | 3_F13 | tumor	3_F13	tumor	363.097	112.749	54.8168	12.3418	89.0127	4865.01	111.973	25.4737	230.383	27799.3	352.76	31.5956	144.901	16678.9	16.3865	131.563	407.594	6920.94	45.5188	133.857	10828.8	69.2255	327.902	302.256	16.2589	795.691	26.5561	12.1806	38.7265	535.25	8.57761	11.2231	180.249	32.0724	85.5108	50.0484	56.6907	12.4749	180.533	18.6731	27.6733	16.0268	29.9007	157.116	86.9311	635.591	7.0674
TNBC TMA 5A | 5_E11 | Tumor	5_E11	Tumor	108.739	37.5857	23.8676	6.13503	41.7146	7541.66	40.6212	7.58956	225.392	17932.9	244.034	20.2683	102.041	493.9	6.39117	109.177	334.925	14600.4	33.5191	62.1523	5209.69	28.4732	174.396	165.646	7.81187	2775.07	8.39804	6.43331	16.2232	676.142	2.55559	3.64775	102.961	11.5573	47.4002	22.6211	11.1364	1.80205	19.1741	3.8622	12.4539	5.00071	17.2771	136.176	61.7657	660.646	0.861399
TNBC TMA 2A | 2_A14 | tumor	2_A14	tumor	402.983	88.8508	30.4997	5.00461	157.763	7885.2	88.7971	19.7824	217.911	17151.6	504.269	37.5744	77.9144	14835.7	12.5511	125.962	159.67	19632.3	36.7716	142.021	903.748	47.6267	223.464	285.306	21.1167	552.888	18.6913	12.5367	41.8569	548.614	7.39122	5.15776	91.4392	19.2253	22.206	28.4513	37.9346	9.02422	57.979	24.0543	51.3601	18.4135	54.0748	397.07	39.228	3142.71	7.4432
TNBC TMA 3A (2nd scan, ROIs 54-91) | 3_I06 | tumor	3_I06	tumor	162.277	116.48	43.1119	12.5041	102.643	8019.76	125.975	29.9421	226.907	16863.8	629.092	64.2881	128.254	13569.1	13.8285	188.469	299.066	7450.57	48.9656	139.079	4381.59	99.1925	435.589	346.339	27.0332	322.912	16.5477	4.57909	49.8714	475.625	7.44903	2.31488	294.688	45.3086	25.0558	46.5164	59.7275	12.2465	77.81	10.8847	25.935	17.488	19.0453	175.33	45.824	1209.83	8.99423
TNBC TMA 5A | 5_B07 | Tumor	5_B07	Tumor	394.232	152.38	31.6068	58.3323	62.9057	8079.83	134.898	13.859	5007.95	16738.5	206.896	33.2542	117.468	2470.66	4.76063	104.516	410.367	18206.4	37.5206	136.163	4107.6	38.4515	281.781	1302.19	37.3517	701.695	431.663	9.72286	34.3812	548.882	7.42376	5.32164	87.2331	12.6965	101.626	21.4314	35.1718	6.43185	58.6821	917.651	13.3827	3.86257	87.0612	388.908	23.8985	838.461	8.26105
TNBC TMA 1A | 1_H13 | tumor	1_H13	tumor	911.333	484.049	28.0733	75.5517	53.2359	9268.69	382.907	15.372	4409.5	14591.5	292.926	42.3536	183.489	7659.5	4.37216	120.451	800.105	15095.5	24.6666	346.359	3702.8	29.6974	222.188	1620.51	167.111	826.226	422.712	10.6609	57.0535	630.914	7.4811	13.2939	138.589	10.8191	135.753	78.0994	35.115	8.20797	171.602	1488.3	14.0889	10.9327	115.286	759.177	34.4148	1737.63	8.08212
TNBC TMA 1A | 1_C16 | tumor	1_C16	tumor	97.6332	50.6497	14.814	5.53709	39.8708	9112.13	62.4803	7.13597	98.6403	14842.2	1007.84	61.4767	74.0325	452.519	5.64604	109.267	115.71	18902.1	14.8313	52.8396	643.883	32.5584	716.425	311.031	14.7986	694.433	16.1149	4.47478	13.8438	211.521	2.04884	4.76294	49.2729	9.57372	13.2877	19.3549	5.92478	7.01396	28.6889	6.61971	17.4089	4.05883	121.329	131.409	48.2562	701.741	14.3985
TNBC TMA 3A | 3_E14 | tumor	3_E14	tumor	616.015	144.455	33.1498	18.0939	57.896	8082.57	143.967	15.8885	219.66	16732.8	1020.99	46.5482	169.809	12209.1	11.9761	194.749	326.736	6135.03	33.7206	230.305	1837.2	49.3329	175.498	353.79	49.3769	3157.94	34.3506	26.8221	49.964	477.615	11.128	11.2319	191.364	15.8526	44.8841	54.3643	69.3623	19.8512	92.5349	53.5873	35.139	18.699	81.8133	165.562	22.161	296.229	8.93517
TNBC TMA 3A | 3_C10 | tumor	3_C10	tumor	100.701	58.5751	35.5503	2.1767	107.959	5226.46	79.8594	12.3991	136.5	25876.8	583.054	25.2108	69.0787	2292.53	12.3977	142.579	116.39	8374.14	27.1652	93.6755	3653.63	44.5656	318.849	116.401	24.8658	1334.9	11.3079	13.342	25.376	684.341	4.10766	4.54719	201.474	40.1532	8.88004	47.4272	49.2106	17.812	43.889	13.9037	27.1465	6.41131	54.8808	102.456	20.8852	628.402	6.7133
TNBC TMA 3A | 3_E11 | tumor	3_E11	tumor	87.7602	58.9055	26.3539	6.57581	62.3283	7125.97	90.4799	13.0991	105.186	18979	913.093	76.9887	64.7807	8830.79	6.9576	113.423	131.405	12176.8	31.5639	73.8044	640.765	44.5194	224.671	143.024	18.6155	1257.11	6.94285	3.91655	38.3355	484.055	2.08158	5.95287	209.934	19.7442	21.9255	70.1734	25.1056	8.11628	52.8483	14.3657	25.0848	4.67204	25.2708	176.612	39.1998	883.981	1.77586
TNBC TMA 2A (2nd scan, ROIs 13-100) | 2_E02 | tumor	2_E02	tumor	210.868	94.299	18.119	9.84266	43.8411	6866.63	106.913	10.1853	203.993	19695.8	307.195	35.6533	132.654	762.441	8.76977	100.466	367.828	936.196	32.9478	71.5867	5465.07	31.1547	191.915	690.523	30.3966	5141.37	17.635	12.7904	65.3622	517.934	4.53194	6.48017	141.866	8.23143	23.3996	28.3298	56.611	4.90845	3857.24	104.075	21.7213	10.6341	67.1947	197.987	27.3293	541.384	5.31619
TNBC TMA 3A | 3_E06 | tumor	3_E06	tumor	102.789	65.1319	29.0132	4.11293	60.1765	6807.1	81.4786	15.2945	145.377	19868.1	239.231	38.0673	105.563	989.735	15.5659	104.402	387.996	1016.28	22.4432	61.6475	2456.72	46.5643	276.239	615.107	23.6668	4952.45	17.8532	17.0534	72.3129	965.347	6.02547	2.94058	259.747	22.936	34.5857	48.6651	93.8776	22.4005	5305.75	28.0128	28.2152	9.41687	53.9122	102.526	24.4328	412.31	6.44049
TNBC TMA 1A | 1_C02 | tumor	1_C02	tumor	393.089	122.46	26.1558	11.0157	64.5646	9989.18	115.841	20.5787	213.103	13539	266.689	53.6183	146.205	20685.7	5.17996	146.002	372.018	10914.8	43.1671	118.306	2102.31	41.8294	1671.29	734.616	46.4801	674.806	78.9554	4.81302	30.4687	528.892	6.32679	6.62245	108.004	10.5793	57.0241	26.6977	12.6035	4.38161	39.5437	12.8788	17.9443	5.67421	49.3602	165.074	81.8006	150.286	13.4045
TNBC TMA 1A | 1_G13 | tumor	1_G13	tumor	218.916	76.5199	37.2569	9.91177	66.0857	6187.95	56.1998	13.3255	458.023	21856	444.418	34.7878	85.981	1055.92	6.13628	99.3952	215.605	16139.7	36.4714	97.9603	1548.59	46.6638	295.409	676.726	12.8669	360.867	60.1848	6.18968	21.8848	440.357	1.88935	3.29414	90.3698	8.67625	33.5164	41.0509	14.0492	6.30627	31.5556	326.586	13.187	4.59353	32.8821	370.032	24.157	217.699	4.63175
TNBC TMA 4A | 4_D07 | tumor	4_D07	tumor	522.246	133.707	26.5507	21.853	58.1244	6625.87	126.648	14.925	587.528	20411.5	452.139	56.9941	92.9775	3731.14	4.67302	121.994	238.162	18591.6	22.5307	112.698	3185.49	43.3982	1270.72	467.11	30.5553	343.849	76.786	9.25555	72.2024	387.856	3.32045	6.33049	141.489	8.93478	44.3467	50.903	26.6982	4.79508	69.6889	135.386	12.7318	8.13014	97.3626	602.637	25.2929	711.912	8.02616
TNBC TMA 4A | 4_I05 | tumor	4_I05	tumor	80.8273	61.8955	49.3105	7.05354	72.8809	4742.13	54.0369	14.911	116.427	28519.7	571.137	49.5361	76.0816	2733.45	5.83578	119.482	123.625	8194.64	39.7538	82.936	1169.91	41.5814	395.489	173.131	7.93754	1557.04	7.94373	4.80124	18.1185	271.049	1.27589	4.25689	118.985	13.9045	3.68915	107.673	8.79331	3.8693	25.3961	7.89444	11.8811	4.68605	14.2199	230	24.2972	668.844	4.89824
TNBC TMA 4A | 4_I15 | tumor	4_I15	tumor	99.6535	47.4758	26.9794	3.00426	47.4106	6009.56	55.9296	11.8137	125.783	22504.8	1350.53	47.0172	108.52	934.334	6.10308	83.9232	341.443	3413.44	17.7959	58.2265	629.963	28.4556	107.085	203.481	16.7877	686.849	7.67	12.7552	38.2956	522.777	5.09919	2.74598	167.942	15.1358	37.5895	40.366	10.081	4.69871	41.0405	9.45649	13.1292	6.58107	28.8881	141.937	54.6049	406.614	3.85421
TNBC TMA 1A | 1_C03 | tumor	1_C03	tumor	147.232	47.1218	18.4747	6.80816	50.5343	6188.57	79.0445	8.84765	107.713	21853.8	645.702	54.9521	95.4263	1527.95	5.48817	95.3136	420.109	2100.31	27.6319	82.3436	1035.52	32.8283	102.528	231.528	11.9957	3503.52	14.1025	14.6183	27.2856	460.521	6.06483	4.34354	383.838	15.5677	139.142	38.4134	14.188	5.88027	52.3707	9.85477	14.259	4.00789	43.0246	136.256	75.2325	426.312	4.73403
TNBC TMA 2A (2nd scan, ROIs 13-100) | 2_B04 | tumor	2_B04	tumor	100.876	50.9522	40.6754	2.70384	69.149	5104.21	79.8027	14.1723	111.213	26496.5	372.418	28.2009	76.8679	444.949	7.74333	111.082	181.566	9240.75	23.9399	78.8262	3867.2	51.0579	313.197	150.508	12.1578	1990.57	11.1506	8.67932	25.3665	274.906	7.69146	3.78921	88.5553	18.1887	7.39689	16.1504	14.7722	6.07611	41.6449	16.6271	20.642	10.4204	41.0576	229.867	15.4574	632.372	8.30836
TNBC TMA 1A | 1_H11 | tumor	1_H11	tumor	564.766	184.969	38.0038	54.6128	75.8329	7620.09	197.649	25.7798	630.295	17748.3	279.335	93.9483	364.26	2604.61	3.18478	155.552	553.617	61262.1	46.2952	263.466	7089.59	68.8816	1397.95	1953.21	63.7617	1039.47	65.74	6.32754	75.746	1112.82	4.54116	6.71744	107.723	6.19209	47.1257	52.8439	43.1425	6.92289	122.099	353.459	9.67623	7.04826	63.1619	301.914	67.4063	840.25	15.6992
TNBC TMA 3A | 3_F16 | tumor	3_F16	tumor	1183.78	181.863	41.7197	20.9173	132.54	11894.5	246.579	40.775	258.384	11370.3	423.668	87.8392	396.404	9767.84	28.3277	400.566	441.076	65162.9	92.8974	232.19	4015.17	110.611	956.327	2346.32	97.764	2686.05	89.6105	32.1702	85.9572	1985.12	12.3569	17.2459	625.267	56.2479	206.999	108.15	126.841	83.8663	823.237	130.427	107.673	40.6354	172.3	532.139	71.192	4502.48	25.4533
TNBC TMA 4A | 4_A14 | tumor	4_A14	tumor	717.037	196.572	44.0884	8.12475	76.9516	5427.99	151.027	13.1516	542.62	24916	205.824	42.2191	176.844	5296.08	9.55645	121.788	457.104	21105.8	68.7896	147.733	1106.13	53.3034	568.651	800.881	16.8614	530.584	38.1599	8.84872	42.4148	203.565	4.76686	6.64194	117.698	14.1192	84.3314	41.5306	15.6055	8.803	160.689	20.5204	14.4729	9.60717	30.6907	151.611	22.5963	1362.34	9.80797
TNBC TMA 4A | 4_I13 | tumor	4_I13	tumor	1320.59	228.637	52.1515	40.1946	51.4982	10486.5	284.829	35.9224	4010.03	12897	956.543	85.4987	149.51	3239.8	17.5811	177.789	673.044	43278	44.2282	330.484	5530.24	34.8479	1312.29	2965.53	90.3019	6067.39	184.879	17.5731	174.49	1186.43	21.9431	19.3363	192.002	12.1116	234.364	70.0006	27.6062	22.7472	415.652	96.185	43.038	5.79273	97.0873	1605.22	58.8536	1117.47	21.3244
TNBC TMA 1A | 1_E13 | tumor	1_E13	tumor	127.357	42.5032	18.9044	2.10055	36.7567	7281.76	55.3346	7.1731	110.652	18573	62.4504	50.8706	94.9284	1763.2	2.99453	96.1023	158.865	1111.07	30.4965	58.9997	2494.19	22.2119	169.178	108.884	4.55032	571.53	17.0326	3.55864	20.3013	322.12	2.12778	2.02833	125.411	3.43531	40.4296	11.8759	7.79049	4.60911	63.5288	3.54453	6.99314	2.60494	11.4337	129.65	22.5111	744.111	2.7229
TNBC TMA 2A (2nd scan, ROIs 13-100) | 2_H09 | tumor	2_H09	tumor	1167.61	106.171	26.6414	57.3193	61.8574	10401	619.899	18.8963	3813.95	13003	1602.91	36.7403	742.342	2660.84	12.8677	260.302	1237.1	9460.86	34.8351	121.458	7763.85	53.5923	293.442	2009.76	68.1715	5818.29	299.424	25.6204	82.8734	888.354	13.1022	15.5011	256	25.1429	215.879	133.807	47.671	13.8157	1259.08	300.556	61.025	33.9727	208.685	2981.82	54.0945	1092.41	15.2778
TNBC TMA 3A (2nd scan, ROIs 54-91) | 3_J05 | tumor	3_J05	tumor	395.116	124.673	37.2636	18.6323	107.472	8091.29	171.401	16.4959	196.764	16714.8	213.54	69.6349	168.864	13071.6	12.9121	198.774	225.405	18309.3	60.9847	138.223	4813.86	54.7291	366.503	438.601	43.8278	1021.55	26.8126	31.7851	66.3075	684.393	11.7962	13.7437	473.811	30.6835	43.3115	77.251	116.301	30.6629	393.992	33.6866	54.5641	28.883	50.0835	436.381	95.402	633.665	4.47273
TNBC TMA 2A (2nd scan, ROIs 13-100) | 2_G09 | tumor	2_G09	tumor	477.335	228.655	33.1075	18.778	60.6682	6642.25	111.447	17.3601	123.735	20361.2	255.6	76.5667	77.1107	3883.96	4.92799	119.848	299.061	19459.3	28.9271	325.322	6168.35	42.5066	367.5	578.252	27.5135	321.623	21.7729	9.2762	26.1765	333.67	4.6224	10.0731	62.5592	12.9907	67.8108	35.8858	14.9988	5.20623	62.1915	36.0352	37.6016	13.3279	97.2943	320.587	16.8724	722.679	7.03665
TNBC TMA 3A (2nd scan, ROIs 54-91) | 3_G02 | tumor	3_G02	tumor	179.354	93.8478	51.5479	3.99767	87.6326	8948.09	179.253	49.9196	238.255	15114.3	131.631	62.5433	115.68	1671.11	19.6262	435.638	350.805	8912.51	207.064	152.174	36107.3	109.904	628.075	424.096	53.9266	65.0407	53.1224	18.3322	88.9226	1641.78	11.9406	35.4819	382.72	53.7845	17.3696	60.6149	110.57	48.1266	117.548	36.8752	63.0736	18.9083	57.6991	278.749	61.1501	162.33	5.26459
TNBC TMA 5A | 5_C09 | Tumor	5_C09	Tumor	600.669	204.447	64.7308	17.7791	172.157	7240.95	243.838	39.6683	359.1	18677.7	230.152	154.875	353.088	64276.8	24.468	227.685	444.672	55773.4	81.9244	232.73	36221	110.93	1022.83	1606.04	21.4354	324.206	51.9911	11.7948	49.0646	902.378	8.68215	6.77938	150.778	23.4345	72.487	22.949	34.2516	10.8451	143.884	26.7237	11.4792	4.07066	91.0512	534.601	32.389	851.353	11.1362
TNBC TMA 3A | 3_F03 | tumor	3_F03	tumor	633.444	196.494	33.5567	14.573	75.2795	8161.5	186.334	15.0278	453.27	16571	646.443	56.873	287.191	1561.23	18.6324	196.381	377.953	24265	41.9903	187.297	1327.25	53.0893	336.536	1536.16	58.2909	1185.72	51.7355	26.9012	56.7378	874.83	8.45644	9.22165	316.028	23.1044	48.2145	68.5662	107.624	31.7779	97.3652	4266.63	42.2329	18.4173	120.042	295.905	41.5819	761.967	11.2998
TNBC TMA 4A | 4_D14 | tumor	4_D14	tumor	509.531	161.883	39.5995	18.3242	46.1452	7190.8	84.4535	17.8653	281.849	18807.9	389.866	81.6497	98.1086	3478.58	15.3823	41.408	141.662	8811.22	21.7669	129.423	416.713	30.8708	281.036	819.314	60.7645	1612.17	50.7082	7.68765	37.4728	487.697	9.42486	1.52262	160.556	9.53714	45.5941	85.1875	12.4218	1.62837	129.235	104.871	12.5518	13.6843	18.2025	3016.94	97.3219	273.944	6.10607
TNBC TMA 2A (2nd scan, ROIs 13-100) | 2_B12 | tumor	2_B12	tumor	4007.37	578.777	95.17	92.0687	165.168	13403.5	1341.49	60.5136	748.791	10090.2	130.831	414.693	365.231	19291.5	68.3985	376.92	1551.08	33507.9	155.273	528.989	2072.79	99.7946	9536.88	4933.81	83.6625	37369.1	296.087	68.1092	201.251	3393.51	57.9144	38.4668	691.239	74.6538	3082.15	182.368	179.438	49.5658	4230.61	659.372	199.182	52.1503	785.407	14964.3	1065.26	5803.16	94.6517
TNBC TMA 3A | 3_F07 | tumor	3_F07	tumor	2135.05	125.576	25.6718	54.0593	79.926	9105.01	804.773	46.8357	1592.69	14853.8	460.835	61.9131	242.194	5664.42	6.77882	185.277	1454.6	22977.3	111.805	214.717	2997.92	65.8914	2413.84	3748.11	93.5795	11330.4	195.963	62.9862	128.164	924.896	70.9682	80.4752	656.624	57.6861	1676.65	181.162	386.571	22.9362	3275.5	49.1574	158.511	37.1281	343.595	1136.65	195.142	7798.6	21.9275
TNBC TMA 2A (2nd scan, ROIs 13-100) | 2_I14 | tumor	2_I14	tumor	603.447	323.867	44.1694	18.9825	53.4938	4181.6	155.511	9.69422	394.012	32342.6	88.852	41.9736	169.026	13141.6	17.5284	73.8271	280.801	5223.07	41.3397	248.065	1301.32	19.5432	2140.84	601.759	33.6741	663.826	30.6223	6.25731	27.959	253.06	6.39274	2.47865	262.455	20.183	97.1955	77.4951	13.9022	7.95239	115.48	212.211	24.5195	11.1382	63.7079	751.001	54.067	321.624	7.45499
TNBC TMA 3A (2nd scan, ROIs 54-91) | 3_I07 | tumor	3_I07	tumor	1244.83	387.362	30.7802	23.1157	61.3715	6102.62	199.244	19.0752	1001.4	22161.6	129.288	38.3043	103.044	2054.02	1.76739	147.142	332.69	7539.62	53.3592	472.067	1987.74	52.126	333.007	917.939	45.0348	679.301	36.4823	15.8016	51.9257	523.782	13.6086	9.58585	89.6713	29.2084	72.0523	63.2816	95.2468	19.2092	138.046	1257.4	23.2691	18.4396	44.3622	1005.28	28.9054	343.439	6.53418
TNBC TMA 4A | 4_D10 | tumor	4_D10	tumor	1982	879.928	31.5434	102.811	52.6993	9277.82	641.912	26.5974	2235.31	14577.1	448.947	103.18	800.13	4239.7	9.71558	248.458	488.125	11362.6	129.467	1009.56	559.54	36.1582	857.616	2284.06	168.723	4888.2	215.783	37.9362	52.5181	1730.9	15.7793	33.8441	95.0702	28.6603	110.803	139.151	40.7811	22.2174	306.069	300.409	38.8952	17.7081	146.028	2097.08	55.0901	896.297	25.2408
TNBC TMA 2A | 2_A05 | tumor	2_A05	tumor	1439.79	500.732	23.115	21.0034	92.5614	3910.34	344.757	23.4638	687.641	34586.2	152.383	54.1825	360.788	3221.16	33.9404	74.5838	194.372	6380.32	178.389	390.405	4060.91	59.4656	472.454	1278.23	57.053	1112	113.432	14.5393	49.2156	451.572	14.854	4.83667	84.3476	24.0495	47.9056	115.832	34.2604	15.3983	115.123	312.197	35.608	14.378	57.3759	944.388	19.4773	1386.83	28.8703
TNBC TMA 3A | 3_D13 | tumor	3_D13	tumor	1866.33	652.955	35.3287	15.919	87.1704	6049.87	515.522	32.8411	1416.86	22354.9	272.839	39.1561	928.111	15857.6	13.6928	251.746	369.311	8837.9	82.297	822.9	2644.06	62.8203	985.899	1083.48	82.0345	831.354	99.3358	27.205	89.0793	598.062	17.5721	15.4721	352.291	38.8246	106.476	136.519	63.5098	18.6029	111.652	194.002	26.5794	19.4809	70.012	350.558	32.933	484.566	9.49189
TNBC TMA 3A | 3_B07 | tumor	3_B07	tumor	773.025	328.627	41.8022	7.33554	60.4249	3515.96	167.614	7.14975	208.307	38465.7	270.141	42.0062	140.495	3756.57	13.7977	103.707	130.513	4335.11	59.8868	289.826	1576.44	26.8232	662.209	718.31	11.9046	464.989	53.1821	12.8203	31.8837	403.937	7.22248	12.6	129.12	51.6626	57.2066	65.8462	62.9466	14.0054	81.3923	162.948	33.4584	4.31835	30.7717	311.881	24.9665	614.384	5.95086
TNBC TMA 3A (2nd scan, ROIs 54-91) | 3_H06 | tumor	3_H06	tumor	1924.78	508.891	34.0691	12.2871	23.187	7997	483.682	72.2092	1598.91	16911.8	208.156	329.894	647.84	5166.33	40.809	299.845	536.481	9993.1	18.5282	532.211	4721.94	132.313	4227.62	2900.49	71.3086	3580.34	95.1225	11.6104	93.3904	795.414	23.0359	22.9507	566.305	44.5411	26.3644	141.449	171.294	47.3164	221.518	510.362	27.9622	37.3377	52.0668	770.403	77.509	3131.28	22.589
TNBC TMA 5A | 5_G11 | Tumor	5_G11	Tumor	1032.14	376.623	17.2766	77.8477	177.157	17125.6	549.002	16.9787	7588.05	7897.18	409.413	177.373	1092.27	1514.76	35.7125	237.857	754.564	2239.96	119.8	695.537	6249.46	35.1093	501.878	5987.1	146.249	8758.04	881.408	53.2155	164.879	863.66	15.2767	32.2826	231.311	86.7939	242.653	109.157	47.3262	135.853	613.058	469.84	16.9787	16.9787	182.6	266.453	103.072	1743.38	49.5121
TNBC TMA 3A (2nd scan, ROIs 54-91) | 3_G14 | tumor	3_G14	tumor	435.365	58.4664	9.13311	35.3419	27.9715	10810.7	185.234	9.88166	132.371	12510.2	1726.36	227.409	151.567	5435.92	54.6996	231.096	345.163	2121.33	59.6037	199.079	3318.84	63.8461	3656.76	1101.81	45.8787	1056.41	54.643	37.3496	64.3776	833.541	9.26305	9.2288	306.926	17.9106	53.0076	52.5034	149.24	28.5399	121.893	85.51	33.732	40.0373	33.4989	254.622	74.802	3113.99	54.5002
TNBC TMA 1A | 1_C07 | tumor	1_C07	tumor	2367.58	557.129	44.4288	90.4461	160.091	8624.52	601.366	107.564	1127.98	15681.3	371.516	69.3073	1338.13	4852.03	105.723	159.863	1450.83	21873.8	114.402	573.815	23315.5	32.2929	505.92	1407.2	80.4445	3970.79	319.712	35.5509	93.8471	1154.18	55.133	12.1525	130.209	34.7674	349.318	106.862	26.4721	12.1525	108.55	397.282	13.1523	13.5808	93.2447	1378.63	35.9352	1110.34	11.3438
TNBC TMA 1A | 1_D16 | tumor	1_D16	tumor	304.705	242.557	65.7728	16.058	119.609	7308.51	203.92	14.9285	302.225	18505	70.2273	262.28	87.835	31900.4	7.69531	132.2	195.915	5320.42	38.9442	160.459	10085	32.32	1873.78	538.14	8.80017	393.343	22.0117	17.755	28.5904	408.193	47.0502	22.9617	405.65	32.5631	32.7351	51.8188	40.3513	7.69531	162.445	22.6283	12.96	7.69531	19.5803	775.563	6.3595	296.949	7.69531
TNBC TMA 1A | 1_C13 | tumor	1_C13	tumor	426.144	178.043	83.4368	12.8965	133.853	6125.4	193.397	37.8951	259.135	22079.2	81.9295	333.888	210.172	60636.5	14.2776	209.81	239.312	7951.88	97.2354	259.816	3651.14	97.2125	4973.5	388.638	29.938	1220.1	99.8398	36.5585	56.0125	404.78	12.8965	12.8965	1847.77	23.375	55.3438	114.203	12.8965	12.4157	97.896	22.3197	146.744	13.0631	65.5787	2957.51	162.706	365.174	23.7093
TNBC TMA 4A | 4_E16 | tumor	4_E16	tumor	3433.87	841.597	86.0164	144.534	31.7891	10892	1060.15	30.8516	1707.87	12416.8	2083.06	119.273	1930.32	23159.9	45.4857	402.09	1783.41	16957.6	98.4391	896.809	1148.98	55.574	1469.23	1381.27	173.05	7014.35	682.659	30.5903	121.129	1998.37	56.9281	20.7746	224.082	69.8044	139.553	143.035	79.7242	10.7077	186.808	332.081	124.488	35.0574	200.585	874.088	72.149	2477.78	29.2829
TNBC TMA 1A | 1_D06 | tumor	1_D06	tumor	931.958	59.58	89.2105	35.8408	154.393	12310.3	491.991	73.6322	678.981	10986.2	643.322	7234.31	323.468	27418.6	26.8739	386.619	302.815	4216.61	418.85	300.692	3639.73	28.4668	4821.02	3315.66	381.919	1056.88	211.563	141.641	184.475	3076.05	31.3002	31.3002	1952.3	30.9934	55.9687	238.239	332.448	31.3002	404.876	126.49	181.31	87.2172	326.508	970.63	174.074	5021.89	119.383
TNBC TMA 2A | 2_A07 | tumor	2_A07	tumor	298.177	106.165	18.7123	3.26285	77.3098	3896.76	85.3758	15.8288	223.478	34706.8	76.2697	54.8278	146.034	3622.73	16.3546	75.472	382.743	7560.35	52.4571	133.165	3452.64	51.0566	563.89	950.294	38.4883	2960.31	48.696	35.9638	43.1616	301.392	6.6804	3.23773	96.7325	12.168	36.9342	39.0704	69.3369	6.92519	71.689	219.902	40.0356	9.69952	27.0943	206.024	19.7093	1571.04	16.2301
TNBC TMA 1A | 1_H15 | tumor	1_H15	tumor	244.599	164.242	83.6553	5.38496	116.418	5669.69	105.489	22.2185	310.218	23853.9	114.63	83.6554	64.9307	63689.1	5.87236	334.208	231.321	5374.66	36.2553	206.196	3096.49	54.6439	6165.38	498.831	11.2405	859.164	16.6281	24.5405	31.1051	282.417	21.1348	5.87236	2386.74	18.0114	128.686	48.5403	21.8246	80.5486	307.452	6.25005	12.5093	29.2883	40.1896	580.046	326.783	561.997	34.2491
TNBC TMA 5A | 5_E06 | Tumor	5_E06	Tumor	657.351	221.949	16.15	11.3361	35.9149	9891.16	156.004	18.415	265.577	13673.2	305.37	47.6045	167.599	1325.65	3.68163	200.332	377.237	15542.5	70.336	213.28	5155.42	19.1316	524.884	623.927	22.0764	1842.81	67.2431	27.737	17.9171	755.244	7.44094	11.683	115.522	3.68163	60.9692	48.8433	19.4552	7.2145	55.4917	172.294	14.773	13.3469	64.846	150.122	7.01501	727.802	18.3926
TNBC TMA 2A (2nd scan, ROIs 13-100) | 2_C15 | tumor	2_C15	tumor	1077.01	504.26	101.878	56.1069	92.8595	7929.11	674.455	21.0454	1251.75	17056.6	427.922	100.368	475.245	30127.3	11.6995	277.6	359.56	26886.3	103.023	319.004	5975.25	57.5096	4079.97	1664.71	143.735	625.999	42.0003	34.8671	88.3882	524.721	10.0094	15.8638	119.982	56.8679	26.498	25.5429	77.521	44.5057	55.2309	337.442	41.4708	16.6451	87.0114	1668.79	84.4169	2290.09	102.729
TNBC TMA 2A (2nd scan, ROIs 13-100) | 2_I15 | tumor	2_I15	tumor	5063.08	1433.43	38.1456	12.3789	72.7379	5547.58	1219.15	24.8921	893.387	24378.9	504.098	39.9173	446.543	1431.28	11.4307	164.842	303.424	4053.77	280.369	1023.79	4095.93	63.7229	1799.23	1903.9	79.2604	15753.9	167.136	17.1382	58.013	651.206	17.5091	42.43	231.163	17.7177	121.004	217.217	49.0383	6.05025	172.237	173.178	23.3183	14.1234	77.7767	955.356	83.2259	610.707	22.6873
TNBC TMA 2A (2nd scan, ROIs 13-100) | 2_F03 | tumor	2_F03	tumor	135.771	78.4328	36.0408	7.98588	72.3065	4204.46	120.116	12.9268	266.463	32166.7	635.157	98.1661	54.7309	10723.5	8.16792	93.1048	139.403	6069.89	26.5152	103.139	2043.89	41.5812	1266.39	621.7	18.6448	956.411	14.6371	3.6621	16.3134	528.488	10.2227	5.59578	120.716	16.1162	15.4214	45.866	40.9033	5.76836	58.7044	10.5233	26.4189	12.5906	48.626	280.288	31.4643	2228.46	8.76394
TNBC TMA 4A | 4_D05 | tumor	4_D05	tumor	668.937	77.1608	40.5397	6.00605	56.052	7347.44	237.326	11.3944	295.988	18406.9	119.447	49.7276	372.936	2987.58	5.35137	77.7292	563.544	1399.74	31.5935	78.3564	102.003	59.3793	1008.74	655.892	31.5409	1128.72	40.5842	8.47928	31.4984	314.559	10.1399	4.83296	387.804	16.3708	18.8477	67.9132	39.3091	70.2866	302.744	2.41305	30.5484	6.20688	102.919	1105.12	23.6007	1584.19	10.8132
TNBC TMA 5A | 5_F07 | Tumor	5_F07	Tumor	1492.69	313.321	47.3653	91.6436	67.6962	6803.21	355.438	10.2495	392.281	19879.4	314.716	373.466	196.511	6816.74	158.86	229.277	1443.23	6775.33	61.8223	464.6	1257.79	33.1113	2269.33	1513.46	35.6898	1745.41	68.0124	9.68497	33.387	542.868	19.2157	47.8616	71.8856	10.2495	1022.64	81.6866	11.9073	19.7348	243.134	248.34	69.9751	20.7638	173.729	994.775	387.931	674.066	9.42147
TNBC TMA 3A | 3_F01 | tumor	3_F01	tumor	83.8475	82.2329	32.4776	6.70697	61.9298	4622.47	72.4646	8.99115	323.764	29257.9	621.591	40.3713	128.376	6025.31	18.5796	51.6027	197.948	3044.08	35.0551	53.2286	1443.82	31.0729	3290.07	333.204	41.6425	366.545	23.0504	9.28559	12.5727	174.88	9.48657	3.08896	226.25	7.67967	43.7073	94.1517	62.5159	6.55612	65.0406	43.9823	12.634	3.06087	14.6574	183.042	34.208	628.347	3.07303
TNBC TMA 5A | 5_G02 | Tumor	5_G02	Tumor	742.166	269.659	24.157	20.7968	86.0041	4328.82	268.688	8.54511	339.168	31242.7	1717.14	63.716	266.526	2103.06	3.11875	100.952	277.622	4285.7	44.1891	328.019	7364.73	46.2506	949.825	840.83	29.5482	3385.19	70.1489	13.1501	17.8404	190.62	12.2865	18.5934	80.9167	14.3873	149.39	51.8399	4.28678	3.63242	51.2578	124.774	3.50688	3.37389	44.2069	310.529	24.2418	174.839	20.7818
TNBC TMA 5A | 5_G10 | Tumor	5_G10	Tumor	331.545	116.197	13.6217	36.8274	293.327	12179.8	276.55	25.3252	537.461	11104	92.2289	343.268	242.213	14703.3	14.0788	504.01	405.638	3446.35	59.0351	172.353	21328.9	83.0458	4074.3	1044.6	38.4366	12366.7	50.5415	97.9014	177.272	1782.86	24.0899	25.4532	364.754	27.373	63.7733	86.0647	149.257	13.3869	36.2524	42.7437	28.5168	26.7068	52.3531	420.17	94.8117	4003.6	65.0631
TNBC TMA 2A (2nd scan, ROIs 13-100) | 2_I16 | tumor	2_I16	tumor	295.852	87.554	55.6856	7.81745	44.5808	5214.91	132.447	20.9535	563.997	25934.1	925.639	145.489	163.515	13406.5	11.0281	94.1932	264.652	5276.89	32.5488	69.8625	537.886	31.334	1854.2	190.055	5.70898	529.505	17.3892	10.2469	23.167	346.77	5.77272	6.0425	211.835	26.277	69.3737	75.7857	31.8639	9.32842	66.9679	13.7094	19.1017	17.2576	20.1231	337.138	70.7496	1391.05	7.13453
TNBC TMA 1A | 1_C09 | tumor	1_C09	tumor	371.26	120.052	12.671	4.91335	32.7798	6896.06	186.847	13.6342	156.725	19611.8	683.586	19.7663	157.143	1397.56	64.3245	77.157	180.808	3527.33	28.277	240.467	2298.83	12.2799	985.965	218.008	45.8853	1387.82	54.0334	2.25312	20.0738	136.485	12.5791	6.88567	35.0724	8.81387	30.8363	36.1207	17.6162	2.31058	27.5186	15.1072	12.5034	2.58215	104.157	200.04	9.10991	515.022	2.31058
TNBC TMA 4A | 4_J06 | tumor	4_J06	tumor	141.345	91.1341	3.43041	3.52086	63.5821	4734.12	57.5951	3.43169	168.719	28567.9	302.541	44.3562	35.4915	3822.68	3.43041	101.816	132.246	6311.98	31.0436	132.484	598.602	38.6233	845.872	356.658	23.9983	237.581	17.4041	7.38409	12.5209	254.915	3.4666	3.6286	166.351	3.38137	53.9685	22.7552	21.1489	3.36111	34.4701	201.701	13.765	9.32711	32.2246	139.879	16.3408	437.708	17.1375
TNBC TMA 5A | 5_F12 | Tumor	5_F12	Tumor	136.642	61.656	23.3905	3.99321	46.3532	6158.04	78.1356	7.29057	150.988	21962.2	219.096	49.9614	111.314	4071.13	8.24053	68.116	235.62	4755.67	20.2035	82.4761	1490.34	24.0461	801.582	248.234	10.3675	107.038	21.4032	5.62675	8.08211	692.115	4.18645	1.39032	159.598	2.69824	30.3454	26.3656	20.7536	5.73274	21.1883	3.86464	13.5513	6.03165	22.7099	130.42	45.0759	935.529	1.36842
TNBC TMA 3A | 3_E07 | tumor	3_E07	tumor	1371.05	152.945	34.4823	65.6823	148.139	8951.39	700.346	44.8594	1109.81	15108.7	389.669	63.446	584.013	6398.78	27.3106	307.856	409.312	19429.3	36.8541	136.097	1048.58	56.4674	2389.47	694.971	107.791	14400.3	290.955	27.8189	108.261	1964.95	27.7225	15.856	302.101	80.5644	187.798	89.1242	148.072	28.8246	536.038	26.3892	91.1123	58.8282	176.554	2213.15	863.455	3511.72	23.6508
TNBC TMA 3A | 3_E16 | tumor	3_E16	tumor	3691.97	480.853	53.9937	251.439	108.106	9980.72	1257.23	42.0197	2579.36	13550.5	1534.78	77.3443	1757.74	11787.6	15.101	389.571	1292.55	15849	76.572	268.116	293.374	69.452	2106.37	1161.14	285.575	8474.39	849.087	49.0561	427.273	478.78	28.9141	24.2902	566.447	46.8138	255.774	274.667	125.758	39.9649	842.94	277.044	81.6353	65.3046	158.593	1269.44	41.705	1387.46	26.2256
TNBC TMA 5A | 5_B03 | Tumor	5_B03	Tumor	407.403	111.536	37.1123	28.2506	89.2441	5673.51	193.9	7.25484	457.626	23837.8	486.96	74.2483	208.222	4826.97	5.29566	131.209	373.942	18825	32.5146	132.332	1117.27	37.3971	972.106	4073.49	33.4487	1187.1	103.232	14.886	52.5083	1084.8	11.5903	6.31437	98.4682	16.2865	64.3357	50.8587	24.2633	12.05	82.201	31.157	9.92452	7.63853	71.4894	337.736	93.7598	1541.57	27.4459
TNBC TMA 5A | 5_D05 | Tumor	5_D05	Tumor	241.18	128.975	40.104	8.03833	105.712	5908.5	69.0339	16.7625	235.637	22889.7	72.7421	92.1621	55.2316	49737	9.89677	88.8046	211.775	3001.8	39.6796	208.172	3882.76	52.4133	1372.34	277.323	24.9543	292.871	26.3105	7.41921	15.0685	156.889	2.46809	2.44909	529.41	6.13607	41.9067	34.927	4.99504	2.46809	112.973	7.02839	14.1324	4.89128	23.4225	218.178	4.9695	299.094	12.2768
TNBC TMA 4A | 4_A09 | tumor	4_A09	tumor	266.505	231.037	35.2805	4.82509	44.0053	5813.39	186.357	18.9812	262.687	23264.2	166.542	142.177	78.1321	12886.3	12.5931	185.536	203.31	13877	22.7114	102.291	4688.71	55.5609	908.95	1659.62	37.2635	704.826	37.6119	4.7051	32.6039	346.489	4.37806	4.79302	107.706	9.20281	54.4874	37.7147	36.7871	24.7042	107.749	27.0409	5.22205	10.7844	97.1837	701.027	47.5596	1206.3	13.512
TNBC TMA 2A (2nd scan, ROIs 13-100) | 2_C09 | tumor	2_C09	tumor	727.472	419.928	29.5891	35.6627	71.6921	7887.19	393.557	15.2638	2447.85	17147.3	1295.49	66.9491	112.651	7294.61	8.91343	192.349	236.026	7161.95	34.7307	538.556	301.803	25.9649	794.863	1820.15	139.869	3657.31	60.1461	18.7916	50.9883	896.437	8.77874	18.5991	115.631	17.9896	32.4862	14.8159	33.6922	15.2116	88.5079	215.013	35.0795	4.82132	81.2213	528.583	170.322	1474.1	24.7478
TNBC TMA 3A | 3_B15 | tumor	3_B15	tumor	182.244	82.5367	14.8094	10.3366	88.6646	5012.72	86.0482	15.9352	225.594	26980.2	41.5454	113.971	76.9635	15294.6	36.6503	95.0971	227.578	4404.46	42.7096	190.489	2801.3	51.6681	1062.42	280.743	17.8764	1955.79	15.7881	9.48013	25.0256	322.79	11.7616	22.5336	1032.98	37.0848	19.9608	34.8287	35.2957	13.2735	86.8394	9.08062	24.5506	7.243	24.865	241.862	57.4956	162.686	12.0999
TNBC TMA 2A (2nd scan, ROIs 13-100) | 2_D06 | tumor	2_D06	tumor	174.045	101.524	39.3175	12.7047	75.7054	4187.11	82.6045	11.8111	312.597	32300.1	353.376	35.9684	68.4239	3498.76	24.4784	90.6477	90.7879	4603.9	24.6494	139.647	3557.4	40.9133	692.978	355.862	2.785	260.489	11.6101	2.80947	20.358	299.27	9.92668	14.5334	114.622	33.4921	15.5395	30.0651	14.8983	2.43534	38.5568	21.4835	20.5073	11.6354	15.4915	265.237	12.0756	1375.01	15.9156
TNBC TMA 2A (2nd scan, ROIs 13-100) | 2_F06 | tumor	2_F06	tumor	540.656	100.008	26.6361	4.89244	43.5204	9601.43	249.92	12.0677	262.835	14085.8	1626.06	122.467	278.176	10736.8	9.34073	237.47	193.888	2641.49	28.8786	175.887	3532.64	28.531	1783.14	498.625	33.8444	955.179	32.8798	13.4612	42.9379	1165.4	2.78345	13.7127	112.302	21.9409	55.1116	28.4738	33.4118	9.42374	41.1022	207.735	41.5004	22.2833	48.5467	2245.26	78.6165	3112.4	8.59056
TNBC TMA 2A (2nd scan, ROIs 13-100) | 2_E13 | tumor	2_E13	tumor	172.077	61.4487	19.5411	9.60151	48.2364	6527.14	91.8876	13.3691	315.499	20720.3	339.557	50.2694	129.97	11194.2	1.54799	103.129	166.762	3368.78	20.1564	50.3224	8844.32	19.6765	3234.2	333.469	6.67797	1245.3	14.9165	15.8216	21.1373	439.197	8.10303	4.24085	118.176	6.5865	22.1314	81.2614	38.8415	7.85644	44.3148	9.62178	20.1094	12.1121	76.8928	384.322	61.1135	635.249	6.67638
TNBC TMA 3A | 3_E05 | tumor	3_E05	tumor	237.635	210.158	65.4301	30.8076	152.981	6961.51	177.355	143.203	499.686	19427.4	179.644	234.822	129.626	50462.4	28.2655	244.235	492.208	3246.3	83.0169	174.445	45502.2	124.013	6367.68	339.008	22.5111	465.826	103.229	22.7089	73.1349	1566.25	20.0593	29.3683	657.805	31.2365	146.54	88.3692	60.2115	35.7951	302.997	48.2364	66.3041	58.7804	50.0869	575.974	56.9373	3308.27	9.8424
TNBC TMA 3A | 3_B02 | tumor	3_B02	tumor	1124.37	251.058	33.601	16.3284	84.4945	8643.26	237.425	21.2198	624.031	15647.3	98.3631	62.3353	223.118	1891.93	12.2851	146.901	204.435	15942.7	49.7668	290.138	1120.82	39.8044	486.589	788.426	28.2653	673.328	41.2535	11.4148	55.9164	451.417	16.0767	9.34891	247.073	26.1358	61.4734	54.7191	87.1824	20.7833	262.879	116.661	44.331	16.0205	110.008	275.034	28.6289	589.28	37.5309
TNBC TMA 4A | 4_H14 | tumor	4_H14	tumor	216.959	94.4727	110.301	19.6095	114.38	6297.14	110.694	44.6427	219.265	21477	138.81	81.1794	194.531	13641.7	104.832	329.232	166.637	4893.08	61.8909	112.866	13413.1	25.2876	10891.4	685.268	21.8605	5731.86	110.422	41.5268	132.224	911.998	21.8605	260.361	364.239	20.0438	61.5371	88.6937	85.5618	21.8605	141.207	21.8605	81.605	40.5305	118.598	411.058	357.257	3815.28	21.8605
TNBC TMA 4A | 4_H15 | tumor	4_H15	tumor	2278.25	594.457	53.7331	47.764	74.2937	7980.9	609.15	36.2462	1193.43	16945.9	901.618	49.4333	1556.04	24862.5	23.6431	233.896	563.732	2320.73	72.5839	1227.95	5394.47	20.5314	955.018	649.113	88.837	1656.44	125.515	11.2388	29.821	400.253	5.91632	32.029	274.609	27.1232	33.3088	138.023	28.9455	5.82255	98.2702	159.918	29.4474	5.48457	74.8938	1322.62	68.2502	1026.27	22.9317
TNBC TMA 3A (2nd scan, ROIs 54-91) | 3_I04 | tumor	3_I04	tumor	160.926	101.372	29.9473	3.85547	105.286	4078.42	158.607	31.8156	173.243	33160.9	202.765	263.537	71.8457	16716.9	8.84346	184.064	208.085	13763	29.6659	137.788	5312.08	60.8586	6209.37	290.702	16.0957	721.6	23.8104	8.78513	103.928	707.706	7.56592	3.99705	152.745	17.1941	52.0762	100.399	85.9417	57.6703	132.835	17.8994	62.694	12.5817	36.9958	423.058	63.8091	951.442	8.17376
TNBC TMA 1A | 1_B13 | tumor	1_B13	tumor	90.8644	64.435	26.3453	4.62312	81.2903	6392.14	50.4174	20.2771	96.0003	21157.9	205.722	60.8899	46.6026	25769.2	7.82622	104.724	116.526	1673.04	22.6457	91.3293	474.714	29.2586	1120.78	229.474	15.7556	633.373	20.5674	7.27183	35.6216	367.72	2.25217	7.14689	137.054	17.7598	16.7836	39.8387	5.95068	11.0334	40.7353	5.40503	18.0743	2.25217	10.5782	159.503	34.3305	1092.81	11.2513
TNBC TMA 3A | 3_C04 | tumor	3_C04	tumor	1398.08	351.859	31.9147	10.2916	84.168	7627.13	401.853	23.9569	2761.58	17732	729.701	41.3884	615.149	1166.12	23.8928	245.774	212.016	6212.67	60.7481	305.801	614.87	54.2266	411.283	1293.5	73.4794	1114.8	136.844	19.0334	57.8025	846.722	14.8357	6.71856	328.676	26.0778	23.1537	115.942	101.961	24.9324	195.223	498.01	65.485	26.2325	118.278	629.004	88.9445	508.592	19.8381
TNBC TMA 3A | 3_E01 | tumor	3_E01	tumor	551.393	242.204	89.7703	19.7252	151.122	8666.39	244.477	33.0078	373.054	15605.6	500.338	442.456	375.138	75637.7	10.8585	295.911	646.334	16269.2	66.9729	165.567	3019.56	103.222	2558.62	1195.78	64.8591	2247.64	72.1026	17.4477	56.1912	581.638	26.971	7.52145	363.039	107.999	100.527	46.6785	128.872	30.9399	159.634	25.9428	19.1036	13.5487	81.7762	331.9	43.7462	1866.05	32.9471
TNBC TMA 2A (2nd scan, ROIs 13-100) | 2_E09 | tumor	2_E09	tumor	1501.72	513.411	44.7992	25.1566	62.7644	5535.94	342.931	24.5195	488.898	24430.1	505.031	64.8257	567.401	3103.76	3.54885	78.8098	351.229	1442.97	89.339	334.269	5780.33	23.8815	681.298	1057.56	45.9289	4253.45	80.8291	13.1899	33.5483	368.764	9.28834	16.204	265.1	15.1	71.0326	108.391	32.3805	3.06379	46.1793	158.086	15.3674	8.33029	97.1347	881.08	11.6755	674.49	15.306
TNBC TMA 4A | 4_H10 | tumor	4_H10	tumor	993.308	421.088	30.2539	14.245	55.5786	6625.07	255.668	13.243	217.97	20414	257.5	87.8968	191.799	2752.67	39.2087	86.8697	169.658	3043.89	42.2244	161.322	2346.53	23.8925	1578.47	413.256	15.6132	327.395	26.0353	10.5003	16.9083	374.177	4.63757	13.5795	102.815	14.4433	145.196	40.8607	15.9091	4.55099	104.075	263.185	19.1613	10.8717	28.9494	591.827	18.805	69.3216	4.55099
TNBC TMA 5A | 5_C10 | Tumor	5_C10	Tumor	260.435	65.1767	18.8925	9.22497	67.8946	7681.82	114.024	11.4348	166.564	17605.7	1389.18	35.9943	183.076	2720.73	9.52172	56.9594	121.258	5854.53	26.1013	63.758	2613.41	30.9452	377.59	1041.26	1.68517	256.654	26.6955	8.49987	16.4245	442.94	7.50814	2.1985	56.1786	17.1479	28.2083	59.5374	31.5518	8.7087	50.5489	49.1089	19.8539	1.76011	24.3716	93.4204	22.5293	195.281	6.42023
TNBC TMA 3A (2nd scan, ROIs 54-91) | 3_H15 | tumor	3_H15	tumor	252.13	137.58	43.0205	9.97136	154.635	5696.91	181.968	16.3883	259.534	23739.9	1044.9	159.936	102.592	43377.2	8.97198	179.27	192.083	2684.92	23.3059	152.255	2021.23	50.687	2025.94	970.291	38.9601	186.223	23.5438	11.0338	54.7448	324.04	7.85458	3.56596	252.179	43.1138	21.7997	53.0249	88.3806	17.0128	63.4889	19.3551	30.2657	19.412	25.7376	243.767	34.8693	1343.13	11.6248
TNBC TMA 2A | 2_A03 | tumor	2_A03	tumor	407.855	152.846	15.7629	10.7422	57.109	5174.96	113.086	16.0007	360.535	26134.3	543.036	37.9751	98.413	2475.74	23.145	86.181	154.043	10435.6	33.2716	209.394	3083.3	45.4668	336.638	1039.67	49.0959	270.435	181.663	11.0164	30.2055	322.136	6.75293	4.36384	84.3615	17.7668	12.4451	26.3297	28.9259	4.66692	46.2985	214.984	33.2756	13.0731	49.5601	395.162	44.2739	657.84	10.9375
TNBC TMA 3A | 3_C02 | tumor	3_C02	tumor	666.661	448.979	45.8884	23.7251	67.836	7882.3	276.055	10.9726	477.966	17157.9	478.62	148.471	186.688	5878.53	48.5318	299.183	352.586	68822.8	63.0189	236.529	914.652	103.767	1021.86	1827.86	86.1646	2240.94	27.1782	16.3195	37.6951	891.647	15.1851	16.6244	328.746	69.1592	62.9958	109.01	97.2151	28.5618	132.879	52.1058	42.2625	12.4684	112.359	222.054	87.978	1125.82	26.0366
TNBC TMA 5A | 5_D04 | Tumor	5_D04	Tumor	72.3962	61.0146	14.2474	4.22156	832.286	7314.41	67.5194	12.0134	107.52	18490.1	273.218	39.3219	51.1854	17089.2	7.5228	93.0267	89.6846	6435.06	31.0892	68.0345	2422.45	13.6099	714.503	205.921	10.392	1656.44	4.75434	4.46997	28.4654	416.551	2.67268	5.09552	81.2144	12.9452	13.2478	26.2544	2.30248	2.31578	32.5706	5.08829	5.85601	6.54409	27.6596	176.986	36.1933	4086.76	4.56028
TNBC TMA 4A | 4_D17 | tumor	4_D17	tumor	154.049	72.9867	56.6034	3.70121	101.188	8324.66	120.223	17.9554	142.115	16246.2	229.457	421.537	98.6034	19993.2	18.5519	171.224	148.742	20780.4	73.5058	120.844	10323.9	82.7373	2711.56	868.362	37.4222	718.271	35.5104	11.1261	112.985	720.531	7.57792	3.70121	138.774	50.6101	31.4223	28.2033	52.4349	3.70121	47.4369	7.02665	42.3868	3.66755	48.297	765.829	122.965	3279.88	11.0464
TNBC TMA 2A (2nd scan, ROIs 13-100) | 2_B11 | tumor	2_B11	tumor	887.747	210.636	29.0622	108.583	68.5459	7674.33	261.177	13.8063	1398.52	17622.9	381.152	63.4217	290.002	2024.07	7.2024	112.455	1090.05	1868.28	44.1458	179.123	756.343	22.1845	437.311	1323.34	90.6142	20610.5	104.327	26.6386	74.1714	746.583	23.3773	15.1897	109.725	8.84372	428.083	69.1323	54.1654	15.6579	921.837	420.346	37.013	20.8675	127.731	700.333	49.2466	498.17	13.9536
TNBC TMA 5A | 5_F11 | Tumor	5_F11	Tumor	77.2704	43.5828	33.068	3.76358	26.8083	7869.37	63.122	8.24558	68.4676	17186.1	803.33	288.584	89.7811	9955.91	5.82498	126.258	244.661	4597.63	25.3889	33.92	1055.74	35.1282	834.607	248.406	9.77129	366.363	11.6379	0.994345	10.2834	445.885	0.986426	0.982779	120.195	8.58289	32.7398	36.3422	20.7827	8.1046	15.9759	1.8212	20.3554	3.1977	31.214	159.073	26.5523	329.687	2.90188
TNBC TMA 4A | 4_E10 | tumor	4_E10	tumor	541.517	196.519	39.3716	15.792	82.5528	5090.24	246.028	26.9361	290.088	26569.3	371.553	85.9098	445.728	22753.7	4.45556	152.223	304.383	17004.7	34.8097	144.843	1242.76	46.6404	2324.66	1635.7	34.5981	3669.11	74.1588	20.6997	28.0798	793.106	3.88715	4.06881	142.642	30.3326	89.181	76.5473	27.1024	7.53772	181.664	13.8472	84.8919	17.4311	76.7846	503.565	32.9818	2011.63	19.2166
TNBC TMA 2A (2nd scan, ROIs 13-100) | 2_G10 | tumor	2_G10	tumor	262.084	112.239	32.6189	23.9305	66.27	6249.61	155.967	14.0467	130.936	21640.4	1085.53	80.0938	138.842	9951.62	8.97169	142.899	138.642	14389.9	29.0557	111.857	1521.03	39.3716	1069.42	840.435	31.8754	656.94	30.2696	12.1592	46.9226	442.958	1.68307	9.16932	159.616	36.9535	30.6965	26.985	40.5187	11.6655	61.4389	96.5211	27.3823	9.70566	88.2404	734.406	26.5662	1310.89	7.117
TNBC TMA 5A | 5_B02 | Tumor	5_B02	Tumor	375.053	216.395	32.7597	17.2743	64.8459	7137.48	204.248	6.33727	808.98	18948.4	878.513	73.3817	92.4281	5796.37	4.62588	115.353	143.863	6462.13	18.3522	183.227	5157.3	18.6203	827.928	1012.53	29.5834	872.019	33.2955	6.8267	19.0525	252.922	2.42985	11.0315	75.6125	9.60298	28.9022	23.5801	22.8901	4.21039	13.9385	53.3441	13.5241	1.00086	36.5318	398.277	27.5668	806.805	6.16491
TNBC TMA 5A | 5_D01 | Tumor	5_D01	Tumor	1825.42	291.158	16.9969	84.6093	74.0273	8543.97	818.764	20.6378	611.938	15829.2	553.087	31.2737	86.599	16590.6	5.38475	130.005	879.478	11082.4	22.2534	500.899	1755.14	27.2771	1607.79	910.778	83.3115	4248.63	125.915	22.397	40.7507	349.44	22.957	3.64733	188.43	12.3547	2949.11	44.419	26.3696	3.36863	680.762	18.2108	16.7667	9.36841	261.95	1119.05	42.0986	1738.67	29.3779
TNBC TMA 5A | 5_A09 | Tumor	5_A09	Tumor	73.2216	41.8219	24.499	4.74012	87.8942	5634.22	51.8171	11.8686	124.639	24004	348.016	83.5131	45.0129	1805.61	5.86912	41.5834	96.7209	13737.7	18.2723	42.7212	3005.84	27.7283	907.689	123.242	7.91143	192.021	9.21336	3.57814	16.4465	1380.18	1.41986	2.82921	53.1167	7.54977	44.6881	71.7598	7.0387	6.56197	22.277	1.31071	5.1705	2.30138	12.1951	115.135	85.9934	114.141	5.56926
TNBC TMA 3A (2nd scan, ROIs 54-91) | 3_G12 | tumor	3_G12	tumor	924.808	245.444	30.869	17.9548	260.108	4546.09	225.559	17.7149	586.784	29749.5	183.188	35.3133	194.453	2459.89	18.6089	138.983	166.028	7370.85	180.168	119.334	3245.22	38.8908	611.629	403.641	33.5355	968.316	70.2055	14.2715	20.6481	478.542	5.10749	11.1832	255.324	18.2514	15.0246	57.1979	55.1781	8.06964	90.5045	41.0101	20.7131	6.29058	49.6693	593.764	28.8515	1145.04	10.5088
TNBC TMA 4A | 4_A07 | tumor	4_A07	tumor	461.58	197.093	32.0413	13.8049	31.5774	6713.33	133.204	26.8154	509.875	20145.6	245.844	41.9613	109.329	2163.87	14.6844	122.188	330.86	3213.77	30.5573	175.164	6630.59	33.3523	510.805	774.015	14.3247	437.973	18.977	10.1289	18.8003	273.698	5.89052	5.15906	61.4439	12.382	55.9827	38.0578	14.1416	3.98862	48.3239	173.424	11.2417	7.25499	32.378	697.714	15.3575	329.821	8.48395
TNBC TMA 4A | 4_F09 | tumor	4_F09	tumor	407.543	172.267	61.8193	35.9568	274.159	16868.7	204.087	33.8185	664.021	8017.43	266.806	353.598	255.556	79704.9	29.4212	239.548	441.063	6759.43	31.8363	130.354	3396.58	179.733	4786.85	1073.28	111.932	11342.6	131.809	32.9776	293.808	7403.03	214.797	33.8185	513.333	33.8185	34.7178	66.0845	73.6678	69.2595	201.386	94.7635	146.403	75.5865	129.743	1009.61	433.342	17351.1	315.681
TNBC TMA 1A | 1_B06 | tumor	1_B06	tumor	833.454	261.57	45.7833	12.0003	67.1552	5076.36	226.065	3.57492	351.777	26641.9	887.485	61.9141	318.037	8454.16	11.081	146.779	132.064	6518.98	90.5976	227.234	1949.44	61.7737	546.792	572.991	52.7762	2313.63	66.7733	11.076	18.7462	435.497	11.3157	14.6248	77.1069	9.16042	20.8539	52.1419	22.371	3.91012	47.2234	27.9801	3.014	3.65105	52.4505	468.883	33.3849	681.728	10.9967
TNBC TMA 2A (2nd scan, ROIs 13-100) | 2_G15 | tumor	2_G15	tumor	662.021	275.384	24.2123	24.9371	177.341	7803.32	308.371	25.7228	685.967	17331.6	480.095	148.503	256.267	2678.85	3.57496	324.417	264.371	10068.5	74.9525	274.525	8821.58	31.6312	3393.98	2461.12	39.0401	1138.13	57.752	24.8597	48.0147	2191.26	9.17555	22.6213	189.1	20.8521	58.2972	71.8061	44.2169	3.39927	181.04	104.919	36.2057	6.78153	73.1158	850.396	189.162	2223	23.1296
TNBC TMA 4A | 4_H04 | tumor	4_H04	tumor	123.802	68.4276	32.488	9.75931	40.7168	5008.72	70.0998	10.0668	86.2065	27001.7	407.347	70.7518	57.0549	20146.6	7.46179	108.714	64.4968	3991.16	28.1599	103.804	854.616	51.3503	2054.53	133.154	10.1858	442.505	13.3936	22.2377	34.45	390.436	3.19193	10.1177	40.2752	18.1347	10.14	26.0655	39.5534	3.54755	16.0116	11.3271	7.557	3.54755	10.4052	422.458	104.09	95.4864	10.3451
TNBC TMA 3A (2nd scan, ROIs 54-91) | 3_H04 | tumor	3_H04	tumor	447.516	140.363	40.8284	28.5262	64.8371	7564.46	115.009	14.4226	307.615	17878.9	161.106	96.4829	98.8108	5602.07	10.8679	179.667	259.846	17766.3	37.007	135.965	1503.19	36.9983	701.537	892.406	19.9398	784.766	65.1398	13.9139	55.9595	584.932	2.30051	6.87602	140.158	33.3613	28.9622	54.331	71.2775	25.9893	97.8034	806.996	27.9249	12.4293	51.9974	303.534	334.392	726.296	15.7912
TNBC TMA 4A | 4_C05 | tumor	4_C05	tumor	128.561	71.1316	33.8929	8.72686	84.4033	5458.92	106.847	13.5027	133.226	24774.9	152.986	108.457	86.0945	8056.4	7.50644	149.986	185.036	2574.25	29.3776	114.172	6607.25	54.1175	1648.77	317.252	22.7705	100.411	29.1931	7.45694	50.4089	704.129	2.14068	11.3092	105.342	24.3244	43.0696	50.2577	42.0007	2.71952	60.1343	15.1932	5.06814	2.37323	23.2611	289.913	14.4432	1026.99	2.31266
TNBC TMA 2A (2nd scan, ROIs 13-100) | 2_I01 | tumor	2_I01	tumor	614.265	284.325	42.8562	6.86967	70.6688	5546.88	199.769	22.7482	339.067	24382	155.99	574.598	118.4	24642.8	10.5724	100.265	194.368	4574.69	36.7934	294.032	2867.71	33.0192	400.323	275.53	21.5228	1266.06	23.2099	5.29011	29.4772	131.095	2.3723	5.27663	695.18	20.4271	28.7438	24.7159	13.6247	4.11102	68.7414	14.302	42.449	14.1988	94.4265	560.739	263.027	514.924	3.37311
TNBC TMA 3A | 3_D16 | tumor	3_D16	tumor	60.1704	57.2761	47.1355	8.71346	87.9917	4270.04	66.1437	11.235	126.747	31672.8	291.864	85.7303	52.5325	1534.16	9.99323	35.3591	107.972	4554.06	21.9994	90.363	272.628	40.5258	1505.8	127.879	6.82065	51.2421	17.9374	6.20458	15.7286	152.693	1.0687	3.38755	71.4687	12.1435	4.52668	46.908	33.1075	12.219	46.1036	6.32079	12.6509	8.29355	12.774	120.612	18.0263	97.0944	5.77279
TNBC TMA 1A | 1_C04 | tumor	1_C04	tumor	148.599	34.3203	18.8898	17.679	119.302	6766.9	57.8394	11.2003	442.414	19986.1	618.5	28.3464	147.023	762.468	7.98074	88.6146	211.443	9076.71	24.2475	49.0609	700.091	27.5986	1464.16	444.132	19.7965	2115.67	32.3341	5.56156	19.9089	404.727	0.86124	2.733	95.812	4.24464	75.5912	59.9858	12.8949	1.68768	56.2516	28.9367	16.4153	8.58612	37.4178	169.121	27.8972	466.651	6.45384
TNBC TMA 4A | 4_H03 | tumor	4_H03	tumor	1460.22	578.65	11.6288	136.238	101.357	11079.4	328.473	27.0251	3658.56	12206.8	1154.79	75.9753	114.876	1682.31	6.00951	405.256	617.554	26170.4	50.3981	728.999	1831.48	53.172	669.37	2703.54	54.6887	750.275	145.622	29.8494	55.49	560.189	5.14137	27.1617	84.3348	17.5262	70.7761	94.4656	42.4735	6.53158	159.901	839.274	18.2585	5.69988	78.2141	548.597	57.8147	387.358	11.1088
TNBC TMA 5A | 5_E07 | Tumor	5_E07	Tumor	472.887	212.319	42.3956	14.8793	51.8545	13921.9	166.13	9.66832	728.86	9714.45	111.62	142.008	209.984	10461.2	4.83235	272.509	191.195	4158.71	48.5895	214.622	14856.9	25.1114	3661.35	733.53	19.3177	1019.24	29.4202	15.6027	41.1552	510.824	4.83235	352.697	560.568	23.8163	80.0257	53.4247	29.792	18.9389	82.5476	34.7917	9.69524	8.75928	272.365	254.083	46.038	1519.77	12.0707
TNBC TMA 1A | 1_G11 | tumor	1_G11	tumor	1246.75	336.243	15.5629	173.141	75.4676	7734.2	378.769	20.6159	455.153	17486.5	98.0582	125.133	411.621	3245.8	60.5857	222.578	1599.06	7918.25	88.8698	135.693	2021.06	54.3973	5360.38	4626.08	151.47	12911.6	339.86	27.8444	109.7	1523.59	23.6765	7.86299	189.8	15.26	569.051	156.566	53.7956	174.266	1250.23	1209.39	138.909	4.26401	135.571	788.213	223.061	3937.41	205.086
TNBC TMA 5A | 5_D12 | Tumor	5_D12	Tumor	403.57	145.796	25.4869	10.5266	37.5542	7355.27	142.167	11.7597	362.245	18387.3	904.146	54.3111	198.904	5605.62	14.5804	115.256	152.707	13889.6	41.2644	134.108	1077.96	40.6409	1450.32	1466.48	69.443	608.255	33.5936	14.5738	32.0661	712.672	2.42407	4.81082	120.48	18.0799	37.7294	36.9429	41.7006	15.4348	51.0408	105.847	41.6412	4.80405	106.397	515.7	36.6065	611.126	7.2347
TNBC TMA 1A | 1_D08 | tumor	1_D08	tumor	131.803	46.1933	27.0761	7.32023	36.0936	9022.06	152.961	10.0678	292.382	14990.4	543.864	826.365	181.881	9010.46	11.1938	219.004	166.634	12325.8	30.5097	74.7466	302.631	24.7607	2112.03	367.963	15.2802	5482.8	42.6964	8.34001	28.1892	671.848	7.18257	7.58906	238.655	19.0434	15.2116	34.2144	37.0851	9.12471	62.4516	11.3283	22.6733	21.2342	161.298	638.665	193.843	2275.99	10.3461
TNBC TMA 2A (2nd scan, ROIs 13-100) | 2_H08 | tumor	2_H08	tumor	1201.87	404.301	30.618	278.077	88.2914	7866.48	175.425	64.6292	286.182	17192.4	325.609	63.4891	171.73	4009.86	12.345	176.416	259.922	15194.1	58.0127	434.728	5655.3	40.6224	1055.85	1440.25	76.1963	1177.98	65.5788	14.8773	67.8766	912.089	26.2829	21.3779	95.0918	63.6657	171.434	69.9544	26.2976	11.7252	170.145	330.758	28.9585	23.1053	112.113	674.317	44.4063	1623.87	60.8686
TNBC TMA 2A (2nd scan, ROIs 13-100) | 2_E15 | tumor	2_E15	tumor	393.404	149.264	50.2593	16.1693	95.0032	6771.1	143.128	25.7887	925.098	19973.7	711.237	109.427	149.656	11480.7	6.63564	151.609	255.717	15843.4	46.0817	143.809	7769.52	32.2499	535.496	917.236	21.4695	1606.55	42.1432	16.9554	50.5313	500.647	10.1309	13.6342	147.071	21.1754	47.4346	49.0839	40.3634	7.01618	51.8076	164.98	43.1008	24.662	60.5408	1343.16	64.1283	1963.81	1.7887
TNBC TMA 5A | 5_F03 | Tumor	5_F03	Tumor	1090.36	318.681	29.0046	19.2804	43.6425	6060.59	134.056	15.6047	1412.08	22315.3	205.654	43.0915	203.1	3786.67	29.5798	206.434	661.751	9355.03	51.2128	480.542	8581.02	32.1247	238.274	1825.67	27.5088	1115.33	41.9645	11.0518	56.8903	467.317	8.22688	4.50331	60.7178	6.48493	107.042	39.8645	29.626	2.3211	91.1124	1107.3	7.35962	5.06627	54.351	613.542	29.0452	473.384	2.11588
TNBC TMA 4A | 4_C09 | tumor	4_C09	tumor	117.871	65.8474	30.7511	2.59882	110.614	4526.23	145.21	24.1601	174.174	29880	484.172	101.873	96.2256	13612.8	53.6483	164.029	133.621	17123.3	23.1099	85.6964	1106.35	23.5379	722.866	205.381	8.54527	551.706	37.9984	14.3673	34.7028	572.535	10.1528	22.2966	96.1305	5.26999	23.8402	47.5224	45.713	6.79396	21.9083	4.88285	12.5846	5.95019	22.182	332.011	28.8181	500.814	8.13905
TNBC TMA 5A | 5_A11 | Tumor	5_A11	Tumor	1283.83	160.048	29.8796	50.143	68.4775	6335.53	234.363	27.7875	291.654	21346.9	309.466	68.3251	201.128	11339.6	6.57381	142.22	503.398	18868.5	43.7751	175.452	663.345	52.5745	333.992	901.327	22.208	936.278	199.929	11.8452	23.6406	506.053	7.42157	7.39413	116.344	11.3604	232.168	56.0878	22.228	8.25724	130.214	683.966	24.7739	6.68292	27.3985	235.171	47.4458	1313.76	15.1617
TNBC TMA 3A | 3_F02 | tumor	3_F02	tumor	988.176	273.898	32.7354	28.9186	72.8249	9055.12	233.477	47.9977	572.61	14935.6	413.816	78.1539	243.307	4401.72	41.9625	229.832	467.047	24114.4	28.7902	352.027	3009.74	46.786	886.395	1570.09	86.5693	2041.41	113.585	38.1304	100.676	786.162	27.269	7.55214	305.267	47.3038	64.6129	70.4211	92.4178	76.7281	111.478	97.529	74.7078	30.166	54.1702	2558.06	195.384	1387.57	11.3572
TNBC TMA 1A | 1_G14 | tumor	1_G14	tumor	2375.77	1155.69	24.9966	94.0413	87.8974	9665.59	721.024	32.3768	8186.03	13992.3	143.18	374.593	478.203	5104.89	23.288	580.55	1476.07	9065.51	86.0968	1589.18	22038.9	80.899	627.861	3912.08	94.1749	2066.84	348.959	25.5558	71.7838	869.502	16.9015	19.6455	165.598	10.8933	1002.65	215.547	73.313	26.0372	1357.25	2491.17	64.9672	15.2193	173.181	1285.36	102.364	2044.91	11.0491
TNBC TMA 2A (2nd scan, ROIs 13-100) | 2_F12 | tumor	2_F12	tumor	236.378	98.9662	63.0053	6.77246	100.948	5576.04	123.348	26.8933	221.045	24254.5	105.26	229.69	151.575	28516.7	14.6747	186.764	483.666	11614	37.1204	106.817	14202.5	51.9971	2871.83	533.546	28.5727	2153.34	26.1776	12.5251	49.3459	997.376	8.87523	28.2957	134.706	17.1607	26.4099	36.8905	71.4958	10.938	79.0574	14.7474	45.2476	16.3035	97.0917	481.418	71.6702	1234.96	8.70308
TNBC TMA 1A | 1_E05 | tumor	1_E05	tumor	94.7424	80.0198	36.54	5.90562	75.7828	6916.77	100.01	15.1252	172.422	19553.1	291.136	94.7362	92.7599	25423.3	11.8392	156.474	136.439	40358.1	34.1717	79.8787	3610.72	60.925	1502.17	141.884	13.0838	832.385	4.9882	7.8164	31.5248	606.846	5.6083	1.78205	105.777	6.03641	7.72191	16.6944	37.0413	6.47918	36.4509	7.1181	14.3361	3.05155	34.2289	331.838	107.592	746.157	12.7589
TNBC TMA 5A | 5_G12 | Tumor	5_G12	Tumor	253.4	68.0089	22.2964	5.48	39.9065	7613.35	118.444	10.5516	109.019	17764.1	1445.58	41.2416	114.132	2144.84	6.28486	59.3006	143.254	2007.5	16.515	111.912	1872.15	21.4195	665.147	223.517	13.3454	1124.67	43.996	4.16227	22.5096	194.917	2.8677	4.92375	21.2582	6.10975	80.0923	35.8585	20.359	4.09851	16.543	11.4486	7.63805	4.37143	50.2472	141.227	15.7206	415.433	6.9707
TNBC TMA 4A | 4_G04 | tumor	4_G04	tumor	506.009	159.802	30.7954	13.5417	55.7318	6453.04	99.3647	11.8674	353.59	20958.2	442.59	52.2808	130.669	1145.56	5.03013	92.3976	117.375	6847.69	34.2569	212.057	1951.51	37.5107	431.362	768.278	29.8844	2389.97	11.7248	10.0177	8.22239	335.723	5.67882	7.07228	159.333	17.843	6.49938	79.1285	19.3543	4.37418	38.8009	208.381	10.3399	3.06817	60.3271	407.158	17.1968	298.81	5.56866
TNBC TMA 4A | 4_I02 | tumor	4_I02	tumor	903.535	336.97	53.8746	7.56155	105.853	8051.75	317.761	28.6908	388.303	16796.8	63.7213	114.779	197.255	34552.3	11.2289	116.374	192.769	3782.94	42.4275	507.756	6681.11	42.2545	1189.08	620.238	29.7822	1346.12	53.9336	21.3506	16.9955	256.625	3.19149	3.04232	3180.25	25.7634	50.0947	62.7015	46.7403	8.29594	124.458	6.076	24.4746	2.6048	111.79	669.248	110.749	720.645	5.44549
TNBC TMA 2A (2nd scan, ROIs 13-100) | 2_C12 | tumor	2_C12	tumor	364.318	94.5135	27.8283	82.5505	48.7483	9504.37	133.055	17.2459	157.717	14229.7	338.89	108.221	69.871	590.772	9.58733	133.696	177.248	34213.6	22.1109	158.714	903.659	32.9889	618.775	1276.37	19.6308	926.575	38.7198	8.33359	41.2453	1017.01	2.05058	3.24995	184.998	6.99016	97.7135	61.7478	24.3515	20.8404	73.0326	122.494	37.6249	11.3667	71.3026	446.02	115.294	143.134	8.8613
TNBC TMA 1A | 1_B03 | tumor	1_B03	tumor	620.293	235.088	23.3595	13.843	51.6766	6488.38	171.914	15.7574	325.052	20844	142.786	30.0863	242.61	1205.15	4.93364	103.135	270.56	13078	34.9527	352.169	1796.77	35.7027	420.114	1104.57	64.0643	3615.62	132.516	8.79455	21.7797	172.263	12.2697	6.68354	55.0991	7.0748	49.2333	32.8712	22.6504	4.55625	92.5626	887.649	15.3621	4.29178	51.6288	415.924	53.407	899.968	10.4676
TNBC TMA 5A | 5_C12 | Tumor	5_C12	Tumor	89.6282	74.9446	30.3776	3.52214	64.3718	5768.24	48.6009	16.0369	107.939	23446.3	117.537	44.9579	65.9986	8081.79	10.4607	109.645	103.509	7049.76	22.2329	66.223	11628.6	37.8499	807.395	165.821	6.93622	80.2676	11.8999	2.48626	17.1523	382.217	4.45975	4.2513	80.9991	14.4006	2.4562	22.5683	32.0168	3.86421	39.8557	2.83018	8.14298	3.63991	18.935	229.698	21.3894	863.559	6.34122
TNBC TMA 1A | 1_F14 | tumor	1_F14	tumor	469.852	267.763	6.18028	34.7049	59.7862	9981.72	2661.14	6.34236	951.636	13549.2	490.364	96.883	185.851	10416	9.79166	225.808	977.653	7326.94	27.6245	399.929	7996.17	27.4548	1462.89	336.175	61.2494	10190	90.0642	11.3726	43.7104	687.89	21.3563	6.70629	82.3875	8.33247	62.9957	42.0556	26.0579	8.28255	78.5717	76.0773	21.2001	13.4074	151.373	435.402	102.682	2474.36	10.5577
TNBC TMA 1A | 1_C10 | tumor	1_C10	tumor	168.062	68.9232	35.7986	3.56068	32.4738	5341.29	133.225	14.0072	346.389	25320.5	287.938	43.9987	65.3455	2270.39	6.1954	126.108	167.894	1357.97	20.1119	116.66	4169.17	63.079	5547.68	195.466	3.92838	1266.1	31.2252	10.4164	48.1202	684.596	3.2308	3.53702	314.749	13.5825	36.5537	31.3106	7.75633	3.6461	121.92	6.65164	19.2681	3.97918	37.566	184.253	24.5677	286.006	3.56068
TNBC TMA 3A | 3_B13 | tumor	3_B13	tumor	211.801	85.1097	45.0623	2.91225	639.779	6295.03	133.889	12.1219	151.564	21484.2	379.515	83.3132	99.0556	6416.08	19.0632	151.056	222.582	8635.15	48.9918	147.809	5245.69	48.5235	1317.04	400.575	34.7519	787.055	41.3678	18.6966	46.2706	732.835	14.9118	8.16256	298.371	44.4054	16.8714	45.4952	132.756	21.0357	126.409	15.3503	44.466	21.4269	56.4818	536.963	40.4973	2329.36	10.2271
TNBC TMA 2A (2nd scan, ROIs 13-100) | 2_D13 | tumor	2_D13	tumor	1190.29	445.962	31.1587	39.3594	93.5319	7077.32	422.417	28.2089	454.588	19109.5	1096.76	60.3481	563.99	32321.9	15.5863	182.031	370.081	9498.84	93.5519	488.321	1838.26	56.3957	385.687	1706.57	48.8034	1206.08	60.7439	10.8047	54.062	666.977	5.53745	15.8359	179.87	20.8605	99.1167	87.3627	27.0325	4.798	107.971	237.201	50.5537	19.5845	67.593	658.687	39.0561	1532.26	15.7472
TNBC TMA 4A | 4_G09 | tumor	4_G09	tumor	280.037	138.993	30.6055	29.5102	99.5793	4825.64	214.46	27.7871	330.165	28026.1	983.712	50.9672	204.189	11143.1	12.9075	311.698	415.547	23339.2	47.0274	125.853	9054.81	58.5968	1440.48	975.305	30.5726	2214.17	122.351	25.2682	67.507	1049.15	14.5285	6.5959	126.779	14.8861	88.3255	61.2995	65.8973	18.881	75.7641	80.2807	22.8074	11.9687	42.9392	435.593	71.6636	2106.49	12.287
TNBC TMA 2A (2nd scan, ROIs 13-100) | 2_C07 | tumor	2_C07	tumor	193.738	74.5115	34.3286	9.19444	65.3522	7452.88	118.789	7.08349	200.689	18146.5	444.023	97.3499	66.3849	841.854	1.72353	128.11	200.033	4536.22	19.5364	82.9237	924.476	27.3854	1308.67	850.586	26.5352	2980.13	23.26	19.9848	31.5496	1333.07	13.5799	10.2754	138.624	21.865	41.2792	30.5584	28.4283	2.0074	66.096	20.2808	32.9464	5.59358	47.1156	696.531	64.7515	571.144	3.82824
TNBC TMA 5A | 5_B01 | Tumor	5_B01	Tumor	126.786	75.3791	44.6213	10.7918	92.0552	5761.65	65.9888	27.5842	234.821	23473.1	192.756	62.689	82.9211	25534.2	20.0433	110.451	186.64	3429.01	36.4005	92.1973	6009.06	64.9855	677.492	649.645	15.1767	659.429	17.7978	4.75202	16.3816	307.798	1.88567	3.7574	42.3256	15.4957	14.0279	16.9228	26.8752	6.77815	19.0874	40.9069	21.7448	7.13158	23.8677	234.113	16.4963	624.725	5.54728
TNBC TMA 3A (2nd scan, ROIs 54-91) | 3_I08 | tumor	3_I08	tumor	368.841	150.095	41.6737	20.0299	142.443	13834.9	237.879	41.3219	354.819	9775.53	300.971	163.361	197.604	62907.9	48.8148	148.218	250.955	9638.07	55.3868	223.698	3616.21	70.574	1422.83	782.093	47.0364	998.668	43.8102	31.3778	101.236	1265.12	7.36994	5.19136	244.881	33.4975	88.4476	87.7674	101.473	28.0882	160.202	133.674	34.8972	24.5116	66.7361	418.4	104.975	2517.73	39.8102
TNBC TMA 4A | 4_B08 | tumor	4_B08	tumor	125.084	115.951	74.8932	4.10301	109.583	7523.8	115.958	50.5759	229.807	17975.5	308.615	96.1275	114.794	5642.29	30.7649	689.712	322.392	6508.84	61.0265	282.267	98701.7	202.049	6221.76	485.01	29.1478	1875.34	17.2996	9.72891	98.5527	1059.85	8.07999	47.6879	1520.58	46.1251	48.0542	85.229	50.7443	17.501	67.4177	7.24021	31.1342	6.65634	59.1822	294.309	59.7833	348.773	10.2501
TNBC TMA 4A | 4_C03 | tumor	4_C03	tumor	251.652	145	30.1943	12.6984	101.142	4689.55	115.494	13.0985	135.856	28839.4	492.921	95.8169	192.885	3690.6	6.24149	114.319	147.86	9834.1	22.6822	120.401	2018.76	40.9071	495.959	363.444	41.6532	4493.6	22.4064	6.20032	33.1821	386.046	8.89972	5.64204	74.1148	24.2704	52.7751	32.704	62.4935	13.5674	76.7867	58.9536	21.0704	7.8932	40.6166	662.91	56.0434	962.39	5.76883
TNBC TMA 3A | 3_D08 | tumor	3_D08	tumor	308.534	93.715	32.9585	6.85429	106.588	4788.5	192.458	21.2108	223.756	28243.5	277.51	186.934	240.429	11652.7	13.1017	163.615	334.704	23828.9	52.7404	122.481	2127.84	82.4344	2618.61	366.691	52.4612	5369.83	47.0338	13.0153	50.5903	730.475	15.6926	18.9494	280.038	40.7573	52.2256	77.8032	74.0792	37.0236	164.184	31.8217	45.114	27.3386	46.2837	464.61	35.2926	1693.97	12.1095
TNBC TMA 5A | 5_F10 | Tumor	5_F10	Tumor	335.174	150.774	31.0585	45.0695	53.9019	6314.2	166.927	13.1656	329.572	21419	928.645	66.0558	211.002	11508.1	16.7412	148.633	381.477	8608.98	22.8027	137.092	944.133	19.9025	1619.04	805.068	29.2532	1816.9	44.5971	14.2889	31.0144	443.315	11.0251	6.27677	136.36	31.9765	63.091	46.1243	68.3189	4.8527	44.6399	43.6184	24.8539	6.80764	118.19	305.944	12.7187	1100.39	21.6225
TNBC TMA 3A | 3_B01 | tumor	3_B01	tumor	955.144	243.853	37.2821	30.3565	74.6185	7072.51	154.926	20.4053	640.95	19122.5	133.85	56.346	135.063	697.402	9.4508	122.091	497.677	19565	64.6062	258.979	1347.09	62.7146	257.884	994.624	60.1365	802.664	68.3013	10.9767	43.4297	535.852	11.3371	14.0245	193.95	40.2121	109.783	66.525	141.024	16.9877	221.361	419.769	46.0397	27.7301	68.2616	295.485	171.981	605.761	14.0115
TNBC TMA 1A | 1_D10 | tumor	1_D10	tumor	252.303	68.2579	36.0083	21.6336	67.693	20064.2	137.733	16.7364	186.941	6740.55	1273.19	179.242	160.069	28700.3	24.811	196.233	387.212	12217.2	46.8168	89.7405	10250.7	60.9797	1394.7	1170.95	95.9602	34427.6	89.0691	67.7802	93.7215	2110.98	47.7602	22.4281	308.011	30.1496	157.342	21.6674	60.279	53.9328	228.93	43.9407	18.8456	17.6495	172.991	626.127	167.086	1105.37	28.6651
TNBC TMA 3A | 3_C06 | tumor	3_C06	tumor	712.952	192.28	23.3616	41.9719	93.1262	7720.14	225.623	15.326	345.502	17518.3	698.381	102.719	256.154	1828.97	19.988	283.934	545.237	20246.4	52.6351	177.015	702.255	60.9179	384.104	2969.44	60.0736	1195.65	49.2527	21.6094	52.2766	960.985	13.5394	7.86877	403.999	53.4491	136.879	82.0712	82.5006	26.6516	347.193	197.895	72.5872	26.822	94.8675	899.41	41.0005	1326.99	12.1704
TNBC TMA 1A | 1_G17 | tumor	1_G17	tumor	615.088	213.523	23.4222	9.17474	63.844	6946.3	168.684	11.5993	436.559	19469.9	442.77	33.7053	108.281	5003.96	3.70426	118.001	202.735	26825.5	41.2383	169.341	1343.29	35.875	922.827	811.282	25.6949	384.313	51.7766	11.1563	15.741	551.022	1.38982	8.83366	143.475	21.9707	15.9803	49.2578	14.5474	7.8268	29.7157	79.7038	11.3057	6.86966	32.1467	265.514	28.1074	65.2656	7.64007
TNBC TMA 5A | 5_A03 | Tumor	5_A03	Tumor	180.958	71.1959	19.7634	27.322	44.7764	6180.47	76.4036	12.3279	739.5	21882.5	201.189	31.8727	64.2775	1181.18	3.81686	60.8855	166.629	6865.64	20.0609	79.1196	1387.03	35.5306	274.952	785.973	14.5212	365.314	18.0158	4.58382	12.1004	548.078	4.2652	3.73557	31.6189	15.8392	20.268	52.0519	19.1141	1.92539	25.1931	61.4691	8.47906	3.15191	24.0454	105.094	32.7425	475.432	2.92527
TNBC TMA 2A (2nd scan, ROIs 13-100) | 2_C08 | tumor	2_C08	tumor	592.88	67.3691	28.3154	8.53188	187.441	11573.7	399.58	4.38203	797.614	11685.4	222.421	111.477	477.408	28406.9	19.1919	222.416	519.011	4391.46	40.7892	107.369	12396	40.6591	8240.34	971.997	22.7289	2075.61	107.919	20.2305	87.8282	550.966	16.8017	11.4419	518.687	14.7559	113.248	60.2572	70.3458	25.4744	245.332	18.8193	39.564	27.6827	51.8167	636.97	120.171	7826.27	28.419
TNBC TMA 2A (2nd scan, ROIs 13-100) | 2_F15 | tumor	2_F15	tumor	1834.96	309.63	42.9299	116.287	82.3935	9426.43	275.136	12.7385	442.656	14347.3	556.718	110.456	961.787	3248.37	41.1382	179.469	689.531	31684.8	179.306	417.35	3330.02	48.017	550.418	1948.43	36.6607	1777.07	127.396	22.8229	74.6426	1117.09	12.1914	17.3519	106.108	6.73506	151.489	118.46	36.6937	17.8868	516.538	104.504	38.0534	13.1736	100.775	646.294	70.3208	492.149	13.6627
TNBC TMA 1A | 1_E11 | tumor	1_E11	tumor	827.338	329.325	22.0928	246.238	47.5821	7317.27	142.126	29.2327	170.792	18482.8	215.398	50.0306	129.88	3158.79	9.42196	115.719	306.489	8645.56	41.3218	358.23	4115.9	52.5982	674.468	1086.62	66.937	916.062	37.4289	6.39821	54.3263	706.375	11.4769	7.29361	118.253	32.4265	126.417	40.9962	26.3658	1.65738	191.145	100.145	20.9554	10.9282	54.8187	409.908	32.3789	854.871	27.7418
TNBC TMA 3A | 3_B17 | tumor	3_B17	tumor	453.46	157.463	25.8866	18.9286	59.0416	6791.42	111.343	17.5085	739.558	19913.9	329.586	93.0714	93.4728	1199.94	13.376	142.481	273.591	12345.7	38.8514	298.66	1378.2	57.3428	386.578	2430.07	58.924	522.601	126.159	10.2583	38.2763	659.833	9.54526	10.45	226.879	30.0967	134.58	74.3209	95.1886	10.7723	126.495	98.26	30.6529	18.0866	30.2693	148.976	46.2625	354.247	14.3521
TNBC TMA 2A (2nd scan, ROIs 13-100) | 2_G13 | tumor	2_G13	tumor	65.071	42.7713	17.2394	3.65552	30.1558	6271.29	52.365	12.2548	91.0793	21565.6	410.819	28.8675	43.0758	1921.97	5.24052	58.8999	120.792	2530.96	14.5032	40.8258	2512.12	24.7296	720.099	143.719	7.63051	148.145	3.7626	3.64417	28.5938	539.2	2.24174	3.31605	59.966	4.07561	11.8691	106.176	13.4265	1.13916	18.8919	7.42486	17.5144	6.46167	19.0002	297.159	26.2167	612.495	6.29677
TNBC TMA 4A | 4_D13 | tumor	4_D13	tumor	128.098	107.985	56.1708	11.5999	102.24	5186.45	89.1766	18.1421	163.552	26076.4	309.486	107.228	102.475	42754.1	8.03347	181.929	188.586	25413.2	40.4191	130.822	3020.24	53.7414	1778.83	1277.43	27.0081	1442.89	19.9331	5.35322	38.0534	520.017	8.20363	2.67121	107.143	9.96163	15.1186	34.8938	10.8123	5.66949	36.6813	40.5698	37.1464	2.64692	22.1815	441.129	185.558	439.321	2.65744
TNBC TMA 1A | 1_B02 | tumor	1_B02	tumor	148.95	79.826	34.95	6.2135	53.1557	7128.46	77.9438	23.5759	434.872	18972.4	207.351	57.8759	134.694	3871.23	7.38161	147.788	224.404	17561.3	41.4006	112.057	13926.9	45.405	501.644	753.941	18.3546	775.734	23.3255	19.7374	76.8108	1168.92	5.24505	72.4984	129.153	10.5852	25.9983	37.4715	63.2596	11.3616	68.1799	12.482	8.61916	8.56169	323.598	284.617	366.238	2164.74	2.30892
TNBC TMA 5A | 5_A13 | Tumor	5_A13	Tumor	137.079	68.8704	35.3198	7.06941	52.221	6467.05	96.3355	14.1976	94.5646	20912.8	128.362	114.984	107.375	1633.98	23.3419	231.8	155.346	19408.1	43.7157	99.5537	13712.8	68.1124	1123.21	587.716	19.8837	918.802	26.2325	18.6775	51.5096	461.422	8.64677	6.15342	88.4603	16.719	28.2748	21.0044	73.4826	17.7607	65.0188	12.5433	19.4924	16.0173	41.3213	564.777	114.713	972.547	6.05646
TNBC TMA 2A (2nd scan, ROIs 13-100) | 2_E04 | tumor	2_E04	tumor	910.158	209.946	43.5121	33.479	108.397	4795.17	158.998	22.7967	324.597	28204.2	423.853	69.9152	240.99	27090.3	14.7212	175.497	481.685	12071.8	52.773	298.33	10213.2	70.5774	634.465	768.261	35.8816	711.541	89.2304	17.6574	74.7131	701.564	6.0132	10.2003	320.115	7.3018	85.1914	43.161	19.318	9.35031	111.581	563.152	27.6284	14.5513	40.0665	388.013	59.136	878.667	46.7492
TNBC TMA 3A | 3_D14 | tumor	3_D14	tumor	108.881	77.4696	26.6892	4.50976	53.0245	5193.24	91.2893	24.8099	157.611	26042.3	52.7056	26.4668	51.0821	6049.94	3.44808	99.0381	158.954	2072.59	15.9043	72.9109	149.153	35.5933	909.911	118.203	15.6894	973.206	21.662	6.85068	43.4162	271.388	5.89993	3.11692	290.333	23.4641	31.2379	33.1232	42.6476	16.8643	53.2722	12.2132	22.6985	13.0817	24.0412	108.958	56.3931	599.761	11.1544
TNBC TMA 1A | 1_F15 | tumor	1_F15	tumor	808.254	191.666	26.8902	62.9167	39.4677	7601.21	147.029	7.35878	698.13	17792.4	87.5307	33.1463	175.045	859.95	4.26032	88.5448	402.986	7045.79	48.0774	89.9632	1578.04	24.422	245.145	1650.7	64.9388	1471.77	70.9092	7.91707	37.2907	351.588	13.6283	6.4842	44.2982	7.25087	152.274	51.5062	35.6328	7.20742	181.095	934.184	19.6781	11.1115	83.4972	1031.41	28.0325	358.036	6.12484
TNBC TMA 2A | 2_B01 | tumor	2_B01	tumor	83.4635	59.2274	23.9231	4.7978	555.876	4582.27	42.6053	11.2231	228.377	29514.6	780.851	36.8154	54.6507	1896.27	8.12193	73.0708	109.548	15678.8	29.1417	86.6561	520.918	44.1292	570.877	434.979	14.0151	214.36	9.01214	6.54038	16.4932	217.227	1.41716	3.95569	61.7822	17.5093	26.3202	38.76	12.351	4.1221	15.0309	9.53573	23.9155	8.47323	21.9559	146.468	22.7126	1126.54	6.42206
TNBC TMA 1A | 1_F02 | tumor	1_F02	tumor	179.862	76.9996	37.3222	15.4149	61.4631	7126.82	73.6655	13.7765	132.615	18976.7	358.961	62.9625	168.331	14951.2	8.8963	75.2657	183.137	7416.98	36.9273	90.1433	5115.83	23.8053	451.768	467.466	23.9271	252.295	32.165	7.11381	14.4482	424.85	1.81695	5.28362	69.6427	6.61893	12.5568	25.117	21.5524	3.76705	30.8719	193.748	21.7779	7.0349	16.8438	277.588	17.8685	51.8513	3.53143
TNBC TMA 3A (2nd scan, ROIs 54-91) | 3_J06 | tumor	3_J06	tumor	556.224	178.179	45.1321	62.6852	46.8012	8018.29	285.441	17.125	912.752	16866.9	134.387	53.1983	313.69	1483.68	13.4045	147.342	391.522	3391.59	44.8448	282.865	1986.56	42.0347	315.847	1533.4	143.199	1167.69	80.4797	26.5495	91.5802	663.441	7.93724	13.6192	269.465	46.1329	166.551	161.609	90.2593	22.0074	3061.73	613.507	41.7383	23.3213	101.098	423.405	110.173	2015.35	8.12576
TNBC TMA 4A | 4_E07 | tumor	4_E07	tumor	321.676	148.532	103.672	13.0835	126.3	16316.6	239.223	76.0037	994.264	8288.75	171.473	180.008	301.797	23890	36.2438	185.839	307.605	4879.58	56.986	240.459	50481.8	94.2899	5750.21	714.99	20.3083	692.687	38.5416	96.6064	61.315	1089.27	6.02573	364.74	147.118	14.981	93.7874	39.3567	42.6831	25.5785	220.655	40.0389	49.2911	11.9419	135.815	333.651	127.395	1030.14	6.02573
TNBC TMA 2A (2nd scan, ROIs 13-100) | 2_D14 | tumor	2_D14	tumor	331.902	91.4478	27.6343	5.95503	40.8135	5710.3	197.492	5.93123	219.181	23684.2	471.22	53.9276	141.945	3050.49	8.6221	103.887	113.86	6063.27	22.7107	95.114	2951.62	23.9979	417.783	572.282	14.6592	467.616	19.2814	9.45816	34.2982	373.329	5.65522	4.49241	51.3557	18.2607	10.9011	29.4597	21.9235	7.35006	44.4133	34.991	22.7167	8.46196	39.7676	423.902	34.3026	794.789	4.82462
TNBC TMA 1A | 1_G01 | tumor	1_G01	tumor	1716.05	319.252	44.3072	60.7459	84.2123	10277.3	720.918	23.8376	5782.09	13159.5	6873.87	116.842	271.005	4254.11	7.53099	303.084	673.925	39886.7	34.2266	407.077	1129.51	65.9426	1446.93	5319.37	84.0444	3713.67	494.281	8.44132	101.946	830.175	29.8474	10.3189	261.252	54.4849	335.92	74.4294	49.0278	12.4099	371.154	310.487	28.1063	19.348	137.824	885.557	40.9563	2697.86	45.251
TNBC TMA 1A | 1_I10 | tumor	1_I10	tumor	73.9141	52.5472	22.4954	6.36249	32.3401	5435.39	47.0325	10.3462	64.3672	24882.1	176.476	19.7546	42.5792	376.116	8.50344	63.9027	65.6527	2178.19	11.953	55.454	2358.93	23.4423	934.956	60.2176	6.71239	197.683	2.04727	4.81206	13.279	203.935	1.72633	3.83984	83.209	18.5811	9.03237	15.4165	7.43607	0.997204	21.9729	6.57323	5.67375	1.87864	8.24577	145.015	8.27967	482.545	5.89113
TNBC TMA 1A | 1_I01 | tumor	1_I01	tumor	1443.64	238.936	35.1284	77.1874	86.9648	7772.35	320.583	25.3263	1250.56	17400.6	272.04	66.7442	383.995	3049.43	31.2433	182.746	1024.82	19140.6	23.8583	224.582	759.222	50.262	779.32	3635.95	87.0893	6189.11	134.85	7.53039	80.8398	679.039	48.7797	6.49247	223.252	2.30182	715.019	85.4692	60.8502	9.89154	1006.67	836.029	14.6579	12.9946	69.2046	466.88	296.697	1321.31	26.0698
TNBC TMA 1A | 1_G04 | tumor	1_G04	tumor	409.364	119.041	26.6991	14.1176	51.1299	6559.8	145.836	15.6701	440.84	20617.1	623.293	109.804	196.376	1320.08	5.77577	200.198	420.944	16197.6	31.2495	136.908	7169.46	19.9942	1341.87	1509.06	20.5089	791.15	33.6386	7.76872	23.0713	1025.78	7.22873	3.95694	142.269	15.195	128.133	35.0278	27.4777	4.07897	223.371	12.4022	21.5556	7.41931	45.8465	512.676	39.2635	814.567	8.67612
TNBC TMA 2A (2nd scan, ROIs 13-100) | 2_E05 | tumor	2_E05	tumor	1460.78	481.08	31.1591	74.8429	72.078	7697.31	297.51	12.4443	1449.14	17570.3	699.552	79.8231	265.381	1122.92	6.42882	116.746	540.397	13478.9	39.4212	556.898	408.223	41.2148	667.086	2303.94	98.1606	1342.28	712.123	12.8518	67.4303	574.324	12.5829	4.24239	297.299	9.30047	197.36	109.95	24.8761	11.3426	420.746	278.499	36.2839	15.8866	146.444	572.612	75.3229	692.729	16.4813
TNBC TMA 5A | 5_C02 | Tumor	5_C02	Tumor	74.4427	43.2973	18.5195	5.0069	41.7785	6780.08	42.5027	12.0509	81.4036	19947.3	295.364	57.6164	43.2972	3359.33	5.10424	46.7444	91.9147	7689.68	18.7277	68.8771	5087.03	27.5992	572.522	255.275	4.64505	88.7605	8.01665	2.53529	22.4944	391.078	2.7293	2.30701	39.9479	6.8228	17.3407	31.7598	29.3112	2.08037	23.0007	39.3874	5.81554	4.84125	18.3874	103.048	15.3455	318.121	2.94857
TNBC TMA 1A | 1_I11 | tumor	1_I11	tumor	120.577	63.5132	57.3458	8.78887	79.9724	6913.26	188.527	12.0051	244.591	19563	709.237	101.876	139.5	28486.9	6.26468	142.026	143.77	5443.54	14.7942	46.5392	2563.63	58.9354	4086.42	291.777	13.8465	1069.39	49.4903	9.30603	35.5573	1179.86	2.2257	1.95955	156.253	21.5604	14.7096	39.752	78.614	9.64246	47.014	16.9493	21.9449	3.6331	19.4901	356.185	97.956	2700.52	9.49404
TNBC TMA 2A (2nd scan, ROIs 13-100) | 2_G11 | tumor	2_G11	tumor	3316.06	1073.11	62.9003	110.906	89.7378	9854.47	736.272	45.7602	4196.92	13724.1	1931.89	117.414	915.834	10483.7	16.9593	272.974	1403.46	8034.57	99.5594	1063.25	3476.29	58.3551	3836.88	5221.79	187.776	5968.88	413.493	53.3504	102.026	1916.47	14.5094	30.661	219.692	52.2083	222.783	209.816	57.4348	73.7306	254.74	1550.4	80.1533	42.8947	291.674	9112.96	174.035	3946.62	67.9252
TNBC TMA 3A (2nd scan, ROIs 54-91) | 3_G07 | tumor	3_G07	tumor	205.663	90.9859	40.11	7.36729	75.6776	7283.18	142.174	19.6865	294.094	18569.4	410.758	44.6407	63.9974	4572.69	5.35838	108.291	166.066	48623.2	40.5877	130.575	2496.24	48.4192	855.787	449.061	25.4823	7489.98	58.5144	16.5168	19.3231	268.409	13.273	3.82395	160.173	13.2159	36.3575	45.8863	36.0578	19.7094	42.4087	53.2151	24.1642	7.74355	33.9676	473.482	78.9232	822.491	20.8415
TNBC TMA 3A (2nd scan, ROIs 54-91) | 3_I01 | tumor	3_I01	tumor	761.704	171.835	37.4245	28.1915	150.588	7848.7	215.5	28.9587	3675.03	17231.4	268.272	74.5164	184.887	7993.68	23.9568	246.663	363.632	22753.2	51.9145	182.907	3097.25	65.6812	618.789	1255.71	65.0886	2229.77	139.468	20.7968	69.3272	792.422	20.3563	11.7622	283.361	47.1321	57.2307	98.3813	110.409	22.4464	179.499	434.457	63.3841	19.8186	74.1934	310.892	213.599	1678.35	17.2156
TNBC TMA 1A | 1_G05 | tumor	1_G05	tumor	408.612	110.795	24.8498	15.9489	48.4521	7200.3	136.918	11.0643	311.266	18783.1	327.295	66.8358	128.535	2161.19	10.6031	129.971	395.977	2202.05	30.8902	150.873	10328.8	28.2348	406.89	675.495	33.099	5218.51	76.7351	10.9706	29.8651	533.162	9.35737	8.38168	56.0862	12.5169	102.983	29.3123	21.4436	3.84008	57.2247	49.0386	11.1613	8.38175	49.4557	306.01	227.328	481.013	5.25085
TNBC TMA 2A (2nd scan, ROIs 13-100) | 2_I03 | tumor	2_I03	tumor	789.857	543.818	30.3416	33.0263	67.4995	6151.98	342.507	23.0995	344.522	21983.8	177.439	34.5731	381.967	5069.73	15.9112	73.0859	781.508	9855.55	90.0614	273.503	8378.97	44.3503	1233.61	827.511	61.2936	8763.09	47.9397	17.2293	78.0608	437.467	8.1241	15.7497	146.47	14.7976	177.793	73.4305	34.7992	8.42179	402.004	166.984	32.4585	13.1063	61.1922	1030.46	86.5533	1771.73	13.1584
TNBC TMA 5A | 5_C13 | Tumor	5_C13	Tumor	80.1168	65.7468	25.6918	3.34211	44.1866	4244.35	50.3092	13.9491	89.2728	31864.5	116.599	38.6245	52.8017	1373.51	4.46671	89.4285	73.9595	3340.58	24.0266	67.3266	4194.61	25.859	623.087	158.156	7.67864	40.842	9.40974	2.35918	10.6417	172.238	1.4106	0.620959	53.9491	11.3871	6.40931	16.376	6.68367	3.6667	16.0442	6.71379	6.18141	2.30258	7.86062	129.737	25.0717	164.545	1.80513
TNBC TMA 5A | 5_A10 | Tumor	5_A10	Tumor	178.056	72.0483	19.3777	11.9294	32.3712	5858.47	84.5568	7.46745	83.2831	23085.2	503.849	59.0933	83.4402	1454.57	11.2539	148.581	149.102	9234.16	21.0769	65.2778	2524.33	36.9443	382.381	451.842	19.9107	2026.8	28.1058	3.60204	14.4868	481.079	4.76447	2.37343	61.7468	10.9397	47.0314	15.7531	11.8095	3.05824	78.9725	275.989	13.7355	7.07895	22.6147	401.081	16.8326	364.442	3.50404
TNBC TMA 3A | 3_C05 | tumor	3_C05	tumor	952.55	226.328	33.1939	139.989	77.8345	6588.64	257.719	20.3368	2079.03	20526.8	468.204	76.409	240.465	692.039	11.1827	136.942	229.702	11453.9	77.0043	137.36	210.823	44.1129	262.494	2618.36	164.791	716.715	225.285	27.0431	205.34	453.54	15.255	4.19271	236.146	36.6162	63.8167	219.147	50.1987	143.705	193.819	892.53	79.8161	11.3683	70.8626	486.806	43.8949	1014.9	9.80078
TNBC TMA 2A (2nd scan, ROIs 13-100) | 2_E12 | tumor	2_E12	tumor	279.498	65.7765	30.0119	13.4057	101.022	7902.97	120.09	11.1996	269.197	17113.1	254.678	248.943	218.145	4932.11	10.8066	144.913	196.868	3331.42	37.5235	102.689	4306.92	32.3206	1951.64	310.396	13.0534	419.012	76.6796	18.0739	69.2401	654.223	2.82839	9.86855	199.596	13.7942	98.8804	54.6662	29.5805	19.1962	124.683	98.5164	40.2437	17.7566	44.9154	575.638	109.326	871.015	10.4868
TNBC TMA 2A (2nd scan, ROIs 13-100) | 2_G16 | tumor	2_G16	tumor	112.891	69.2689	35.8522	10.5628	429.142	4739.43	56.5989	19.2275	133.871	28535.9	170.388	37.9666	78.3253	1539.46	5.70078	102.635	169.726	47199.2	30.4782	68.2032	428.043	43.4348	1137.18	1142.45	20.1032	2911.11	10.2326	10.6185	43.6667	594.703	3.65793	10.3065	90.7718	13.1621	10.3293	50.4071	25.1822	6.97053	112.542	13.702	14.4338	9.46235	21.8613	300.239	266.682	1906.87	5.92771
TNBC TMA 5A | 5_D03 | Tumor	5_D03	Tumor	138.706	38.8273	34.2511	7.16383	43.875	7781.21	84.2484	12.2318	249.209	17380.8	186.542	124.188	153.978	8361.56	7.97868	63.8968	157.898	8636.92	24.4944	101.02	8436.06	36.9526	1536.51	550.238	10.5809	186.329	16.1359	7.58537	12.0762	436.729	11.3386	6.48518	57.028	18.3062	13.1139	14.1758	9.76806	3.9298	29.4779	10.7933	22.3592	1.85084	16.2475	175.197	49.9026	42.4943	5.80396
TNBC TMA 3A | 3_C01 | tumor	3_C01	tumor	546.418	230.969	41.4425	20.0873	118.698	18126.8	264.511	40.8767	488.987	7460.98	126.694	718.32	444.616	40879.5	26.2979	233.236	587.57	5037.6	81.8128	265.802	4554.01	63.5916	4200.03	865.355	62.5311	675.415	55.2263	33.1613	145.899	2879.68	27.4278	442.905	5452.08	36.0338	65.9435	92.2955	185.196	58.0379	191.258	35.2931	85.8776	25.3359	521.863	406.093	193.67	1851.38	7.05421
TNBC TMA 4A | 4_H12 | tumor	4_H12	tumor	157.19	55.1643	30.3083	3.19142	49.6045	8173.78	77.8047	15.478	168.138	16546.1	646.572	141.406	114.886	6776.07	4.58257	182.754	133.483	11938.6	13.4592	76.528	312.737	50.2644	1305.71	276.475	43.7956	6917.85	42.6008	25.7719	23.7141	347.038	3.25213	3.19142	111.154	6.75233	10.182	21.4904	19.5237	2.90166	14.0353	34.4097	24.1866	7.62386	32.4816	254.202	31.6492	123.151	10.4284
TNBC TMA 4A | 4_E15 | tumor	4_E15	tumor	61.0811	38.4918	20.6561	2.68502	40.3214	6382.65	41.4123	5.75743	82.9178	21189.3	109.316	37.5162	60.0862	2931.89	7.2725	45.5516	92.889	5331.56	19.9913	53.5474	1705.3	23.5634	617.384	208.343	4.706	45.0205	3.18537	4.50489	10.8216	416.177	0.528727	1.66031	52.2363	24.2392	10.3974	85.6088	15.2066	2.05055	13.1435	5.02261	9.44748	7.11287	12.2873	192.009	15.9508	531.724	3.26728
TNBC TMA 1A | 1_B16 | tumor	1_B16	tumor	102.272	39.2037	17.7163	4.1452	63.0372	7355.72	66.1936	22.2212	86.0761	18386.2	78.4463	75.9586	41.785	7219.97	7.01717	123.866	135.21	1651.39	30.457	66.2902	6777.09	24.485	697.106	499.684	10.0906	209.783	24.5883	4.34673	17.198	467.084	2.01935	2.13602	201.609	7.96193	10.0324	40.1853	21.3421	5.93567	16.233	46.0396	10.1287	9.15086	28.4541	697.733	7.69538	2215.53	10.0882
TNBC TMA 2A (2nd scan, ROIs 13-100) | 2_D09 | tumor	2_D09	tumor	314.434	143.824	33.5834	7.63372	62.2754	8237	146.057	46.1289	209.085	16419.1	293.788	105.288	245.179	16671.9	5.25286	125.691	208.445	3036.31	22.6275	104.249	11475.9	49.9343	1814.33	542.192	19.5228	761.807	45.344	5.62696	45.3046	555.194	6.21303	388.111	221.536	10.32	6.48405	26.0023	35.1677	4.43477	30.0314	20.319	47.2341	7.2825	622.095	517.355	145.114	1645.68	10.6256
TNBC TMA 2A | 2_A11 | tumor	2_A11	tumor	1268.94	370.706	29.9004	12.8636	69.4967	7213.32	203.569	22.4361	2486.59	18749.2	457.789	62.0312	275.718	2696.21	6.87664	127.911	337.947	15203.9	53.0614	377.038	4625.31	42.8476	818	2363.34	80.4268	926.848	80.3196	13.489	51.3634	666.919	3.99958	7.67523	151.785	35.7614	83.5675	80.2197	77.2681	5.17049	104.727	1081.24	25.1454	11.9568	92.173	640.583	67.8714	1703.5	11.5339
TNBC TMA 1A | 1_D11 | tumor	1_D11	tumor	2407.93	788.284	14.0965	27.948	72.2737	7911.89	791.372	15.7247	7452.98	17093.8	394.499	247.346	587.645	6882.78	5.82777	155.26	293.842	8739.72	102.635	1083.13	5852.52	45.8347	1383.19	2958.39	66.2936	2164.57	162.139	23.1574	56.2579	2167.87	4.98589	60.5827	405.776	16.9962	126.712	226.477	56.635	34.8373	65.0275	144.496	32.4617	13.8188	146.28	1168.88	162.592	3621.1	18.8526
TNBC TMA 3A (2nd scan, ROIs 54-91) | 3_H11 | tumor	3_H11	tumor	313.07	119.024	26.9812	12.5514	60.4582	9200.88	146.957	9.37669	262.684	14699	744.141	68.3743	131.3	3992.12	6.41672	106.161	227.034	8345.15	23.0325	117.268	3728.66	29.9072	895.022	669.513	23.8111	522.65	28.8659	9.01862	21.0449	470.159	6.74107	6.63094	211.989	10.8539	43.6549	117.088	42.3356	11.6808	74.9948	33.7259	17.3167	8.33001	29.885	198.77	16.0714	1029.08	4.75087
TNBC TMA 1A | 1_C11 | tumor	1_C11	tumor	512.212	115.874	36.6082	16.5271	74.7454	7181.4	149.732	31.0363	708.708	18832.5	223.67	88.6202	127.834	19849.5	7.30841	154.384	381.908	45782.1	37.8273	144.964	2009.65	62.5568	935.988	1234.73	18.3896	871.861	32.1237	12.4757	27.2381	1015.27	12.3764	9.86447	66.1425	14.3582	49.5764	29.2291	13.8046	12.7107	106.486	235.355	25.5393	10.6988	58.1853	765.451	114.934	1776.39	14.5635
TNBC TMA 4A | 4_G01 | tumor	4_G01	tumor	729.251	297.64	52.1941	17.4114	67.983	6737.5	228.141	20.9806	1293.09	20073.3	540.199	63.4862	240.812	3314.62	10.7792	146.522	395.359	17736.1	44.0462	213.809	3203.02	71.2962	591.064	1230.38	49.7254	1400.14	43.0724	16.5605	65.5466	406.83	5.4762	5.45595	109.261	28.2361	73.1207	58.63	27.1473	26.246	110.864	133.122	28.805	7.88987	54.4614	563.649	31.9381	667.012	10.74
TNBC TMA 1A | 1_I16 | tumor	1_I16	tumor	131.407	62.3287	17.1788	4.24178	132.121	6523.13	52.678	11.5881	154.937	20733	490.716	50.4853	63.1193	2010.07	2.64559	90.3565	116.247	7606.58	20.5279	63.9658	5855.78	24.6151	742.682	116.115	5.84741	691.807	9.07651	2.69483	15.731	317.775	3.22258	4.09594	218.36	5.63644	18.6357	68.1087	13.4184	3.723	35.3447	7.66899	7.64928	1.75345	28.6472	186.231	21.3654	428.749	7.33139
TNBC TMA 4A | 4_H05 | tumor	4_H05	tumor	914.771	276.074	37.584	97.3773	96.3481	7321.04	215.64	43.672	351.218	18473.3	424.118	65.7721	194.919	2430.25	14.5669	250.636	517.631	14073	48.8654	216.156	21051.6	62.0569	414.479	857.355	22.094	1554.51	187.386	19.2944	40.7594	520.948	24.9251	21.9464	104.833	18.8814	74.7822	72.0869	42.8978	15.8324	45.8447	117.935	29.5055	23.0272	58.6822	1466.17	65.3992	971.163	17.9517
TNBC TMA 1A | 1_B05 | tumor	1_B05	tumor	102.858	31.8865	25.291	4.25567	50.0122	5608.7	45.0956	8.55751	102.716	24113.2	455.163	53.062	69.9691	2418.48	3.92968	104.525	117.085	2790.3	21.3162	47.9951	3649.64	28.479	482.319	199.089	17.3399	81.1601	42.8327	24.5493	14.9579	322.184	4.01291	5.83471	76.9064	7.30929	29.1196	9.60117	5.95008	2.07998	26.0175	17.6747	11.223	3.88432	9.3003	114.239	12.8259	1261.83	5.84964
TNBC TMA 2A (2nd scan, ROIs 13-100) | 2_D15 | tumor	2_D15	tumor	384.04	173.243	40.6959	16.3649	70.3349	8896.18	123.172	22.5497	309.256	15202.5	162.005	74.8787	227.851	31155.1	12.2788	138.282	271.726	7600.91	37.152	165.579	9974.87	53.314	557.139	342.378	24.5949	995.096	24.2503	10.0319	44.5258	599.785	9.81538	4.15849	75.4217	21.1293	20.7223	47.7224	24.4279	6.61475	77.9712	286.528	27.48	8.90113	36.4644	320.977	73.844	287.132	4.65209
TNBC TMA 3A | 3_E13 | tumor	3_E13	tumor	703.196	197.95	34.9096	21.837	75.0829	7921.65	307.09	19.6239	349.838	17072.7	417.244	72.5586	250.833	2358.42	9.21634	164.019	242.945	31375.9	33.8561	232.852	2970.36	34.0885	500.841	671.069	89.4034	4794.34	89.3112	15.8203	49.0814	463.736	10.1869	11.098	216.531	39.9422	39.6737	48.0848	86.5052	29.0017	140.695	90.0434	30.2916	13.0652	63.718	580.889	24.634	687.205	17.3815
TNBC TMA 2A (2nd scan, ROIs 13-100) | 2_F09 | tumor	2_F09	tumor	341.783	135.415	53.4775	8.96736	80.0715	7793.03	220.537	18.1352	258.36	17354.5	2797.69	217.487	195.984	35172.1	23.0605	170.222	310.736	6724.53	36.0633	141.435	2306.21	46.5224	919.817	257.284	16.1181	1576.51	30.7155	8.01881	31.8316	257.275	5.06224	6.48453	185.513	6.99151	34.7623	30.0594	19.7176	2.97086	45.3854	21.3628	22.8236	14.0659	104.612	773.279	215.102	1543.24	17.0196
TNBC TMA 5A | 5_B04 | Tumor	5_B04	Tumor	98.1791	52.5838	22.2073	4.25818	570.735	5496.9	70.7326	6.24865	105.721	24603.7	536.063	36.1778	64.7831	2601.89	3.64895	92.4137	112.042	7834.84	36.8374	64.8148	2381.73	28.9894	447.661	417.897	9.72325	534.55	10.7723	8.17364	9.91488	649.819	0.598969	16.8597	65.6795	8.94265	5.22464	20.2177	10.6581	2.5947	33.1096	14.4913	9.74479	2.46717	25.8612	238.207	25.9995	187.516	3.54591
TNBC TMA 5A | 5_F06 | Tumor	5_F06	Tumor	374.893	73.1382	38.057	9.15956	50.9239	6869.57	135.17	15.5327	197.343	19687.4	1213.47	36.8488	209.249	1089.49	4.99646	104.609	437.898	7990.45	27.033	163.263	8397.24	36.8821	316.803	806.669	33.2656	4288.55	40.5718	15.4011	19.404	302.664	9.1195	4.27879	66.6647	6.84624	72.2255	22.4456	20.3298	4.41075	128.252	8.04661	10.8775	12.8365	15.1481	185.745	12.7371	422.392	6.70131
TNBC TMA 5A | 5_H13 | Tumor	5_H13	Tumor	1482.37	292.453	42.9252	51.1647	41.4777	8147.74	319.824	14.8069	786.505	16598.9	542.831	58.3379	123.307	1206.56	6.18137	125.578	528.743	42012.5	26.4579	370.357	3832.97	44.732	241.249	1060.67	85.3897	3436.18	99.6175	10.1005	41.9064	601.704	18.6669	7.3271	60.9798	7.97764	109.762	46.0874	30.2706	2.85427	223.023	1562.64	8.42064	8.06577	103.148	862.461	63.1964	448.56	5.62067
TNBC TMA 1A | 1_H01 | tumor	1_H01	tumor	553.516	145.217	25.7703	33.0013	53.5196	10775.7	246.101	17.9467	326.186	12550.8	142.696	47.23	649.995	2634.96	2.91115	324.578	619.974	3862.29	47.4349	211.724	9923.34	29.2952	1279.8	422.362	44.8196	3497.6	165.336	7.67172	76.6034	449.682	17.2029	13.8846	205.821	20.1444	59.1132	64.5189	80.0287	4.96814	117.621	34.2555	14.7305	11.0226	91.3711	308.33	103.713	1871.37	6.46615
TNBC TMA 5A | 5_F04 | Tumor	5_F04	Tumor	268.19	127.859	33.3453	32.5837	36.9702	7164.11	132.101	17.2224	276.118	18878	995.891	37.4525	63.0156	1703.04	5.07832	104.846	215.216	5407.94	8.24279	109.688	1014.71	23.2674	320.475	627.119	28.9806	1004.15	39.8146	4.26913	28.1741	434.391	11.9172	5.79854	41.6966	34.7921	50.9368	28.5167	22.2523	2.98868	19.5529	43.6184	11.0558	1.63085	103.575	271.565	11.5074	306.233	10.8978
TNBC TMA 4A | 4_I17 | tumor	4_I17	tumor	1159.69	332.37	26.8502	29.6166	52.46	6608.57	182.464	24.9302	3085.02	20464.9	283.684	35.4611	161.486	1273.85	9.11568	142.741	617.418	8666.61	19.7826	311.532	652.637	42.0311	532.762	2177.81	55.0547	441.811	97.1554	8.46995	59.0445	535.383	3.97638	6.93701	122.221	20.6859	62.9909	53.653	16.1726	5.1405	69.8524	311.631	19.7365	10.6987	40.0437	291.341	38.7372	1566.33	4.91443
TNBC TMA 2A (2nd scan, ROIs 13-100) | 2_B02 | tumor	2_B02	tumor	172.312	58.2688	25.4675	6.23706	60.9305	8386.84	76.1118	21.6343	130.887	16125.7	209.707	46.0013	98.1563	2538.77	10.2068	109.816	170.669	11650.4	26.231	81.9656	3927.8	36.3724	1617.91	304.415	19.4158	545.428	24.2925	10.0105	35.3915	691.323	21.2907	1.46654	107.375	11.1884	10.5388	20.0603	28.7514	12.0137	39.299	286.289	38.0926	16.389	47.8235	303.552	46.2569	659.664	5.47579
TNBC TMA 5A | 5_B08 | Tumor	5_B08	Tumor	110.08	54.6946	15.4827	2.94644	38.9238	8393.88	54.7214	9.07987	114.064	16112.2	172.932	50.4456	63.8209	1454.8	4.41856	115.657	101.236	2090.12	20.8687	52.7353	2817.4	22.6223	282.656	284.356	13.9544	347.54	13.2514	6.21023	28.646	324.079	3.86826	6.14663	99.3553	8.49315	18.4046	11.4248	14.1713	5.86497	47.4052	19.9307	9.10883	4.78004	27.5876	206.316	20.9887	277.065	17.1751
TNBC TMA 5A | 5_C05 | Tumor	5_C05	Tumor	258.124	45.8138	18.4778	14.9583	51.1611	7310.22	154.135	12.9128	220.709	18500.7	177.563	48.8636	62.0391	1177.19	10.293	109.463	125.7	6909.92	29.3672	60.8558	5645.82	33.3323	739.353	793.079	9.36856	429.412	18.5514	4.72544	21.8766	457.191	15.6529	1.01853	53.0174	8.66659	31.5823	16.09	16.1091	10.2417	67.5536	22.0823	43.9782	2.4463	18.2394	148.152	17.7719	825.677	5.577
TNBC TMA 4A | 4_B02 | tumor	4_B02	tumor	119.004	122.737	28.7594	3.47778	91.7499	7246.66	120.303	26.668	234.465	18662.9	90.6029	96.9707	130.504	5822.67	12.9183	371.762	343.898	5782.36	35.1913	141.048	39609	79.5807	1690.03	386.803	13.5439	195.029	86.0332	14.7014	29.5633	1171.22	7.29214	3.88957	140.296	31.7245	20.8646	37.8879	36.1495	18.7229	47.9787	16.829	53.1096	15.7593	52.7427	360.803	53.9791	376.595	7.15069
TNBC TMA 2A (2nd scan, ROIs 13-100) | 2_D16 | tumor	2_D16	tumor	952.982	315.766	30.668	68.443	57.5147	6778.76	198.635	17.1662	2030.71	19951.1	642.855	45.0223	174.538	1144.42	9.30242	132.075	382.607	21063.4	34.7825	480.069	407.086	38.1467	1051.66	2023.56	72.5334	288.508	67.9356	7.36987	35.1993	644.503	4.40659	5.60083	165.454	24.9006	27.3029	99.6911	49.3509	5.72723	102.628	118.849	28.9653	8.99131	50.8658	366.108	91.997	1398.25	8.77189
TNBC TMA 4A | 4_A06 | tumor	4_A06	tumor	101.588	83.9732	26.2534	6.6392	54.4183	11053.8	49.7419	18.4233	147.129	12235.1	227.846	109.212	95.7217	4927.99	9.77838	140.276	164.132	33772.5	37.6216	68.5968	3820.83	35.3989	1193.21	825.907	23.4233	9246.3	24.3377	17.0495	57.8663	376.084	18.1307	7.44344	61.3306	36.9204	33.3342	18.3031	21.7636	5.11533	48.3401	22.1635	24.3292	5.58262	45.5168	620.149	17.2338	2865.21	3.4973
TNBC TMA 5A | 5_G07 | Tumor	5_G07	Tumor	320.682	137.446	28.7164	10.5756	62.123	6866.94	149.83	6.91304	182.134	19694.9	1190.72	26.8562	152.713	792.813	4.32528	90.7453	229.065	6295.79	41.8777	122.602	7736.31	22.9083	177.442	424.118	38.4181	469.67	28.3754	2.27967	13.1959	193.868	3.7866	1.71911	32.731	4.98831	37.5335	23.1662	5.94519	3.28066	19.7466	203.583	8.91655	3.11942	24.8156	189.294	26.149	307.139	6.40478
TNBC TMA 3A | 3_C16 | tumor	3_C16	tumor	306.083	121.6	40.4611	17.7332	148.961	8133.64	236.267	22.7697	292.126	16627.7	651.76	79.8968	276.077	1637.41	19.9449	298.891	655.489	3297.68	47.0994	171.092	4524.43	66.9026	5925.2	1287.35	43.3045	453.196	149.538	21.0242	64.6524	2046.52	4.36522	11.8908	422.605	53.6719	69.2302	73.672	169.057	49.1656	528.126	160.373	67.2811	14.3844	74.0432	1236.31	107.66	1954.65	70.1431
TNBC TMA 4A | 4_E02 | tumor	4_E02	tumor	193.351	153.033	32.2506	24.4203	81.9959	7830.67	131.923	10.9124	329.141	17271	105.161	161.693	290.042	9796.1	13.5298	106.951	417.782	2838.71	36.1638	199.928	21045	70.3968	1745.13	814.871	20.848	341.993	21.5813	13.5237	64.0888	464.712	4.60546	6.69627	158.873	16.7772	92.3012	63.6647	31.8672	14.3227	205.926	36.2987	11.0402	20.0605	26.684	581.242	18.1167	902.965	2.2378
TNBC TMA 1A | 1_D15 | tumor	1_D15	tumor	143.903	79.0456	35.8894	9.0125	62.335	5106.93	91.5595	12.5678	235.817	26482.4	229.592	126.35	110.918	8676.3	9.30243	111.295	113.884	25423.1	40.0717	91.1829	1742.36	44.215	1100.57	1351.24	8.64336	1408.38	14.413	7.4737	24.0694	566.061	1.10028	4.29572	59.9666	20.5604	31.0035	18.1769	33.0269	3.92683	43.6864	125.942	14.5475	9.02774	28.8471	630.106	533.603	885.937	10.5846
TNBC TMA 5A | 5_E03 | Tumor	5_E03	Tumor	843.972	220.94	24.4553	41.6885	81.5769	9525.26	208.214	16.7311	6357.4	14198.4	151.767	67.4047	147.082	3214.97	2.76753	135.919	323.592	32725.2	50.4507	126.878	3245.6	43.4554	487.384	1682.98	42.9806	2365.53	267.893	9.00021	33.4295	576.402	21.7302	13.9002	88.6009	11.7755	83.091	75.2822	23.1473	7.02298	74.4256	169.154	22.7697	12.9926	86.9715	230.743	67.1497	1504.99	25.3644
TNBC TMA 4A | 4_B12 | tumor	4_B12	tumor	781.75	243.713	30.1407	11.6767	67.0671	7114.16	357.243	13.3272	1678.83	19010.5	400.328	47.9329	266.972	1044.77	6.8097	173.775	163.329	6058.76	34.4592	252.528	7063.93	40.1887	155.24	1723.69	44.9319	2389.86	33.9159	20.5092	37.8412	182.702	1.27748	11.5995	94.6498	16.8291	13.1692	37.7303	25.4059	8.85438	45.301	36.6308	25.1593	10.524	87.6602	563.127	23.9452	432.658	7.56274
TNBC TMA 3A | 3_D07 | tumor	3_D07	tumor	380.102	101.524	53.6521	17.9625	95.9487	9092.6	153.746	36.9026	349.166	14874.1	221.086	152.148	191.295	18075.4	29.6307	284.187	509.924	14642.9	64.8834	141.657	6715.01	71.3343	1140.66	898.563	22.331	3432.32	63.618	39.7526	98.6177	2197.21	7.07465	19.2713	590.561	37.2795	58.9052	56.7147	148.102	27.5823	350.487	60.2239	63.6076	14.5704	70.9096	1419.92	139.586	1580.58	32.9074
TNBC TMA 4A | 4_F06 | tumor	4_F06	tumor	219.652	94.9094	51.8288	8.61311	123.135	11212.3	180.882	23.9008	336.195	12062.1	199.721	157.852	174.903	23606.2	31.714	250.019	207.242	26265.3	53.3826	117.094	32033.6	25.1144	2929.84	687.902	22.3436	1681.59	27.6268	86.894	222.866	2594.31	14.7008	100.588	314.643	15.4507	12.4745	55.4047	185.287	33.1809	72.3602	11.3498	39.4531	9.05301	198.127	515.929	419.204	5437.34	18.9046
TNBC TMA 4A | 4_F12 | tumor	4_F12	tumor	514.938	207.457	64.8144	76.1384	125.246	8685.31	248.823	26.9841	1986.62	15571.6	495.889	93.6602	204.079	12540.8	30.5001	371.803	453.812	22557.7	90.6398	179.121	19605.6	62.0305	796.641	3127.15	84.3032	16915.5	85.8659	52.0647	239.31	2761.15	42.2592	18.7124	265.994	38.5855	75.2351	90.9316	186.216	38.5785	123.575	221.061	122.542	22.8319	140.091	2682.47	853.139	2697.16	25.3241
TNBC TMA 5A | 5_G03 | Tumor	5_G03	Tumor	185.031	101.463	26.5263	14.5324	70.114	6426.17	75.1013	20.8989	155.608	21045.8	278.237	68.0944	97.0558	5432.67	6.53792	130.635	137.516	35666.8	40.1419	99.9757	6058.09	39.2443	856.921	669.711	10.3238	214.266	17.1565	4.59448	97.2386	731.395	2.53826	5.19707	84.8142	17.5936	24.963	38.6395	26.9595	12.3973	38.8026	89.7538	14.7032	2.3576	35.3038	155.297	31.056	369.236	7.26091
TNBC TMA 2A (2nd scan, ROIs 13-100) | 2_C11 | tumor	2_C11	tumor	390.353	145.352	27.6732	17.6651	55.5708	6811.51	154.705	11.7905	214.305	19855.2	710.436	59.1901	127.573	1090.71	10.7257	140.888	371.978	14464.8	32.9815	100.799	1018.13	36.3199	584.313	1587.14	18.4369	1333.76	36.365	11.8388	46.0174	650.822	5.0979	6.46369	87.4812	23.1707	89.6115	45.7927	30.533	7.77162	140.137	62.7149	24.1389	14.6944	78.6606	1231.23	29.8095	805.444	4.40596
TNBC TMA 3A (2nd scan, ROIs 54-91) | 3_H07 | tumor	3_H07	tumor	505.861	182.898	21.5505	6.63352	49.0011	6233.46	119.699	11.419	404.119	21696.5	724.369	34.0452	115.318	675.02	5.86677	133.63	181.052	4590.02	29.5665	342.167	2974.32	39.3747	158.644	413.608	33.2147	307.325	19.3403	15.5229	26.4684	373.197	6.45777	10.3932	135.393	20.1704	17.0559	58.6586	46.7886	12.7543	48.7743	74.7463	27.7373	12.8826	28.7433	266.721	20.0571	311.723	6.81962
TNBC TMA 4A | 4_I12 | tumor	4_I12	tumor	438.553	180.698	41.4878	10.4716	63.7283	5746.77	202.345	14.0379	365.357	23533.9	3389.37	54.0272	508.795	16379.5	12.0868	207.616	167.624	8858.72	57.0122	111.537	1453.25	18.8667	851.603	307.804	48.7624	873.336	66.8362	16.9139	61.3432	550.871	4.93714	4.78568	149.288	14.9879	17.0601	36.7499	19.5213	7.67708	48.5665	66.3807	23.6706	14.3368	80.0961	524.718	14.5661	2165.6	7.19689
TNBC TMA 2A (2nd scan, ROIs 13-100) | 2_G01 | tumor	2_G01	tumor	142.389	71.7067	43.0134	3.90109	57.6339	6891.72	98.1425	9.97133	311.708	19624.1	113.95	131.087	129.659	9600.39	11.2706	112.386	249.235	13512.9	46.054	93.7582	16918.9	68.9081	1945.63	214.751	11.8164	555.864	20.9095	6.87118	53.6905	620.515	6.81645	306.965	99.0867	10.544	6.24112	29.621	45.6184	7.00061	42.779	13.8435	36.4064	5.89251	88.7438	309.785	403.663	545.977	5.34739
TNBC TMA 1A | 1_I06 | tumor	1_I06	tumor	154.053	77.5696	39.5187	7.23618	301.578	4699.74	88.2163	21.3027	344.352	28776.9	207.811	81.4202	83.2213	7782.46	4.97931	132.384	108.254	7095.1	27.2989	83.1534	4491.67	43.6928	2073.3	172.525	3.9656	618.191	16.5318	4.00044	15.0309	537.522	1.1779	4.59874	204.559	13.451	12.2928	28.54	19.1936	10.5096	73.2021	15.8619	26.2806	5.5226	16.1763	358.885	26.7472	1118.63	6.29513
TNBC TMA 4A | 4_B15 | tumor	4_B15	tumor	354.061	99.7681	22.071	13.7702	40.0412	8037.53	104.154	9.46937	185.979	16826.6	168.595	116.467	170.231	549.111	5.26421	101.532	204.758	6044.93	19.8665	93.7378	1280.02	33.6394	487.716	557.04	15.9687	750.333	25.1974	4.35791	29.4595	571.728	6.00498	3.96552	57.7745	5.97047	45.3066	57.4653	28.6796	3.81435	94.1333	139.402	13.3284	9.98596	36.7039	199.463	42.2038	396.703	4.05463
TNBC TMA 5A | 5_E01 | Tumor	5_E01	Tumor	379.376	155.601	42.1471	18.4765	81.778	6303.74	184.271	14.261	201.503	21454.6	542.488	227.487	155.806	10665.4	4.65306	92.4514	280.638	11183.6	44.6274	225.215	920.709	46.6912	1711.14	3666.8	42.3674	987.776	43.7077	7.75157	43.2946	414.916	8.71128	4.60584	219.901	7.69315	106.176	49.6848	46.9692	16.4191	94.1911	45.5281	32.906	10.7318	45.8846	250.997	17.134	1392.83	6.92645
TNBC TMA 1A | 1_D01 | tumor	1_D01	tumor	105.218	55.2698	28.5592	4.69383	67.3995	5590.57	53.6941	8.83953	103.742	24191.4	131.727	70.4933	87.5491	2495.04	5.27924	49.9296	200.932	16286.1	39.8938	78.1029	6818.13	47.8441	274.086	585.675	4.16812	974.267	8.57597	16.0764	22.8172	354.612	3.08116	5.59536	46.418	6.0885	34.8168	27.3005	33.8633	9.34318	49.0069	46.9357	9.89374	3.80742	10.6901	231.903	15.9581	484.494	4.56013
TNBC TMA 3A | 3_D10 | tumor	3_D10	tumor	1445.1	343.692	32.4926	38.6524	63.9714	8504.82	286.812	28.9965	367.067	15902	743.595	24.2612	240.092	2743.76	10.7465	244.922	912.114	10232.3	37.1763	517.267	1524	46.2218	223.739	1222.53	94.1297	8778.42	114.531	28.0235	84.571	679.258	26.4329	13.3573	211.716	28.7295	119.264	127.869	72.393	18.9801	181.021	82.9264	36.7322	34.4007	69.9331	225.212	33.6008	462.22	6.20793
TNBC TMA 2A (2nd scan, ROIs 13-100) | 2_D02 | tumor	2_D02	tumor	189.457	51.9897	42.8117	9.6454	80.9404	7734.53	101.56	14.924	170.864	17485.7	122.287	123.619	137.448	15878.5	1.38276	173.831	378.48	11548.3	41.7468	107.722	7876.36	55.7354	1504.2	320.775	33.9757	2471.14	23.5788	15.11	84.7328	1184.39	3.549	14.9994	279.133	10.7538	32.5704	26.5663	41.535	21.0403	116.311	22.3899	32.2092	13.1151	73.272	1075.38	228.809	1426.06	28.1169
TNBC TMA 1A | 1_I14 | tumor	1_I14	tumor	276.801	171.916	24.7038	6.27416	52.1498	5713.57	119.533	9.82	113.027	23670.6	709.02	28.4088	223.031	2050.67	5.59025	84.7652	112.464	9506.73	32.1787	191.394	2914	21.2385	799.481	291.198	23.1672	6365.15	32.6802	8.30419	22.9157	359.819	3.97219	3.78653	63.4727	11.2229	14.7668	34.5856	28.2314	4.3022	35.4984	51.0455	10.8791	1.62099	34.7838	493.199	22.6931	793.651	2.54159
TNBC TMA 2A (2nd scan, ROIs 13-100) | 2_G07 | tumor	2_G07	tumor	633.228	133.317	59.5876	33.5155	125.814	10862.4	446.54	22.132	634.93	12450.7	96.1716	88.445	395.387	37362.2	19.7453	213.048	754.442	8703.78	33.0635	146.617	9960.43	66.5499	4716.06	1962.45	59.5235	3037.87	106.993	24.5981	59.5557	718.123	16.5004	143.402	246.834	31.0528	295.333	61.663	217.122	16.338	231.098	356.963	226.063	29.1281	356.212	728.929	281.378	3139.66	19.9352
TNBC TMA 3A | 3_D09 | tumor	3_D09	tumor	388.266	136.244	49.2104	29.1763	212.468	7298.83	96.0209	20.465	220.52	18529.5	144.675	178.885	186.775	26011.3	9.36923	147.091	280.23	10133.6	39.287	215.991	4263.37	63.161	525.28	427.408	35.3234	1021.72	46.8483	13.2963	76.4008	610.89	5.72553	8.46939	169.05	18.2164	37.59	60.7815	60.3067	27.64	244.701	256.008	29.8218	22.851	34.8403	923.442	25.7534	501.15	18.5565
TNBC TMA 3A (2nd scan, ROIs 54-91) | 3_I10 | tumor	3_I10	tumor	1466.21	342.781	32.0162	55.1067	102.304	9206.75	320.418	32.7003	483.323	14689.6	406.112	97.0292	201.279	4059.08	14.5224	309.957	294.271	23618	41.705	283.527	2108.75	57.8165	555.213	1040.37	91.2418	2463.55	56.7875	35.0025	57.4073	761.006	19.4672	10.0593	275.031	40.4194	51.3885	84.4997	60.8895	291.191	113.668	248.933	135.318	33.5561	157.263	948.063	200.596	737.182	12.24
TNBC TMA 4A | 4_H07 | tumor	4_H07	tumor	146.57	102.875	50.8694	27.9437	85.8991	13879.7	116.708	23.0917	133.975	9744.02	328.603	158.899	227.313	10792.8	17.0919	278.333	405.865	29885	37.6498	86.8706	11648	56.2424	2519.25	577.714	30.6276	4515.35	31.2108	10.2989	88.4483	1126	6.06485	5.9196	333.342	25.1846	34.8117	66.7953	67.6176	10.8225	125.637	29.1682	80.1871	35.5441	170.366	13699.3	29.511	1275.23	25.9304
TNBC TMA 1A | 1_C15 | tumor	1_C15	tumor	106.409	56.4078	25.3772	7.16048	64.7678	4972.31	63.2639	14.5673	140.117	27199.4	48.4531	42.7833	58.1265	9238.94	7.59939	80.2654	136.118	3392.9	27.6024	78.3641	6688.45	39.4227	1773.12	162.038	5.3116	189.411	5.06102	6.48622	19.8755	170.563	2.14485	2.13692	177.671	10.368	24.5478	43.5631	9.30365	3.3042	91.1858	3.95996	10.4142	2.31766	3.87833	201.438	17.3204	10.4499	2.10325
TNBC TMA 4A | 4_H13 | tumor	4_H13	tumor	769.718	218.044	16.336	34.6985	49.6536	8706.67	158.021	14.4604	859.021	15533.4	234.426	22.1485	154.052	1979.37	13.1732	123.677	334.708	9206.96	29.0177	194.883	776.129	32.5107	209.426	1097.59	22.2942	783.73	19.6814	5.29178	33.0196	569.773	10.5173	11.406	65.8483	13.3447	42.6847	36.0367	12.0265	1.04265	64.5544	880.122	16.4163	5.47896	59.8169	1075.6	23.6927	195.64	7.49447
TNBC TMA 2A (2nd scan, ROIs 13-100) | 2_H02 | tumor	2_H02	tumor	478.429	125.376	25.1667	15.2353	61.8442	8121.95	181.148	13.6391	363.154	16651.7	762.044	67.587	219.378	7806.57	13.9782	98.0706	255.706	11130.7	26.9135	125.174	3914.82	34.0713	1283.19	637.86	21.0279	1031.52	37.1271	9.35855	29.1349	528.328	12.6755	11.2961	120.653	8.00978	39.1101	85.5818	34.0303	6.39231	75.6343	54.6001	25.9583	12.9194	53.6674	516.927	31.7328	1781.58	8.83602
TNBC TMA 1A | 1_E01 | tumor	1_E01	tumor	452.074	204.956	46.7944	9.34736	111.896	5828.47	180.427	30.4145	375.449	23204	917.74	58.5247	222.213	32337.3	19.2961	171.008	547.81	4684.8	45.3388	149.445	2707.57	91.7155	856.093	731.698	38.4193	2537.69	49.1165	2.58379	27.044	477.198	6.84698	4.45533	160.23	14.2162	38.1101	32.6773	45.0196	32.5818	92.5891	193.188	28.29	10.7008	51.2896	254.853	40.7205	1394.2	14.6372
TNBC TMA 4A | 4_F11 | tumor	4_F11	tumor	132.122	85.0828	30.3234	15.8129	229.543	6283.43	73.1824	13.5014	2115.61	21523.9	557.338	55.4592	70.3961	14875.8	6.96698	99.5587	123.956	4102.34	25.8476	78.2726	1075.37	39.5209	625.11	996.012	6.31089	83.5579	10.0326	8.92472	24.2957	380.291	1.14404	1.13643	132.795	34.9121	5.8723	83.8334	21.1828	2.34296	23.8443	183.795	16.0961	3.8355	14.2644	260.707	14.6594	601.899	7.47536
TNBC TMA 5A | 5_D07 | Tumor	5_D07	Tumor	277.907	120.643	63.2502	9.48832	116.626	6671.88	158.279	19.3825	857.101	20270.7	838.123	50.1196	148.351	36458.6	10.639	84.2332	238.675	11971.2	41.327	131.354	2643.71	52.3318	504.848	1271.05	23.1438	1947.65	77.8631	6.25537	46.3721	492.943	3.83446	3.71683	101.792	11.6404	52.116	33.299	22.742	3.97497	65.1518	82.9621	18.8946	6.18599	25.9196	173.441	26.3967	2229.06	6.21057
TNBC TMA 5A | 5_F08 | Tumor	5_F08	Tumor	102.735	31.7029	19.8094	19.1638	53.9281	8469.09	77.005	8.74705	116.211	15969.1	175.874	133.586	130.127	3956.27	19.7736	118.046	510.794	9352.48	35.0129	86.3588	13168.3	34.62	805.764	233.237	12.4387	655.625	25.6791	8.43854	23.2721	865.419	3.34854	3.33615	80.5296	16.1864	26.8267	14.2348	6.22492	3.439	55.9267	6.18227	12.1939	3.61831	16.6508	334.427	20.2803	1035.96	3.28358
TNBC TMA 5A | 5_A05 | Tumor	5_A05	Tumor	124.992	37.7232	22.1829	4.30085	36.8916	9388.03	54.8311	11.0165	135.799	14406	2485.53	49.097	64.4938	7137.92	4.06051	118.074	160.142	5487.41	19.6258	49.4741	1699.87	23.1518	829.373	104.89	6.86584	93.5968	14.5531	3.33765	15.619	375.169	3.10565	1.54546	72.2359	14.54	38.6515	14.8969	7.11698	3.18624	21.3087	5.81271	14.1439	4.17277	19.6968	184.547	26.9898	577.66	7.5518
TNBC TMA 5A | 5_H09 | Tumor	5_H09	Tumor	153.964	70.0184	24.1883	8.85813	62.8383	5699.66	87.9914	14.6401	91.2652	23728.4	780.821	136.109	91.9359	2302.63	2.70906	116.141	155.248	10855.1	25.4612	82.6137	5982.68	33.6766	929.473	627.188	15.1028	558.972	14.391	8.70599	30.6666	435.334	0.961276	2.81476	40.8469	8.98144	38.1219	21.174	18.9615	3.43072	39.8267	28.6635	9.53222	3.38023	22.8024	199.345	38.1995	546.022	1.02749
TNBC TMA 1A | 1_D09 | tumor	1_D09	tumor	333.305	153.427	44.9655	12.1568	89.9114	10269.8	210.363	39.7094	441.207	13169.1	639.343	684.077	273.179	38885.6	13.9423	249.562	709.679	9860.26	42.8726	142.235	2974.37	59.396	1862.59	986.457	40.1786	499.405	175.18	18.4671	56.567	1522.4	5.96408	4.20107	303.523	15.8128	145.257	50.7323	36.9525	2.52558	115.681	16.4614	14.1202	11.0199	47.5251	403.858	105.07	440.531	103.092
TNBC TMA 2A (2nd scan, ROIs 13-100) | 2_F05 | tumor	2_F05	tumor	565.441	209.134	26.8033	10.3933	65.3776	9454.25	179.333	19.2272	314.076	14305.1	416.449	66.8995	179.395	3877.65	25.5126	249.269	329.511	44382.2	49.6924	129.992	2023.98	58.8786	992.965	848.528	53.9234	1354.65	40.0043	15.2515	49.0678	1030.3	10.6435	5.82616	172.818	46.6104	166.584	55.395	31.9405	14.0136	145.527	51.1306	55.0132	10.9241	99.3808	428.013	63.5923	2916.94	18.2495
TNBC TMA 1A | 1_D13 | tumor	1_D13	tumor	150.333	81.4199	17.1807	9.85287	52.852	7444.75	85.4776	11.6152	168.66	18166.3	601.015	109.332	92.5744	4593.6	3.22857	146.492	141.083	15132.8	21.6608	86.2349	3334.32	11.1091	467.163	322.936	11.7525	889.656	13.039	12.8291	35.2319	444.338	2.76217	7.29622	92.3592	10.9852	14.6246	33.834	18.5401	17.5452	27.7116	14.7031	9.80928	1.53111	18.0086	266.391	21.7424	1069.6	5.96815
TNBC TMA 2A (2nd scan, ROIs 13-100) | 2_E11 | tumor	2_E11	tumor	259.747	88.5117	38.1724	18.2688	46.3032	10694.1	105.307	9.4966	154.337	12646.6	966.8	107.404	128.909	3331.94	6.8725	189.012	160.111	19189.6	23.8633	87.074	1082.48	26.7208	1488.54	577.388	27.2759	4008.29	33.7139	14.0485	79.4048	1099.13	5.99575	13.8071	136.525	10.527	53.0579	31.4855	26.1276	3.48798	91.8128	34.1738	36.9018	10.7546	52.9482	345.07	36.1763	2629.42	17.7844
TNBC TMA 5A | 5_F09 | Tumor	5_F09	Tumor	137.658	54.9934	46.3018	5.0709	77.592	6722.02	96.565	16.6647	116.67	20119.5	511.414	48.9433	293.584	15568.1	8.37158	103.799	300.241	15155	41.3347	77.1228	3803.42	43.7678	1531.78	448.155	5.48561	382.736	44.9507	6.25213	19.5003	326.343	3.54419	4.41386	105.123	3.42644	19.2675	37.6662	51.611	3.63994	25.1128	16.3588	16.133	3.82973	9.61292	181.043	19.0803	934.175	2.60658
TNBC TMA 5A | 5_H03 | Tumor	5_H03	Tumor	86.0262	55.801	26.6598	5.00533	31.8936	6693.5	62.7537	18.587	98.0383	20205.3	230.647	68.427	104.247	1774.73	3.44429	90.8046	117.982	9356.43	18.2939	83.0526	10770.1	30.475	533.036	658.835	7.31366	118.765	9.27351	3.42157	22.1661	684.538	3.92896	4.15132	59.49	15.6255	10.4012	48.1262	17.2432	6.23918	20.6942	145.236	9.30195	8.71154	10.6732	1997.39	49.7039	593.116	2.12231
TNBC TMA 4A | 4_B06 | tumor	4_B06	tumor	314.881	122.559	44.3358	31.1935	78.1792	8980.56	173.709	19.221	133.524	15059.6	521.759	169.353	150.498	15686.4	12.0697	175.148	285.607	12627.9	36.1676	129.587	4361.05	49.3078	2320.92	2413.67	48.086	2611.56	50.6404	10.3017	44.9833	2074.5	16.3515	6.10914	187.881	15.8082	67.839	38.6171	45.5961	2.18044	78.6196	16.9814	2.48104	17.6689	59.1336	1089.96	154.051	2487.56	16.0343
TNBC TMA 4A | 4_A17 | tumor	4_A17	tumor	673.628	245.947	30.0292	33.3228	73.0342	9701.42	204.207	20.5916	1867.1	13940.6	244.856	167.685	218.026	3957.66	14.8111	444.046	559.095	18419.4	47.5526	153.052	3798.9	66.8872	699.304	4078.65	57.6768	616.572	72.9223	41.5366	76.7825	680.474	8.95778	8.03219	159.895	45.0329	185.564	78.6984	126.559	23.9194	191.321	595.383	48.9305	21.2949	93.1355	1063.72	85.5986	1931.64	7.02722
TNBC TMA 1A | 1_E15 | tumor	1_E15	tumor	449.16	88.9219	32.9817	25.5415	47.1682	9641.62	202.371	9.89159	852.898	14027.1	300.476	94.4415	474.676	6644.09	10.2202	95.7374	726.568	13588.9	24.4745	93.1734	5290.46	30.6787	1691.93	1334.47	18.5014	1441.44	46.8164	7.07228	35.1116	630.927	6.42254	4.66914	87.5282	10.7234	124.28	22.1959	44.4404	12.4835	85.4343	222.58	35.2828	13.2106	60.4697	1979.19	48.1608	1797.2	8.58199
TNBC TMA 3A | 3_C15 | tumor	3_C15	tumor	458.038	196.116	27.4691	10.725	68.8991	7389.78	141.764	13.4118	632.195	18301.5	275.21	22.69	123.939	4597.55	7.34244	73.984	162.712	10738.8	32.9442	166.07	657.804	42.2217	561.595	772.492	39.3374	186.547	28.9015	8.29262	21.2008	162.414	2.98442	4.79434	118.837	12.0971	53.1569	72.8403	29.3158	9.74598	54.1127	76.5245	13.7604	7.56488	33.984	146.932	12.2298	299.461	5.04796
TNBC TMA 1A | 1_G07 | tumor	1_G07	tumor	119.549	46.5427	26.0971	7.0058	51.1912	6150.47	59.9113	11.6644	141.139	21989.2	279.416	35.4913	89.6262	8008.92	4.20376	79.567	220.35	7650.95	24.3983	74.9245	947.619	24.5133	774.936	180.482	6.78497	134.668	14.1248	0.428355	19.5058	488.941	3.98581	0.872717	323.586	11.7296	11.725	31.3313	32.5343	4.49816	26.8126	4.51334	8.55752	3.43635	27.3856	173.543	23.8142	1117.19	4.92056
TNBC TMA 4A | 4_E08 | tumor	4_E08	tumor	534.919	150.264	26.741	17.5842	56.3585	7786.31	128.872	12.8579	790.008	17369.4	277.599	81.1017	149.066	673.061	2.95222	102.178	227.901	10250.9	29.2431	108.839	2147.59	33.7386	623.738	1459.95	24.8131	1822.81	20.406	3.6886	21.7256	307.127	0.753688	3.65284	181.035	7.3216	57.2955	42.4766	10.4302	19.5326	84.2501	28.6533	22.2831	4.37723	133.626	753.1	17.7889	988.593	5.85949
TNBC TMA 3A | 3_E08 | tumor	3_E08	tumor	609.165	75.739	18.3407	13.0426	53.7965	9963.71	235.774	12.1952	443.298	13573.7	131.892	29.4073	417.937	767.75	12.451	96.2915	515.571	1086.36	29.4033	98.1263	180.965	28.8329	542.806	714.874	33.4824	1172.78	39.8692	16.2762	29.3149	519.93	9.43694	5.6224	334.346	18.5688	36.0568	88.4874	79.2655	18.9088	503.617	25.2649	35.5384	10.1091	54.9353	180.64	45.9261	2278.98	7.54772
TNBC TMA 2A (2nd scan, ROIs 13-100) | 2_B16 | tumor	2_B16	tumor	83.8594	47.0579	29.4039	7.65845	113.144	5325.4	55.6217	10.7864	92.4922	25396	1658.98	19.3594	47.5064	2886.23	6.09591	119.44	99.5044	9232.41	25.8317	48.0697	1385.67	30.3056	849.642	98.3298	12.7822	76.4028	12.1792	5.78108	21.922	362.45	2.29402	2.85692	145.892	18.8513	9.84559	14.0861	14.926	6.47897	32.5091	7.94128	23.6691	3.09854	14.5181	211.769	15.4374	1214.34	5.06141
TNBC TMA 4A | 4_H06 | tumor	4_H06	tumor	60.138	61.825	18.1193	16.329	66.8873	12896.3	73.5719	6.73738	105.356	10487.1	184.021	50.7341	211.21	5147.21	3.56138	224.513	413.67	4884.42	15.7054	62.5254	1134.11	55.2327	803.183	133.673	51.1274	12037.7	26.8916	14.883	88.0328	464.421	12.8175	10.1572	319.415	18.2055	40.7183	42.5216	33.0897	16.2833	35.3629	15.1618	26.5526	14.2099	17.4097	263.011	140.53	2716	24.2327
TNBC TMA 5A | 5_A08 | Tumor	5_A08	Tumor	384.686	218.946	28.3543	10.9947	44.1936	7955.99	188.3	15.4759	219.494	16999	208.834	47.4369	105.323	4994.58	7.43172	76.4328	362.2	9816.06	46.5577	204.062	5611.72	35.0456	698.161	737.354	21.8254	3955.25	42.9325	12.2759	31.2485	314.529	11.8305	7.14585	79.8876	5.14514	116.775	22.8428	22.5258	4.60389	152.609	41.5748	11.1916	6.02936	25.442	422.356	35.0099	848.22	5.03622
TNBC TMA 5A | 5_B06 | Tumor	5_B06	Tumor	132.344	63.4557	22.8033	8.14341	108.747	11486.2	103.566	11.5019	300.998	11774.5	415.017	34.8556	147.91	654.979	5.34278	243.401	413.677	15421.7	36.7691	76.0065	7204.4	43.6588	1117.68	299.946	21.6941	4118.29	44.6358	11.2638	37.5485	386.777	6.01376	6.37055	115.847	7.04203	68.3522	23.6821	23.0804	3.4735	30.3156	9.87934	8.58242	1.65139	21.6376	218.302	201.713	1660.2	6.78125
TNBC TMA 5A | 5_D02 | Tumor	5_D02	Tumor	312.337	52.6565	30.9149	6.24561	189.435	5900.89	112.819	15.6405	83.8029	22919.2	218.528	103.422	75.7264	1645.56	8.90371	121.9	168.509	10457	28.9112	71.8957	7206.01	32.2162	668.266	376.494	3.68989	297.045	33.7624	6.61312	14.0378	295.181	4.74494	7.53859	72.9205	5.10714	40.5056	15.5369	31.3391	49.3358	53.9691	16.5614	97.0334	3.87267	47.8462	497.501	22.7572	1188.49	2.69869
TNBC TMA 5A | 5_G05 | Tumor	5_G05	Tumor	94.4111	63.4502	30.5765	7.89702	51.0276	7283.73	75.4574	16.2238	153.941	18567.9	140.622	87.7639	125.913	2734.28	5.92129	121.863	134.554	17953.3	32.1609	78.3998	13102.7	34.4975	1035.48	865.849	10.5188	190.176	16.6482	15.6043	46.2918	1208.57	3.88787	5.88362	61.4518	9.10529	18.4979	22.9655	35.2687	6.73681	20.2747	312.38	15.5358	11.7438	15.987	3224.35	54.9752	749.964	14.2482
TNBC TMA 4A | 4_A12 | tumor	4_A12	tumor	153.152	60.076	46.4627	10.8099	109.209	12719.4	139.891	23.9974	146.999	10632.9	705.86	148.826	388.536	5170.08	19.4591	265.433	381.478	51233.7	36.3703	96.0133	987.968	63.0397	2440.12	373.247	33.6508	545.208	19.8132	11.8971	47.1088	1804.04	18.4502	12.1194	177.929	36.8438	25.0498	25.8276	37.6501	18.7397	60.5438	11.3957	24.2077	11.362	29.254	315.665	110.235	500.198	26.5733
TNBC TMA 3A (2nd scan, ROIs 54-91) | 3_J15 | tumor	3_J15	tumor	1742.37	453.418	54.9437	31.2028	137.006	8366.63	418.915	30.0314	2861.06	16164.7	1047.08	158.924	240.311	2603.45	15.5145	278.426	1030.17	14343.5	68.9983	713.831	1542.91	91.4314	1736.01	6723.33	85.6896	1833.72	164.981	33.2302	80.9889	1796.27	15.8431	24.1325	1017.88	57.7146	112.619	180.503	134.235	39.886	477.664	337.883	74.1496	43.8155	78.6812	616.391	104.613	8851.11	8.79793
TNBC TMA 4A | 4_I11 | tumor	4_I11	tumor	1738.96	625.319	43.0069	51.1737	378.797	8245.01	305.448	27.025	2187.91	16403.1	424.622	44.0043	319.651	1033.16	15.0353	228.526	1042.57	10528.4	22.289	433.336	475.237	50.2906	625.865	2370.91	92.0693	7052.7	143.896	25.7631	69.7665	929.982	15.3537	17.0088	214.85	23.9708	93.9818	79.3007	41.1948	9.09505	94.1512	494.22	21.032	19.108	155.043	1523.56	77.6542	1363.16	25.5785
TNBC TMA 4A | 4_J05 | tumor	4_J05	tumor	175.226	44.3781	23.2857	7.42949	254.21	7892.08	76.3923	17.3792	458.87	17136.7	401.281	64.6673	103.351	352.305	10.0616	181.902	289.337	14844	29.1138	89.4591	1140.57	21.3155	1434.41	276.955	5.78737	458.791	13.221	7.7907	59.8871	586.392	2.92599	4.5941	77.0874	15.6973	26.3724	41.6143	26.7762	2.83695	33.4588	72.9627	21.7845	17.0573	30.5992	708.39	33.1021	1038.1	3.61625
TNBC TMA 5A | 5_G04 | Tumor	5_G04	Tumor	150.256	61.3798	37.7048	8.5208	75.858	7449.92	75.6841	14.5878	306.467	18153.7	216.063	79.3401	99.9719	2808.41	14.9077	173.617	155.981	15920.8	54.315	154.888	30574.3	74.4449	373.166	372.237	22.6994	385.269	19.1608	6.73475	14.619	1121.8	5.59329	5.07869	88.4077	12.2806	22.1767	25.9596	43.9091	7.26894	52.5029	12.5299	16.763	2.3039	23.7185	359.65	52.4203	713.691	4.73035
TNBC TMA 2A (2nd scan, ROIs 13-100) | 2_I12 | tumor	2_I12	tumor	300.812	127.755	20.5405	3.4309	47.2315	6669.16	69.0047	11.0384	202.35	20279	292.918	15.0462	91.2643	3082.8	6.33617	48.7328	128.375	7426.79	18.5299	106.335	977.583	21.8999	233.9	447.141	28.225	73.0482	12.465	4.4333	20.9023	152.236	0.970556	2.82235	56.7659	7.07125	21.4638	58.4831	7.03549	2.34761	16.4908	47.6974	10.599	4.07098	17.2451	215.511	14.6354	330.317	6.91672
TNBC TMA 2A (2nd scan, ROIs 13-100) | 2_G14 | tumor	2_G14	tumor	160.114	76.5609	28.6084	13.6491	110.44	6379.51	83.1853	20.3366	129.303	21199.7	345.621	62.8265	88.1076	16166.2	12.1752	82.5388	208.805	27270.3	33.5491	102.592	9486.71	54.7179	443.596	494.969	12.6627	1161.75	4.68298	19.0063	32.1206	908.56	4.46415	11.0059	88.247	11.836	34.6661	25.8219	35.3423	17.0137	79.1233	40.4847	24.6611	11.5479	21.0203	395.42	108.765	667.724	14.4684
TNBC TMA 1A | 1_H14 | tumor	1_H14	tumor	2143.02	959.04	26.1846	26.4066	63.929	5771.44	451.258	10.4318	345.677	23433.3	161.811	45.3868	242.653	10174.4	5.1549	138.943	685.681	4823.51	165.359	588.755	4640.23	29.7735	344.105	1413.71	66.8488	1177.4	137.635	8.96158	49.2215	560.99	6.06405	20.9691	158.595	8.14332	118.503	144.056	38.7105	9.80476	190.81	131.725	14.3568	6.72278	88.0573	874.421	90.507	1755.42	2.38226
TNBC TMA 1A | 1_B07 | tumor	1_B07	tumor	161.037	43.3994	25.609	2.07764	212.77	6710.39	98.424	16.7113	127.104	20154.4	511.528	32.1581	134.598	1713.28	17.2664	103.289	293.084	5998.02	38.007	78.1048	8437.8	27.8072	1331.94	951.322	29.0244	835.036	110.166	15.3409	36.9996	988.421	3.91825	5.69707	88.442	11.8948	27.0787	24.9992	21.3023	10.1546	338.133	317.906	18.7856	11.3781	72.6473	1877.65	46.2402	1637.92	22.8466
TNBC TMA 2A (2nd scan, ROIs 13-100) | 2_G05 | tumor	2_G05	tumor	276.156	69.47	35.148	8.01456	85.8187	6337.2	130.356	18.8175	134.856	21341.3	2959.34	53.6484	197.364	9453.93	11.1603	184.229	215.718	19140.5	19.4621	73.0028	1087.89	36.375	1196.25	281.47	16.2673	640.353	38.6194	13.5742	58.9306	420.726	3.38206	7.16543	77.958	14.8513	42.9102	30.4423	35.4003	22.4647	88.185	28.2852	36.6825	14.8595	57.3668	389.681	47.823	1976.43	11.4411
TNBC TMA 1A | 1_E17 | tumor	1_E17	tumor	124.723	94.0934	27.8714	8.63361	82.1354	8355.71	71.7544	30.8638	247.585	16185.8	175.117	126.209	115.819	9540.42	13.2871	211.201	262.008	19278.4	60.1667	98.5712	32278.2	56.2947	913.762	355.05	20.1017	517.712	28.2589	13.2811	62.04	1211.15	5.42741	194.654	168.736	23.0667	26.2559	23.0853	40.2371	11.2526	38.8286	7.54888	32.5265	2.65086	66.0374	370.815	269.545	705.589	5.27438
TNBC TMA 4A | 4_F01 | tumor	4_F01	tumor	133.002	63.4952	33.2291	2.76108	52.6307	12174.6	141.044	5.10786	97.3431	11108.7	2092.3	71.5834	123.349	3724.36	13.5553	231.246	174.554	8933.22	22.002	50.0486	1170.34	34.5035	524.336	167.059	22.9204	4337.45	58.1981	17.7261	37.6018	1115.88	4.71257	2.57962	169.266	37.1474	13.3297	43.1336	25.4558	2.65917	42.5265	31.5326	30.9158	5.80418	47.3232	449.653	43.5145	7636.99	26.6647
TNBC TMA 4A | 4_D02 | tumor	4_D02	tumor	657.838	209.203	48.8495	35.7789	69.2209	5356.39	204.873	33.2622	428.519	25249.1	809.395	46.0426	299.716	5196.85	8.95269	200.833	392.584	8052.64	27.6091	167.384	6693.61	67.1022	648.753	632.866	23.1727	1034.28	96.6023	16.1836	62.2544	638.025	25.414	3.10067	198.08	11.5427	44.7568	36.7364	57.2134	2.83439	71.2919	117.642	40.6892	7.44714	73.3725	846.28	19.3222	1475.22	16.9778
TNBC TMA 1A | 1_E12 | tumor	1_E12	tumor	475.019	261.13	28.8833	18.5429	78.2067	4250.1	308.651	14.6127	567.079	31821.3	589.946	44.2867	312.872	5153.88	8.89626	167.636	1022.71	12362	52.5219	265.997	6711.48	60.6999	727.02	1169.3	46.3484	5974.1	94.7769	10.5721	27.2506	433.885	10.8365	8.60833	113.547	11.6637	281.997	72.5791	32.6743	3.12981	221.565	30.946	17.8076	10.3185	80.5158	184.383	41.2726	1165.92	9.24491
TNBC TMA 4A | 4_D01 | tumor	4_D01	tumor	674.217	223.06	35.048	25.6702	64.8734	10349.5	199.938	19.8871	544.017	13067.7	110.394	94.3378	357.332	959.748	13.248	924.585	336.492	14372.2	63.1206	176.35	13852.7	54.8957	513.748	564.951	43.376	603.566	57.6688	10.6436	273.274	1803.53	16.7143	21.4121	226.771	16.2672	88.307	80.5361	47.4831	74.5649	56.8057	35.1686	64.743	11.0201	190.414	318.284	275.336	158.233	10.0493
TNBC TMA 2A (2nd scan, ROIs 13-100) | 2_G12 | tumor	2_G12	tumor	1754.08	604.421	21.7304	109.214	113.128	8238.16	514.948	29.5235	5448.13	16416.8	188.629	65.5257	495.379	1382.53	7.77445	148.149	569.949	10251.5	27.5287	298.985	1173.65	43.3111	281.459	2766.55	73.8948	2454.29	165.907	21.4533	80.4884	528.72	13.3027	10.9321	115.631	20.1542	152.604	69.4028	53.4213	52.5768	822.261	1732.67	46.367	22.941	122.867	2374.06	113.023	902.346	22.3555
TNBC TMA 1A | 1_I17 | tumor	1_I17	tumor	983.56	176.669	25.7507	77.0789	46.8665	7008.26	159.978	12.2302	576.897	19297.8	105.344	34.8099	305.856	1064.11	6.24336	66.1759	683.778	6549.54	86.4973	96.7947	1999.9	42.771	283.996	2371.84	63.4771	1444.61	96.2763	7.41949	37.2738	419.252	13.6045	5.07469	53.3018	7.63984	223.803	55.9916	27.0072	10.7628	342.155	543.347	12.3121	9.17254	81.4623	921.025	58.5736	597.982	7.06476
TNBC TMA 4A | 4_J09 | tumor	4_J09	tumor	291.288	91.9894	40.5045	24.8773	60.8009	14287.3	143.955	41.5668	147.596	9465.99	647.115	77.3342	182.705	21515.6	16.0432	267.205	210.769	12108.6	38.2983	96.9526	13591.9	38.9858	1887.7	1360.82	96.8939	30888.4	38.6483	37.2669	151.661	1239.42	24.4939	18.3133	207.421	23.8917	120.418	76.5624	33.5458	10.1779	414.044	95.5645	17.3677	21.9675	97.581	720.818	19.793	746.731	12.9738
TNBC TMA 1A | 1_C17 | tumor	1_C17	tumor	226.339	52.686	20.8919	8.26817	39.7479	6671.87	69.336	9.05732	791.404	20270.8	87.0311	41.3791	129.03	5339.37	9.09998	95.07	340.945	1749.97	24.7896	68.3085	3518.29	43.1503	340.702	879.345	22.659	389.793	45.4528	4.85437	165.113	485.749	4.81571	1.91916	118.388	8.38029	49.604	29.1154	42.9715	2.96749	201.809	42.6771	18.7058	4.16296	24.3818	202.973	28.5181	683.228	5.66676
TNBC TMA 5A | 5_A02 | Tumor	5_A02	Tumor	338.588	93.7778	33.5876	113.802	73.3932	5003.58	124.879	14.0352	437.834	27029.4	126.313	89.8692	151.751	1928.74	9.93248	76.1772	975.733	15391.6	35.6022	134.084	2424.74	54.3565	911.241	1345.3	17.7131	638.775	57.7085	9.04564	36.8512	650.016	9.38807	3.18969	82.5084	5.78411	75.4514	25.0986	24.0928	6.57612	60.02	39.9897	15.4454	7.57557	24.2957	224.386	35.5187	2017.51	10.3242
TNBC TMA 2A (2nd scan, ROIs 13-100) | 2_E16 | tumor	2_E16	tumor	1493.72	406.012	25.9846	72.2276	63.1018	7454.49	428.506	24.8883	1361.92	18142.6	588.098	35.0937	731.02	5540.09	9.88041	213.086	974.976	1404.56	43.5992	739.848	7989.44	33.8601	509.895	777.476	101.587	1861.05	115.404	22.1862	75.2407	772.242	10.0566	12.7823	204.794	16.1153	135.962	82.5159	65.7351	13.2329	2050.67	263.566	34.2276	21.2598	209.503	1517.89	81.9423	1821.65	13.3168
TNBC TMA 5A | 5_H05 | Tumor	5_H05	Tumor	431.177	239.764	131.38	3.28045	286.233	7681.97	236.619	115.888	307.197	17605.4	298.408	189.318	447.209	108358	18.0585	234.058	423.1	83378.5	129.945	258.96	30720.8	191.474	1829.38	1785.21	17.9776	276.778	11.9912	7.25423	49.6455	872.801	19.2235	3.12719	204.213	23.2828	83.5919	31.7577	32.973	5.71727	193.582	24.6542	21.1805	11.2663	48	393.538	31.18	747.11	13.6984
TNBC TMA 2A (2nd scan, ROIs 13-100) | 2_G08 | tumor	2_G08	tumor	225.322	109.236	44.9347	10.8316	75.2782	6022.39	99.7081	12.6099	157.617	22456.8	730.162	104.111	101.016	28386	10.2875	138.912	219.027	5337.79	43.7287	96.3263	856.753	39.5744	487.922	279.583	16.6721	1950.5	14.6143	19.9762	65.6625	799.061	4.97714	3.87362	172.79	6.86891	34.3931	28.7998	20.0942	15.4005	55.6181	25.4848	37.7475	8.20039	54.2717	495.242	43.4892	1967.61	14.4317
TNBC TMA 3A | 3_E04 | tumor	3_E04	tumor	133.5	60.4027	28.2084	3.57589	67.2222	6041.2	69.0234	27.703	124.753	22386.9	80.2783	36.3415	63.1926	8949.23	11.4829	81.7751	119.456	5197.02	28.9077	76.2283	8912.04	41.9837	473.87	145.473	14.3709	185.998	16.339	7.90757	30.7722	523.173	12.8057	6.81766	120.443	18.1284	6.0747	42.3108	44.9283	12.4644	76.3677	6.71866	20.2021	13.6455	23.2547	193.135	20.7705	902.565	1.24434
TNBC TMA 5A | 5_G06 | Tumor	5_G06	Tumor	557.673	144.482	35.7253	33.4899	148.388	8461.76	227.929	11.4671	782.876	15983	260.351	37.3628	256.194	1095.29	9.56614	174.895	506.619	34703.8	32.1911	145.836	4688.59	36.7328	480.163	1922.02	76.4718	6821.95	87.4121	22.6886	38.3054	593.992	12.5621	2.85159	117.893	23.4442	252.772	25.1764	24.6541	4.08137	57.321	363.022	10.7567	11.6423	117.436	916.302	48.0223	945.947	10.624
TNBC TMA 4A | 4_E11 | tumor	4_E11	tumor	646.135	219.233	27.4299	298.434	57.1872	6959.51	324.332	17.5933	8194.84	19433	163.721	64.775	361.483	1906.85	10.8646	213.432	1499.9	1596.34	54.2295	230.931	6464.86	37.5713	598.181	1996.71	42.1825	3609.75	229.608	40.3799	116.97	506.798	11.8482	3.72056	156.074	13.8682	257.265	107.586	41.3045	8.04134	584.349	3510.19	47.0461	9.56349	71.5894	1152.42	80.4238	1137.81	16.1075
TNBC TMA 3A (2nd scan, ROIs 54-91) | 3_H09 | tumor	3_H09	tumor	391.297	117.886	50.691	17.456	95.8753	6116.48	211.431	29.138	188.711	22111.4	182.774	80.6142	214.653	4767.85	11.4527	203.992	333.683	22617.4	53.3177	151.942	9508.57	57.1915	1088.7	1506.47	32.9396	1645.04	47.8402	25.8695	82.36	1109.08	10.7425	3.90165	237.714	16.982	139.704	67.0815	116.94	42.8129	253.213	44.2795	40.4736	21.2393	51.3514	723.483	152.607	3283.6	12.7191
TNBC TMA 3A | 3_C09 | tumor	3_C09	tumor	976.944	271.577	92.2247	189.145	158.173	12179.6	366.61	46.9127	2512.93	11104.1	414.155	375.068	374.972	4292.3	22.0939	422.073	1237.32	82550.3	78.2429	225.15	1400.68	90.259	3418.71	9854.92	88.0224	2745.21	242.782	45.2581	99.6782	3910.95	18.7073	7.45527	467.893	65.109	282.618	123.707	153.018	61.4808	765.022	742.581	145.331	60.6436	87.9493	5217.68	105.747	3091.59	22.0134
TNBC TMA 2A (2nd scan, ROIs 13-100) | 2_G04 | tumor	2_G04	tumor	618.122	96.4757	36.1694	20.7758	63.4644	7229.07	356.47	13.1761	372.105	18708.4	409.174	138.373	290.743	1357.88	6.7695	212.635	379.11	19103.4	38.7263	82.5358	3335.89	55.3102	2870.41	1767.73	28.3893	3765.97	41.9275	20.8004	41.1641	946.408	10.3174	9.13709	150.713	22.1658	83.9694	45.484	42.6222	77.7048	124.163	47.6214	115.497	11.1486	267.401	1499.95	239.148	3058.47	6.74483
TNBC TMA 4A | 4_H01 | tumor	4_H01	tumor	329.238	146.508	43.3388	18.2264	121.47	5745.75	237.182	20.1436	283.497	23538.1	700.984	71.4611	372.468	8165.39	8.95859	197.648	546.344	45056.2	57.5999	177.801	16086.5	85.137	921.694	953.575	21.7404	817.543	34.8406	5.93301	88.9877	971.65	3.83221	13.497	90.2612	26.127	63.5756	33.9019	34.2966	16.2281	98.6803	25.6876	18.1458	12.7455	61.0744	686.754	61.767	1643.18	6.90015
TNBC TMA 4A | 4_C06 | tumor	4_C06	tumor	175.719	101.012	36.4415	14.2517	73.3254	6230.81	90.4317	21.0924	185.62	21705.7	483.384	111.021	124.298	26289.4	9.2384	123.062	164.484	6943.52	35.1626	109.933	4202.34	42.6172	854.435	258.299	19.4014	332.077	35.0784	6.35363	65.0224	588.075	7.29583	1.92718	124.278	15.8895	18.0267	37.2363	40.1812	7.72383	64.0463	22.2947	20.152	10.1105	33.0325	517.117	32.8166	720.105	7.88196
TNBC TMA 1A | 1_I04 | tumor	1_I04	tumor	125.475	88.0684	28.0024	8.65257	66.4951	5238.45	69.3457	12.5128	125.336	25817.5	127.818	46.0615	70.3857	18420.2	10.5848	95.8575	155.835	1337.23	31.8652	84.5393	545.145	29.0251	967.91	557.814	6.32242	622.755	12.2999	5.31498	39.3694	291.634	0.92144	4.58241	105.819	16.5713	11.7591	32.0582	23.3531	1.67556	37.2815	18.9666	22.5016	7.70418	12.895	235.161	54.0658	854.298	3.01093
TNBC TMA 4A | 4_B13 | tumor	4_B13	tumor	85.0896	89.2943	47.5387	6.26683	86.387	8720.83	59.2782	19.3121	120.933	15508.2	462.187	69.3777	79.1826	39780.8	11.4117	177.05	139.933	2571.15	37.0939	68.3495	2514.15	60.4408	422.183	159.508	15.1048	177.757	8.30436	14.1521	26.1118	411.036	1.76302	2.40123	100.145	16.2578	4.89312	11.9019	11.0722	16.8021	82.7454	4.73936	8.30301	10.1667	16.9912	211.654	41.7424	398.066	4.47306
TNBC TMA 4A | 4_F04 | tumor	4_F04	tumor	204.166	94.8267	47.0141	18.2303	206.018	7220.7	177.382	12.0447	216.426	18730	181.168	83.8175	171.876	16333.6	19.1786	94.1874	287.513	13483.3	39.2	108.577	9800.54	49.902	1083.46	1132.44	5.40479	812.122	23.8671	9.55417	44.9251	541.871	2.22252	9.73269	67.7996	28.0308	32.6897	31.112	34.6821	12.5411	69.2848	27.4546	18.5568	8.21202	37.5888	390.001	16.9005	1478.07	9.14582
TNBC TMA 2A (2nd scan, ROIs 13-100) | 2_H10 | tumor	2_H10	tumor	147.944	55.3232	22.9661	3.06222	40.4862	14369	140.209	11.619	111.599	9412.23	294.182	128.883	60.756	2185.38	9.09477	77.1193	114.931	7168.2	20.4036	57.5757	4904.27	26.326	1247.06	512.764	16.0813	2274.63	18.393	16.2121	52.7675	783.939	12.9247	3.69617	146.262	6.26008	25.6257	25.3924	31.1765	6.71926	92.4037	43.0608	28.3188	12.6585	29.8382	484.997	47.038	4005.87	11.0264
TNBC TMA 4A | 4_F16 | tumor	4_F16	tumor	85.1219	49.7596	31.5122	6.09706	43.7515	6989.83	47.2946	14.6938	152.676	19348.7	108.3	51.0012	100.669	1829.45	6.0394	102.616	342.39	2745.85	30.8478	57.6984	7614.96	38.1835	2085.35	179.463	17.4126	1197.35	10.558	12.8868	23.6932	634.055	3.83526	58.5899	162.607	13.5954	45.3575	31.4	11.0907	10.5037	42.7039	9.44119	13.9663	5.52567	117.894	153.45	32.6915	203.051	8.77536
TNBC TMA 4A | 4_G10 | tumor	4_G10	tumor	309.085	91.2608	33.8969	15.3205	63.7972	11645.8	162.885	10.4916	204.008	11613.1	1307.32	36.8142	566.907	26388.6	7.65835	185.923	381.853	4101.52	37.9786	109.254	14837	56.7862	2797.66	726.156	22.6744	283.613	32.2982	16.1456	107.331	1040.42	2.22993	6.84867	305.498	15.4566	25.9182	40.3108	84.2125	17.4262	36.7115	29.2877	34.4458	8.28488	54.277	573.767	64.4886	2535.45	12.7579
TNBC TMA 1A | 1_F04 | tumor	1_F04	tumor	449.145	183.066	30.344	24.0211	81.532	5668.43	123.256	20.5345	511.147	23859.1	214.118	62.8653	216.307	1949.41	8.67954	122.386	428.401	24230.9	35.4816	232.955	5433.34	58.0633	958.685	1621.43	69.7081	1428.13	79.9915	5.78373	45.0293	586.681	2.95446	6.68225	107.371	14.3503	68.0601	42.9361	35.0454	1.02091	145.315	447.457	14.1648	4.76632	38.801	177.559	41.6458	806.7	5.7423
TNBC TMA 4A | 4_H09 | tumor	4_H09	tumor	1634.38	579.308	60.2689	164.8	62.6285	6391.1	430.516	15.0472	1961.51	21161.3	1782.51	80.1108	339.275	1960.47	12.1501	191.128	806.563	6999.57	41.6329	416.1	369.387	45.9039	2008.47	5480.12	95.1524	1780.78	653.499	14.6423	53.7057	622.146	25.8678	8.4161	188.508	19.3948	374.947	163.023	18.4873	7.69336	181.103	678.716	24.9385	13.4758	181.212	898.645	39.6259	1161.44	23.0413
TNBC TMA 1A | 1_H09 | tumor	1_H09	tumor	98.4845	54.9134	21.241	4.95503	545.722	6311.66	94.0255	10.1797	94.5502	21427.6	619.757	101.95	80.4957	11162.2	5.57302	138.823	89.311	15792.2	40.3591	78.2921	1104.38	36.0761	1794.16	377.751	9.53348	129.068	11.8388	6.52734	24.087	452.105	0.813155	5.90673	67.477	27.1375	11.6066	24.7026	22.9807	6.34057	40.7088	10.201	10.4443	6.02894	25.0779	255.083	37.7033	1023.68	3.4385
TNBC TMA 4A | 4_I06 | tumor	4_I06	tumor	235.253	86.7907	25.2895	9.39054	51.9326	8747.08	89.9816	14.3165	153.655	15461.6	1430.33	50.3495	136.094	1660.09	6.63093	108.538	287.374	14927.3	25.503	97.8302	1298.13	32.416	611.235	993.879	27.0086	1100	30.3749	15.805	41.4195	593.811	4.167	4.54406	178.353	12.6499	18.7186	40.9871	26.7738	35.0975	76.8574	13.0405	30.3836	5.04185	35.0081	275.804	60.9575	459.699	4.0495
TNBC TMA 4A | 4_D03 | tumor	4_D03	tumor	161.688	124.423	56.6904	16.3777	606.975	6447.62	116.156	24.3787	186.258	20975.8	379.647	84.7502	201.352	52958.9	15.7149	145.417	377.374	1834.79	37.1112	92.8146	3955.6	55.2367	971.77	427.412	40.9364	2667.59	53.9149	14.6735	55.2162	356.3	3.19038	3.04126	103.632	10.3018	38.2169	32.7644	15.1166	8.29306	50.5434	21.2586	20.971	9.11363	34.2872	193.663	39.1536	1049.21	10.8872
TNBC TMA 2A (2nd scan, ROIs 13-100) | 2_B14 | tumor	2_B14	tumor	366.183	172.78	62.2848	9.64082	48.325	15773.6	197.064	15.8415	619.014	8574.07	145.56	219.704	602.094	4697.71	14.9213	230.233	485.491	3454.18	81.2956	171.064	20550	81.2764	3452.08	2209.51	40.6741	3878.87	35.7742	142.639	143.418	2601.64	27.7952	2867.43	432.131	19.5431	46.2713	69.2242	78.2898	20.7608	140.676	55.9824	101.218	16.3825	683.071	634.379	714.175	1354.2	14.8669
TNBC TMA 4A | 4_G17 | tumor	4_G17	tumor	906.018	506.188	47.5829	38.2333	110.584	5533.21	535.861	16.8316	6637.98	24442.2	557.884	142.73	345.061	9187.86	6.14311	255.312	551.457	13735.3	40.6191	160.382	540.942	58.5652	2545.8	3635.25	162.481	11961.5	382.284	19.4266	236.616	1533.74	29.5791	7.32483	435.651	47.232	174.85	113.457	64.736	11.6486	190.711	62.6479	32.2356	15.5066	82.9296	1315.27	198.958	3798.46	43.2087
TNBC TMA 1A | 1_H06 | tumor	1_H06	tumor	1063.2	223.56	31.9773	22.9607	62.8779	6788.21	401.927	7.58106	649.763	19923.3	475.914	40.6408	283.452	8061.92	6.76351	164.383	250.112	13347.7	27.007	270.373	3697.94	39.0787	410.431	1648.58	41.5064	3307.96	48.4048	13.6109	45.021	761.187	4.03715	7.33144	158.731	4.25471	70.43	61.3218	21.9738	6.99549	288.85	65.8396	17.2846	3.991	72.2138	442.953	50.9793	878.596	12.9743
TNBC TMA 3A | 3_D17 | tumor	3_D17	tumor	599.623	208.635	34.6291	150.451	83.9102	6111.87	115.952	22.186	204.175	22128.1	361.811	56.1145	142.906	3957	7.61581	200.582	591.665	7230.2	39.9827	162.089	2276.6	59.1704	288.609	1117.9	53.4509	3131.51	47.7259	17.9735	76.0504	858.672	15.5386	7.25355	215.307	26.6517	105.407	76.2666	95.3119	49.127	176.69	242.064	48.5701	16.2336	96.9978	363.187	58.8988	515.705	8.66552
TNBC TMA 3A (2nd scan, ROIs 54-91) | 3_J02 | tumor	3_J02	tumor	1468.39	581.887	40.181	31.9576	87.72	7973.97	562.418	34.2373	9279.08	16960.7	541.784	64.2035	397.839	960.15	28.4742	209.097	720.855	8647.68	45.4875	346.237	1309.79	67.8772	938.048	1694.33	125.87	1091.52	201.125	29.8572	82.3918	1275.98	16.662	24.9594	526.26	42.2729	161.246	123.288	161.997	43.3112	502.794	251.505	83.4458	36.9117	212.228	943.553	195.417	686.897	16.2455
TNBC TMA 3A (2nd scan, ROIs 54-91) | 3_J08 | tumor	3_J08	tumor	89.8115	70.57	27.4644	5.49303	44.8562	8963.21	93.0232	12.5053	95.5434	15088.8	73.4466	125.07	70.6381	4367.31	7.06951	61.4831	153.002	16663.5	32.7475	94.1461	3222.42	47.2238	923.764	217.73	15.0244	150.583	22.683	3.23125	28.808	308.405	6.95531	2.94676	168.432	14.9725	22.3453	38.6477	42.6091	8.03537	124.944	14.7129	22.0126	10.7227	14.7652	92.4009	41.8615	624.879	5.93376
TNBC TMA 5A | 5_H12 | Tumor	5_H12	Tumor	186.375	106.184	33.6502	11.0202	56.0151	9246.22	162.927	17.0243	203.417	14626.9	286.563	107.536	212.573	5608.98	4.9095	148.679	341.144	21280.1	39.7505	116.891	24379.5	55.8297	740.408	359.894	36.429	182.509	46.9846	8.33478	397.194	1777.03	4.98353	819.003	138.901	24.1378	38.6999	23.1421	31.77	9.49971	63.1609	16.1291	12.0111	8.13481	466.551	145.755	149.314	190.506	7.65285
TNBC TMA 4A | 4_I04 | tumor	4_I04	tumor	140.143	62.8187	20.9552	13.0392	45.6335	5819.18	122.675	8.48135	122.656	23241.1	438.897	26.9897	84.1813	795.009	8.29847	148.553	100.911	5842.23	29.3955	51.4625	1511.4	31.2274	514.579	325.473	11.005	472.496	16.7826	3.94469	25.1204	278.628	2.35861	2.24837	116.156	24.7519	1.9485	29.488	10.1596	2.04365	36.408	53.8842	20.6714	7.7001	9.38817	255.975	27.9476	1074	4.02439
TNBC TMA 1A | 1_C06 | tumor	1_C06	tumor	347.195	105.245	22.6608	16.8418	46.759	8560.4	171.234	11.5144	3323.49	15798.8	248.579	60.226	146.465	874.856	3.59493	144.956	212.117	8065.03	34.3619	146.668	6428.12	34.772	212.169	1505.78	17.476	295.19	32.8821	6.71579	30.5814	456.27	7.49878	114.933	81.1714	13.7923	15.5544	8.07476	14.2521	8.46271	33.8347	145.381	16.398	5.38755	101.724	249.466	25.7959	251.702	9.00025
TNBC TMA 2A (2nd scan, ROIs 13-100) | 2_D08 | tumor	2_D08	tumor	1484.3	481.896	21.7241	145.44	69.8404	8131.12	519.796	17.3346	1855	16632.9	390.118	36.5465	968.454	2966.61	21.5556	229.92	1116.01	1867.71	29.5445	602.937	4006.62	49.5386	449.326	958.765	123.44	1964.33	141.088	22.266	65.069	756.48	13.1121	22.0411	198.506	9.07477	268.359	99.4824	39.3582	6.49945	1391.44	626.406	51.1661	21.346	237.366	1488.55	60.2576	1326.97	14.0152
TNBC TMA 5A | 5_H08 | Tumor	5_H08	Tumor	166.819	67.1163	37.4953	12.8731	1036.26	7359.4	126.857	22.7385	183.781	18377	306.265	44.1548	121.329	13425.2	6.20072	141.895	135.743	29408.2	30.1795	91.9737	3885.35	41.4557	1098.66	909.176	7.05479	300.731	28.2336	2.13503	12.0329	381.773	5.65778	1.22717	137.047	13.0524	17.0577	46.3878	83.0271	6.73073	48.2923	19.9543	17.1428	2.94741	17.2665	241.677	30.5892	1229.73	6.04747
TNBC TMA 4A | 4_G03 | tumor	4_G03	tumor	139.057	44.3746	19.7557	6.03533	63.689	7690.82	76.9718	7.71325	104.413	17585.1	201.305	55.0155	79.8059	5262.84	8.71828	104.094	158.41	13414.7	28.8391	54.3945	3249.16	30.286	450.222	271.215	9.14047	1034.52	7.46509	7.44121	25.6521	353.1	3.16369	3.15199	45.087	3.05859	9.65555	28.8904	15.6835	21.6611	41.6311	10.7085	19.2013	4.55811	29.5564	161.365	28.3864	347.323	9.30697
TNBC TMA 3A | 3_D05 | tumor	3_D05	tumor	102.934	51.6485	26.2151	6.31923	43.5547	9054.54	83.3433	7.57306	88.4842	14936.6	279.066	31.3184	62.7352	1411.63	2.36912	106.983	88.0943	10678.1	26.8542	75.1063	483.949	30.9511	326.992	87.5092	44.8918	11985.9	27.5321	30.8003	31.622	383.507	15.5555	6.59133	164.938	19.126	5.75637	29.7534	49.9315	8.08624	43.2638	20.4435	31.0795	4.27156	12.7929	135.675	271.11	67.883	7.89331
TNBC TMA 1A | 1_B04 | tumor	1_B04	tumor	683.627	61.1895	30.8935	27.4616	59.2666	6775.31	193.773	18.7556	232.004	19961.3	148.571	75.3166	213.4	1085.59	8.56387	96.5352	192.524	18051.9	30.3357	66.3855	2312.14	23.0186	353.935	861.699	22.9843	4111.47	49.4838	29.0775	44.7494	424.577	8.69301	4.97202	81.9786	15.4384	54.5794	54.3413	31.4535	259.107	93.2247	23.1698	179.041	8.51396	267.124	1472.72	60.3316	1303.17	8.89949
TNBC TMA 1A | 1_H05 | tumor	1_H05	tumor	124.946	104.467	41.9391	2.73231	82.3908	11428.3	91.5607	19.6466	130.53	11834.1	135.453	83.7107	88.7741	12976.2	10.2436	169.474	145.435	40764.8	52.2505	116.908	30652.6	90.0616	781	168.512	16.984	333.025	10.3683	10.7979	69.1449	992.648	4.03552	56.1849	114.282	20.0836	7.46682	32.9187	43.6481	12.8199	39.2834	18.0805	23.0369	6.64897	102.676	245.985	66.3524	1228.92	3.41291
TNBC TMA 4A | 4_C12 | tumor	4_C12	tumor	1147.04	289.754	31.7859	27.9371	85.9968	6746.78	562.568	28.7547	598.165	20045.7	691.184	82.5695	262.803	2269.15	12.3582	227.258	204.334	10882.8	45.1691	237.287	1121.01	46.1882	771.661	2635.03	60.1472	527.726	51.9719	12.1352	79.94	637.453	12.6682	9.51141	146.728	47.5473	17.2888	68.6875	51.8155	13.9114	49.626	210.899	40.2631	21.7022	83.9461	8224.79	43.4658	766.19	14.5824
TNBC TMA 5A | 5_H11 | Tumor	5_H11	Tumor	84.2811	44.3666	35.325	2.98536	43.679	6406.25	70.5144	12.4892	80.1691	21111.3	199.757	51.1988	97.9769	5917.64	4.10853	68.2705	93.6586	5568.01	21.7204	53.696	4841.9	27.0389	201.52	225.477	7.36221	92.0856	9.54849	4.95127	29.2339	490.74	3.64464	2.84589	76.0881	8.32403	14.4538	35.3235	16.8789	3.25187	36.492	23.1376	15.0588	2.56321	20.021	673.254	14.7788	84.2617	3.89568
TNBC TMA 3A (2nd scan, ROIs 54-91) | 3_I16 | tumor	3_I16	tumor	379.065	223.538	75.4585	12.4665	323.674	6732.28	211.504	46.9379	287.278	20088.9	103.589	984.837	122.217	28763.5	21.4459	202.414	311.256	6164.77	60.468	215.508	2441.3	99.7381	2446.76	933.459	30.0605	1616.19	38.7341	9.64876	44.3918	353.869	18.8723	9.50726	756.378	36.6561	31.767	69.0599	78.316	25.5293	176.558	8.78363	44.2701	22.8344	96.5263	382.626	406.327	644.28	9.11002
TNBC TMA 5A | 5_C06 | Tumor	5_C06	Tumor	98.1941	76.1261	30.7234	4.82202	75.9388	8915.33	98.9551	17.0348	147.863	15169.8	782.801	79.8095	88.4602	1383.53	3.98171	108.508	114.3	65964.7	33.5241	96.3678	3128.72	39.7917	940.84	443.788	11.6273	991.3	10.5757	11.7295	34.3413	895.617	8.47715	1.8387	80.9177	13.6896	25.5578	18.6726	14.5404	5.04239	19.5121	9.96597	14.7885	2.20808	17.6391	115.695	51.1794	2484.55	2.01356
TNBC TMA 1A | 1_E06 | tumor	1_E06	tumor	1125.04	342.831	21.0667	573.031	69.9067	7631.17	352.365	10.6581	707.278	17722.6	267.012	75.5858	237.375	11002.2	6.6741	180.784	642.501	2616.27	33.4922	405.268	627.335	21.734	863.409	1982.32	25.815	2968.81	111.776	15.8627	46.2991	364.849	21.3404	6.78099	74.5366	7.65649	311.46	110.11	34.7263	4.10905	200.346	927.677	18.1837	11.6116	66.0669	266.06	112.385	184.395	26.2977
TNBC TMA 1A | 1_C14 | tumor	1_C14	tumor	1069.52	289.62	25.5604	24.7274	39.6631	8813.34	243.132	18.9613	236.566	15345.4	1086.94	43.4899	395.02	7285.52	3.67404	127.665	431.677	6071.28	85.0731	451.85	1061.6	33.9498	110.389	573.934	62.9153	1555.18	42.2078	7.317	29.4279	351.546	6.74025	8.26502	56.5264	6.51632	40.9445	60.7347	17.3494	38.3391	119.135	51.2129	45.3139	6.16278	72.6576	260.336	25.8192	418.318	7.11793
TNBC TMA 5A | 5_C03 | Tumor	5_C03	Tumor	114.065	51.471	31.4813	7.80195	69.4052	6959.89	56.9666	17.5588	115.224	19431.9	301.076	53.6233	68.4176	3197.22	4.88064	101.583	185.932	5167.97	25.9229	76.9495	3017.27	26.3901	477.582	348.376	7.4026	507.056	10.9507	6.4646	34.824	530.07	6.26337	5.14721	70.249	2.37233	18.4234	15.6283	20.8407	3.53643	30.0224	6.58569	13.1811	2.31459	13.6118	157.797	54.7801	53.2034	6.76656
TNBC TMA 1A | 1_F10 | tumor	1_F10	tumor	49.8564	40.8483	27.5732	13.161	36.0551	10338.6	22.916	11.3185	68.4258	13081.4	88.6978	74.4784	49.1648	589.706	2.62111	66.4161	76.5224	5065.53	18.2025	72.8274	9237.63	27.4376	325.994	218.015	6.03062	609.466	8.41906	8.11814	14.6833	823.401	1.52449	2.3936	39.4465	3.71751	9.36845	35.8581	8.6362	5.17333	53.8135	14.4818	12.1067	2.73449	8.85702	203.157	25.1514	45.411	1.88412
TNBC TMA 4A | 4_D04 | tumor	4_D04	tumor	207.856	88.7681	27.6374	8.67079	33.7171	9001.67	149.557	13.1598	236.996	15024.3	257.203	233.319	119.467	717.887	11.5885	109.183	145.83	2674.13	30.4072	98.1493	1093.41	26.0901	1189.21	820.644	35.5741	2717.75	48.8254	13.7715	38.9773	1829.2	7.31934	8.72154	197.486	19.2028	25.6984	47.3883	31.5276	3.17097	57.978	13.9346	24.0557	8.96073	33.5038	577.251	44.9128	937.8	4.68324
TNBC TMA 1A | 1_H12 | tumor	1_H12	tumor	70.0845	38.527	19.0045	4.75741	494.225	5921.18	60.5774	12.759	90.4417	22840.7	384.235	61.5887	49.5415	5894.12	1.63684	59.9606	99.5617	4846.7	17.8454	58.9006	274.636	26.8199	1171.17	93.2642	6.45488	131.859	11.2626	2.71008	10.0761	408.804	1.40038	1.47964	105.43	37.1289	3.9544	59.5605	12.0508	1.18603	22.4791	4.41735	8.84122	2.07001	12.1735	167.624	35.169	934.047	7.56445
TNBC TMA 5A | 5_C08 | Tumor	5_C08	Tumor	1050.18	456.91	22.1524	33.6432	1252.96	7536.64	391.237	14.6402	1060.69	17944.9	674.936	27.2803	318.05	755.968	2.95536	201.673	391.749	9547.97	16.7813	306.853	829.373	30.2551	331.193	2363.04	72.9645	3081.43	77.1883	8.70604	31.2243	501.6	9.78759	5.45896	82.663	10.8867	50.3431	46.9681	20.3856	1.87131	30.1719	121.043	12.7097	4.91673	73.3172	314.494	35.1522	1172.52	2.98907
TNBC TMA 4A | 4_G06 | tumor	4_G06	tumor	843.304	328.034	35.1377	21.2454	46.334	7915.73	195.978	13.9639	1300.46	17085.5	887.254	66.8332	297.635	901.754	19.2908	132.076	558.496	7897.7	21.4981	261.687	5901.7	47.7623	428.119	1597.57	55.159	3434.88	63.0683	10.4778	55.0399	745.785	10.3943	8.87647	133.32	5.74228	44.1861	54.7073	31.2849	10.6751	73.6502	494.844	14.4196	16.0454	95.3176	801.371	59.9552	995.474	5.82439
TNBC TMA 3A (2nd scan, ROIs 54-91) | 3_G01 | tumor	3_G01	tumor	1186.2	321.977	37.9197	68.7621	90.2666	4614.18	284.246	24.0013	411.664	29310.5	143.201	93.9495	216.035	1734.28	7.43105	155.581	723.498	12778.8	73.5182	346.88	11282.5	82.145	462.279	2779.92	68.6589	1046.03	76.0951	11.899	34.1594	419.755	19.9295	7.2728	224.445	16.2915	132.785	83.4565	104.995	13.7447	659.43	2747.95	25.092	16.3639	70.221	808.719	51.7188	1128.39	15.9466
TNBC TMA 1A | 1_C08 | tumor	1_C08	tumor	369.41	106.465	30.5646	13.3333	57.1847	8920.87	100.904	8.22197	516.705	15160.4	913.089	7.9466	155.683	606.141	9.09147	120.552	266.296	9572.06	19.6755	145.011	2172.72	31.4723	258.858	955.528	41.506	5150.03	63.1321	4.07617	38.3335	445.42	15.1714	2.09006	89.5768	9.96584	40.7671	22.4629	11.3821	4.28039	68.4536	1401.68	15.8341	9.34282	58.1334	790.349	76.2243	742.87	1.95097
TNBC TMA 5A | 5_E13 | Tumor	5_E13	Tumor	88.7766	37.0071	22.9173	4.10144	100.657	6584.48	99.713	10.1166	88.9395	20539.8	237.444	27.8056	95.4321	3410.79	3.63561	52.3715	162.218	1862.95	18.7624	55.4488	2793.44	23.3487	616.61	121.046	4.9652	388.944	5.63808	4.38854	11.1711	152.281	7.29197	2.23527	24.9715	5.51806	21.4506	24.1844	10.1536	4.93759	16.7499	5.10438	6.95816	3.23319	4.93308	128.597	14.2585	493.178	4.50104
TNBC TMA 2A (2nd scan, ROIs 13-100) | 2_D03 | tumor	2_D03	tumor	866.381	272.722	34.4225	96.4361	64.3862	6915.12	260.296	18.4579	2402.65	19557.7	321.687	35.0026	188.56	1440.66	11.7104	228.318	529.785	7001.26	30.5724	283.422	1965.99	37.1068	184.727	2277.48	58.0306	5878.09	56.1595	9.40829	46.2914	1336.25	13.8509	13.5192	122.83	25.8826	132.024	49.8322	52.2671	5.76719	125.93	2435.43	48.8352	16.2352	106.061	630.445	131.051	405.802	13.818
TNBC TMA 3A (2nd scan, ROIs 54-91) | 3_J12 | tumor	3_J12	tumor	212.473	80.644	24.4182	12.5084	59.2261	8513.92	132.218	20.1009	114.267	15885	356.404	32.3638	125.708	4268.83	16.0618	127.394	247.366	1816.43	32.1246	98.2511	6291.99	40.3256	251.928	370.689	36.225	164.401	25.2737	28.826	58.2954	655.727	11.6457	7.10488	283.589	23.6906	43.486	47.0073	77.8532	16.5486	231.614	84.2507	46.9502	22.4315	43.3877	287.908	33.5124	235.248	7.94821
TNBC TMA 5A | 5_H10 | Tumor	5_H10	Tumor	292.751	87.1721	39.256	9.5841	52.6908	21239.8	159.032	23.7599	854.974	6367.48	85.2264	276.554	467.78	3314.84	10.9916	314.149	210.197	4233.94	25.8261	159.615	14994	45.0098	914.62	2326.59	29.7631	517.35	37.9528	12.3631	78.2097	1997.74	15.6009	2728.72	229.139	12.9567	70.01	39.5186	21.4074	12.5276	106.38	22.5092	20.6269	3.65726	130.498	184.16	117.664	236.309	10.0053
TNBC TMA 4A | 4_I03 | tumor	4_I03	tumor	159.38	93.0984	37.5495	5.27025	92.2222	5338.69	109.084	27.9957	126.59	25332.8	461.89	132.725	145.228	15620.6	9.39156	156.691	233.257	37672.5	36.964	109.202	4209.07	67.9629	2115.5	227.658	19.0279	4299.46	15.8277	18.6012	33.5624	488.009	2.22441	2.12044	79.2467	35.9131	7.35054	37.7424	28.7445	11.5642	57.8298	25.4091	9.74762	7.26198	60.2072	971.778	43.3015	1087.92	5.69311
TNBC TMA 2A (2nd scan, ROIs 13-100) | 2_I10 | tumor	2_I10	tumor	138.898	54.8596	29.4742	4.36657	51.9264	5532.41	102.219	17.561	132.872	24445.8	267.747	30.6643	71.4353	2125.55	10.7522	163.672	243.186	15833.1	23.4566	73.5647	9843.84	44.9556	316.074	429.043	16.3797	120.148	30.0139	13.4342	68.2122	1037.35	2.05874	7.31715	137.363	4.16654	35.0953	17.5135	25.7773	7.11393	236.884	563.784	33.4498	21.9205	85.0887	2349.52	66.8132	776.101	8.00277
TNBC TMA 4A | 4_B11 | tumor	4_B11	tumor	200.899	137.412	52.3401	23.9283	89.9582	12017.8	180.92	26.8139	354.762	11253.7	204.523	205.816	353.383	12669.6	19.5728	217.053	556.879	20902.9	41.5987	147.825	24477	69.1099	1328.63	667.069	40.565	158.225	49.5275	17.1933	673.65	2704.37	4.28378	1217.46	253.911	103.46	18.6831	65.0678	58.2903	27.8356	91.5913	15.3542	42.1832	26.4675	531.753	245.196	223.981	217.421	10.8686
TNBC TMA 1A | 1_D07 | tumor	1_D07	tumor	547.471	250.131	46.429	41.0367	221.774	8646.28	471.941	21.7154	612.509	15641.9	814.178	487.439	387.197	11846.2	8.39178	215.745	413.957	18982.5	62.0933	276.471	445.122	46.4214	2405.01	4356.64	89.4452	1655.02	78.6473	16.7089	147.213	606.169	14.6933	12.2296	1020.9	11.8289	60.1989	133.289	69.208	6.36504	369.07	39.4985	28.3084	19.1653	118.95	348.604	54.3573	1742.4	13.4619
TNBC TMA 2A (2nd scan, ROIs 13-100) | 2_C10 | tumor	2_C10	tumor	209.8	70.5837	37.4776	9.03408	61.4882	4924.03	129.848	16.7039	199.421	27466.1	478.748	39.0748	141.054	3454.88	4.74171	134.808	232.8	7419.35	30.713	106.11	9198.88	47.3576	654.933	548.655	21.6601	977.68	23.6162	11.4247	24.0245	590.925	2.6686	3.23077	89.6324	14.8433	12.6968	26.2722	31.6568	12.3309	38.9659	27.1008	36.561	9.52644	31.5484	534.942	95.6526	1017.72	9.02753
TNBC TMA 2A | 2_A06 | tumor	2_A06	tumor	396.795	91.1756	38.8366	27.3792	89.3774	7290.41	166.87	20.391	190.472	18550.9	653.59	117.717	197.082	9697.41	21.0683	253.864	424.576	25667.3	58.301	135.965	6301.75	45.414	1017.24	1245.6	44.8593	396.593	62.7311	26.6744	92.6692	825.225	10.0401	5.56121	201.579	27.8667	71.369	47.2808	59.5474	7.4343	202.659	62.5082	82.5194	34.7086	109.696	4025.98	67.7062	2489.25	16.7263
TNBC TMA 3A (2nd scan, ROIs 54-91) | 3_G04 | tumor	3_G04	tumor	609.907	158.593	35.4031	24.0888	71.0975	7754	867.1	31.6254	1983.57	17441.8	270.276	52.1015	123.868	1832.82	19.7103	212.25	505.182	10793.1	43.3446	540.171	16259.1	70.5624	413.791	1006.77	73.3748	12279.3	54.8336	27.0815	64.9052	628.091	18.5678	15.2457	205.557	30.6665	28.5107	76.4055	83.5811	22.4513	356.874	156.324	41.1306	24.5023	188.559	538.188	69.156	1390.55	9.55096
TNBC TMA 2A (2nd scan, ROIs 13-100) | 2_F13 | tumor	2_F13	tumor	67.7179	56.0798	23.203	7.32958	419.607	9303.1	52.8216	15.0546	105.888	14537.5	206.682	77.6214	72.69	8617.46	9.64254	76.5793	183.433	9344.42	39.4014	75.3488	11655.2	44.1369	1168.99	124.545	15.4616	3506.87	19.2651	10.6507	125.168	700.017	5.7632	2.87095	58.5201	7.42898	9.34427	27.6755	16.0707	7.39862	48.128	12.4138	25.6509	9.34128	24.7499	208.584	66.5775	1590.19	3.76761
TNBC TMA 3A (2nd scan, ROIs 54-91) | 3_H12 | tumor	3_H12	tumor	119.218	86.0839	46.4488	11.1966	85.6123	5759.4	97.1912	20.1273	116.432	23482.3	95.7015	172.779	93.4723	23403.5	8.39537	119.521	146.629	22078.8	41.6335	112.723	4265.34	72.2557	758.515	427.991	18.6424	1641.21	14.1626	9.9559	38.4198	474.647	4.13425	2.50259	117.078	22.9955	28.4124	36.0499	37.5037	19.1033	90.5502	23.4622	24.7805	10.2175	83.9382	565.472	217.522	507.256	11.6547
TNBC TMA 2A | 2_A15 | tumor	2_A15	tumor	403.184	139.558	26.6282	15.5759	66.9889	6495.7	97.9742	17.0791	543.623	20820.5	123.484	57.5299	142.879	6995.03	7.03134	131.373	239.404	9527.11	44.6333	118.684	11400.4	44.6877	516.401	393.27	28.8163	954.289	25.7928	10.6165	35.5425	595.623	12.2686	6.01969	110.388	16.4546	61.5724	34.3943	42.4362	7.80629	219.969	360.107	32.7309	13.754	43.2128	386.754	49.5185	257.728	7.1076
TNBC TMA 2A (2nd scan, ROIs 13-100) | 2_E08 | tumor	2_E08	tumor	142.781	73.923	27.2998	8.52703	52.0566	7168.2	120.477	12.4702	139.307	18867.2	3826.54	113.319	239.684	9763.12	5.72643	126.624	150.456	4944.19	26.3356	60.8735	1619.3	32.7214	1458.01	236.845	18.0487	211.825	31.2085	9.30123	57.3991	1383.67	2.92386	4.95979	134.484	13.3141	7.07231	26.4276	18.0638	1.5155	39.2208	14.9114	32.1249	12.0282	26.2583	429.358	81.231	5159.38	9.23461
TNBC TMA 1A | 1_E16 | tumor	1_E16	tumor	381.718	126.439	42.6335	24.2117	103.313	5122.71	174.395	23.4415	241.083	26400.9	375.873	104.098	237.657	31441.6	11.1785	191.059	300.769	12532.6	40.4247	138.215	3104.73	49.8539	1063.06	1216.21	31.3181	1359.96	53.4925	7.44898	32.1489	847.279	3.8051	3.68837	81.0266	18.4821	73.631	34.3928	43.2551	5.9168	95.2781	37.0471	28.885	5.52477	44.0935	978.517	44.905	2764.99	14.7913
TNBC TMA 1A | 1_I07 | tumor	1_I07	tumor	380.81	101.827	26.174	10.5344	66.6503	6101.87	98.343	16.1458	295.372	22164.3	901.985	40.6125	165.796	15705.2	5.4856	109.644	148.125	6621.95	39.3579	89.0479	3075.39	40.3994	183.883	187.979	13.7306	421.027	18.9933	4.0924	25.5991	361.386	5.83948	6.24245	59.0794	12.4131	21.1846	34.3003	9.3007	2.23293	33.6022	103.778	11.2594	2.60748	33.6748	420.068	21.4235	271.561	3.26946
TNBC TMA 5A | 5_B09 | Tumor	5_B09	Tumor	361.318	164.858	21.2834	19.1804	49.6691	10372.5	187.22	12.2802	614.198	13038.7	149.073	80.828	229.823	1235.46	3.79267	131.354	387.56	5364.28	29.8984	179.811	1261.76	32.8117	519.57	2284.71	86.2866	533.71	66.0343	7.53531	62.3999	839.827	2.59582	7.5425	175.232	11.061	239.143	61.6055	53.611	9.06873	2474.71	142.782	11.5232	10.0723	65.5806	208.401	72.2452	1338.81	6.30982
TNBC TMA 3A (2nd scan, ROIs 54-91) | 3_G17 | tumor	3_G17	tumor	130.45	67.4784	35.6769	9.02077	66.6355	4945.74	79.7585	17.6153	138.925	27345.5	165.342	73.1864	75.6906	7428.89	12.1406	159.674	157.527	11599.8	44.3173	91.464	2952.13	71.3256	554.91	904.161	18.329	971.077	16.4941	9.11873	41.437	562.758	7.81255	4.09666	193.819	33.3922	14.118	31.4635	52.9981	17.3141	57.4379	14.8036	41.9262	10.2192	26.0228	204.202	53.1274	312.52	6.45137
TNBC TMA 4A | 4_G13 | tumor	4_G13	tumor	172.645	66.7714	43.3769	6.37569	442.734	4998.41	79.2828	14.4082	181.7	27057.4	616.886	81.5807	75.9548	2217.57	9.56114	103.163	123.895	15344.2	20.3206	73.816	4356.63	36.4604	856.611	979.757	14.7202	451.216	18.2797	10.0785	41.567	3701.81	3.76666	1.14004	133.956	36.3884	10.9519	121.843	19.713	7.61458	17.0236	15.7508	9.67593	5.17167	28.0731	296.797	141.205	435.95	1.06184
TNBC TMA 4A | 4_C02 | tumor	4_C02	tumor	80.7996	43.9969	20.4246	18.4065	43.1568	12709.8	48.0769	11.507	98.3248	10640.9	85.2087	99.9365	91.1001	839.31	5.75725	82.0162	100.756	5164.72	26.2872	61.2256	9354.11	27.0423	338.949	309.412	16.8822	1846.01	20.668	7.62571	28.9968	1222.99	6.02012	5.20431	62.8404	8.70621	11.0111	34.6359	16.9544	11.8195	64.7897	10.3581	12.9571	2.42694	11.2991	197.65	36.3098	61.2434	2.36501
TNBC TMA 4A | 4_I16 | tumor	4_I16	tumor	155.849	66.9813	36.1796	4.94716	77.1138	4875.08	72.1918	14.7871	139.079	27741.9	695.679	29.4626	100.071	1243.74	8.93309	119.536	221.026	17031.4	26.8178	82.8384	684.534	43.4157	670.477	902.386	14.7725	1532.9	19.8896	10.3754	58.6437	688.783	4.22146	2.37932	103.579	14.887	60.9309	63.5913	17.8298	4.093	70.7135	18.5084	27.7223	9.31948	39.6189	274.471	27.8587	1735.64	5.21732
TNBC TMA 2A (2nd scan, ROIs 13-100) | 2_D07 | tumor	2_D07	tumor	62.7505	61.3767	27.0709	1.31212	69.8098	5158.37	51.9871	13.0114	106.008	26218.4	66.1823	117.633	42.3264	9479.34	7.825	60.0122	84.235	6404.5	31.1146	57.2527	1469.99	42.6946	627.27	84.4437	3.83505	524.168	4.39657	6.77031	15.185	166.77	2.13585	1.25082	89.968	14.6342	6.68705	23.0527	6.22795	2.66794	14.011	11.0939	24.3564	6.00839	24.5322	1137.97	74.1356	195.389	9.13184
TNBC TMA 1A | 1_F16 | tumor	1_F16	tumor	672.57	154.099	31.6473	24.2203	274.237	7275.46	212.256	22.4032	753.057	18589.1	332.48	76.2181	178.043	11338.7	17.4398	248.031	540.261	45633.5	41.1739	173.855	2737.68	39.5485	551.94	903.501	31.1641	738.199	79.9071	10.6625	37.8222	1371.98	17.3623	8.14627	171.669	16.5102	108.51	40.0627	48.6297	8.39751	108.522	1995.82	24.6541	9.16463	92.6377	505.969	75.4441	837.115	20.4135
TNBC TMA 3A | 3_F08 | tumor	3_F08	tumor	666.942	317.553	26.6389	8.79933	71.6114	6166.89	238.189	15.0088	196.776	21930.7	1029.52	25.1943	154.117	254.889	4.9653	89.0601	318.005	4705.97	65.731	153.136	6520.57	34.3414	160.952	610.024	29.9882	3625.55	37.5155	8.07375	24.1211	257.413	12.4541	11.3357	95.2747	7.92253	66.9952	50.9458	50.0237	5.77504	127.068	15.4313	22.5759	16.0258	32.0884	204.116	12.7622	568.626	4.01532
TNBC TMA 3A (2nd scan, ROIs 54-91) | 3_H08 | tumor	3_H08	tumor	471.473	110.422	33.3453	3.34916	73.0986	9363.05	147.839	17.2015	229.883	14444.4	252.867	43.2569	199.496	13273.2	6.69665	152.54	225.43	4967.67	59.3025	112.393	5870.66	46.1084	227.871	272.539	26.7665	199.715	31.0665	21.1771	28.7306	386.049	5.49621	2.99432	241.073	22.2042	39.2252	73.2803	42.5717	17.1427	176.558	21.6699	27.2964	23.5446	49.1562	357.901	20.6042	927.076	3.71859
TNBC TMA 1A | 1_G08 | tumor	1_G08	tumor	1897.81	505.739	35.6004	128.194	57.8809	7988.6	623.087	16.7677	730.967	16929.6	686.522	44.4582	240.013	7793.08	9.47628	219.761	763.81	20578.3	38.7221	504.399	1204.75	43.7825	209.093	1840.01	96.04	1187.03	195.641	26.2866	41.049	438.671	15.3789	15.9882	138.649	14.8679	417.068	111.803	13.2588	5.49368	366.163	341.338	25.9725	10.8378	217.629	1050.71	20.6982	721.254	9.83515
TNBC TMA 2A | 2_A13 | tumor	2_A13	tumor	324.97	129.703	41.4892	6.89742	79.3967	11739.3	137.306	26.1439	342.765	11520.6	184.233	74.6062	238.714	6578.49	12.1087	218.665	515.87	19171.7	44.2972	191.77	18117	65.9631	1953.67	1774.69	41.7893	2454.06	37.8831	36.1638	112.65	1430.94	6.03654	168.234	423.152	32.3847	19.7848	27.2419	56.5565	18.2901	63.7759	21.5039	70.4106	25.0393	855.74	346.937	414.02	1553.25	14.9212
TNBC TMA 4A | 4_E13 | tumor	4_E13	tumor	787.11	116.753	21.7926	19.6673	58.8481	8668.99	198.027	14.1994	331.217	15600.9	282.408	55.0602	185.036	1536.4	6.57654	124.982	305.999	22266.6	17.1267	116.489	3173.32	25.2013	290.181	604.323	31.9174	2113.56	71.2933	11.4575	33.6753	329.802	5.73755	6.00568	66.8072	25.1842	82.8588	52.5699	18.1268	6.95368	164.022	99.6393	24.9182	12.2212	91.6691	795.823	18.9319	512.726	6.20468
TNBC TMA 1A | 1_I05 | tumor	1_I05	tumor	468.277	93.4339	22.5908	21.4194	52.4575	6021.1	99.4756	12.9591	647.067	22461.7	712.817	39.6125	80.9683	2469.8	8.42224	86.4584	157.922	16160.8	23.0874	79.8375	2285.67	36.2678	641.684	469.697	24.5946	202.959	43.4975	5.26287	39.9519	345.7	3.9847	3.88927	87.7271	8.96279	44.3575	58.8797	26.7694	2.66646	71.9404	129.676	11.5247	5.05982	67.1596	447.066	37.9705	475.509	6.74367
TNBC TMA 4A | 4_H02 | tumor	4_H02	tumor	545.936	162.81	30.1908	20.6403	67.2539	8657.8	131.409	17.4196	601.011	15621.1	684.902	133.117	132.666	1520.27	7.53194	181.849	327.582	23126	38.8019	99.3913	2310.27	55.0065	844.547	696.283	25.459	417.399	54.078	7.48227	27.9997	551.654	1.84111	6.80855	61.5615	28.2424	13.6471	46.0434	27.5674	2.33893	46.1774	71.8685	11.9869	8.16442	51.0149	280.509	49.6878	72.4156	5.96705
TNBC TMA 5A | 5_D13 | Tumor	5_D13	Tumor	51.1889	31.6939	19.6637	3.25707	37.8862	7609.3	34.8039	9.98017	78.2803	17773.5	852.875	32.0086	38.8215	1486.47	8.59307	78.2079	105.671	5251.05	14.5917	46.2564	1489.49	22.0359	207.316	96.7019	8.66684	13.2443	10.5085	5.58296	11.7751	297.56	0.428593	0.428593	38.1191	18.1144	9.09659	7.93144	6.07186	0.909662	14.5175	3.66152	8.41424	1.69878	9.66011	106.168	27.1837	392.788	3.83744
TNBC TMA 4A | 4_B07 | tumor	4_B07	tumor	126.424	57.9426	21.0223	7.62647	72.4319	10838.1	65.7313	10.2109	112.444	12478.6	107.37	123.591	109.931	14799.5	13.6398	128.165	157.242	8661.42	21.4366	72.5536	4319.5	50.0069	665.954	611.179	12.1003	1215.8	9.43317	6.26867	41.1618	282.587	3.55357	4.42553	72.1666	8.58877	7.11732	28.5342	23.1213	10.0363	35.9704	10.6613	31.273	8.6397	19.2767	157.916	13.1524	694.261	3.48464
TNBC TMA 2A (2nd scan, ROIs 13-100) | 2_H12 | tumor	2_H12	tumor	1243.63	217.402	27.69	24.614	71.7851	6220.65	519.753	17.122	733.928	21741.1	420.837	52.3637	436.102	16238.4	10.5594	140.621	382.014	8957.11	51.7905	189.944	2668.43	42.9093	411.007	1400.4	32.3153	4053.04	48.7673	18.3402	61.9822	712.172	8.08017	8.25268	177.193	7.45455	114.432	70.0959	30.8271	5.50093	389.655	101.639	33.5114	12.2475	100.162	741.563	74.25	1554.14	13.2944
TNBC TMA 5A | 5_C01 | Tumor	5_C01	Tumor	445.779	115.498	17.3448	18.4366	62.9338	9929.09	161.739	16.5369	260.906	13621	94.8528	77.6218	119.499	534.208	5.05627	84.5737	647.178	6158.59	26.2133	96.6853	1746.58	41.1226	751.243	1348.67	13.8042	1879.45	75.0813	9.13258	32.7974	415.547	8.2584	2.49308	103.211	4.91539	196.138	32.9165	22.7413	1.49878	619.818	221.427	10.7071	7.41161	37.177	522.905	21.2265	750.736	5.09821
TNBC TMA 3A (2nd scan, ROIs 54-91) | 3_J14 | tumor	3_J14	tumor	575.603	89.6321	29.1865	20.1409	113.497	7864.63	259.505	21.3719	250.654	17196.5	322.08	46.6359	84.286	1788.96	14.9039	324.542	284.288	25414.7	36.2733	103.743	1280.13	47.9837	822.83	120.289	47.7312	4580.2	87.6555	24.2177	49.8729	545.379	12.1029	8.24087	253.181	27.2167	39.6369	45.9346	77.8264	18.7263	187.876	15.6354	50.1952	22.9311	63.6588	1495.18	327.793	1164.34	11.4316
TNBC TMA 2A (2nd scan, ROIs 13-100) | 2_H15 | tumor	2_H15	tumor	493.459	184.516	22.2379	43.2416	44.6794	7490.43	163.892	10.5475	218.73	18055.6	212.392	48.5888	192.014	2303.67	8.80642	117.327	551.841	7762	33.7944	213.33	1229.84	31.8642	571.433	913.86	48.0526	3416.03	52.1773	11.7735	31.2399	425.509	6.25745	6.7106	99.9896	11.9969	104.681	41.2117	26.9536	8.81052	105.488	1027.5	23.1364	10.2143	52.3048	866.15	101.288	1324.27	20.019
TNBC TMA 1A | 1_G06 | tumor	1_G06	tumor	640.134	291.369	33.7601	30.2961	84.4853	8797.06	228.003	12.4548	1388.35	15373.8	347.611	115.361	266.591	3705.26	4.59063	287.269	559.028	6403.35	36.7593	378.312	12219.3	43.9355	769.965	2187.01	67.5312	12248.7	97.69	13.3784	122.249	629.502	12.4485	30.4017	89.5192	18.1157	117.009	72.1788	41.3801	8.64533	72.2719	50.2727	21.7013	10.6145	75.9149	425.332	100.902	790.473	10.8363
TNBC TMA 3A | 3_C12 | tumor	3_C12	tumor	137.234	78.3257	38.3059	3.16224	98.0795	5398.07	116.948	17.5408	157.32	25054.1	401.107	60.4092	106.168	11234.3	13.2781	134.172	158.702	3411.3	36.9552	99.2227	7278.62	54.2514	658.814	368.928	32.012	666.416	24.5328	14.4965	35.8078	749.91	3.73641	6.78529	219.621	28.9863	16.2958	53.6007	90.6033	26.437	69.4961	20.6465	33.0605	11.2863	27.3675	330.983	53.4479	1265.44	9.47985
TNBC TMA 3A | 3_D01 | tumor	3_D01	tumor	652.452	140.654	18.7204	22.5631	71.2771	6534.03	170.805	14.4857	172.681	20698.4	384.102	31.3444	159.514	1853.34	11.9836	156.345	436.073	6176.91	35.9565	152.226	611.592	47.7891	244.095	901.127	43.4113	1119.07	53.9088	17.8336	45.9695	697.197	12.034	8.40522	282.57	24.3893	85.8837	71.0843	71.7005	51.3284	218.196	445.43	44.3883	19.8273	93.4961	269.741	63.0119	422.406	8.61159
TNBC TMA 1A | 1_D03 | tumor	1_D03	tumor	137.587	51.2171	32.0789	14.4988	67.6622	8896.33	89.7576	9.92893	151.268	15202.2	117.73	44.6383	80.6934	2679.39	6.34166	81.4587	235.811	28369.9	25.6726	85.1483	8265.84	60.4581	400.637	342.57	4.29166	241.087	17.3207	5.72986	32.1308	628.226	5.9484	4.3209	109.299	9.40343	32.0752	30.1175	22.4145	10.3073	322.61	39.4432	12.2244	6.86047	48.6142	346.667	55.1616	677.177	5.03067
TNBC TMA 2A (2nd scan, ROIs 13-100) | 2_B05 | tumor	2_B05	tumor	935.065	280.708	34.7359	70.7137	105.908	9227.97	576.242	37.3763	799.216	14655.9	859.677	239.325	387.194	10097.1	30.9967	192.286	540.938	16164.9	46.9576	244.913	1433.43	56.8072	2974	5087.39	128.409	2392.28	106.465	32.4273	55.0295	2443.01	17.2419	14.1571	197.241	40.7734	99.977	78.9065	62.0901	43.781	215.707	445.943	131.107	29.1992	127.578	716.206	100.675	6355.75	31.0413
TNBC TMA 1A | 1_I09 | tumor	1_I09	tumor	588.34	149.134	30.954	20.2425	535.906	9342.48	190.018	20.3242	764.192	14476.2	247.878	73.1788	194.874	14421.7	4.45733	171.094	571.556	35246.4	26.1827	124.6	2551.5	43.1867	815.186	753.298	35.4988	918.229	39.9566	6.26689	50.4569	1326.2	17.3979	5.40311	242.53	13.9565	135.351	33.0965	36.6238	6.35029	98.9751	298.18	20.2581	8.34244	77.9973	547.493	87.2219	1163.18	12.6792
TNBC TMA 1A | 1_H16 | tumor	1_H16	tumor	140.53	43.7793	24.5384	7.15448	48.8441	5580.69	58.6097	8.05081	94.4213	24234.3	472.367	38.3955	64.1657	1336.57	2.98374	110.542	139.697	8845.91	18.1415	77.205	676.868	34.4667	743.892	299.848	12.8977	1794.72	7.36405	7.41015	28.8033	564.142	3.82905	3.37146	75.6925	7.97667	28.3827	20.1941	9.88511	5.67515	48.6592	12.8332	14.3536	3.53751	14.5626	198.392	28.7052	535.963	3.44723
TNBC TMA 1A | 1_B11 | tumor	1_B11	tumor	630.936	88.0911	22.9113	9.46287	60.568	9569.17	262.482	15.857	180.91	14133.3	440.717	33.5656	494.614	11630.7	10.9225	123.211	355.023	4234.86	25.7601	84.982	3854.89	35.3162	216.952	929.461	24.7866	591.232	41.8138	3.27526	37.6951	653.64	6.69231	4.32467	110.206	13.5441	46.25	39.14	16.5382	6.93753	303.226	96.1847	20.4991	2.15929	62.0403	661.511	36.198	603.599	11.9233
TNBC TMA 2A (2nd scan, ROIs 13-100) | 2_B07 | tumor	2_B07	tumor	2447.14	568.799	30.1396	43.524	66.8321	9901.82	441.922	23.4842	3860.51	13658.5	428.365	57.2847	667.778	3420.83	8.90323	234.731	1050.66	9674.61	79.2136	351.735	3213.37	38.274	404.746	777.349	175.634	5238.79	242.646	34.3736	88.91	1062.84	21.6668	21.4613	203.061	21.6878	114.399	91.1022	69.3554	10.4794	157.434	9848.84	109.528	26.6857	163.591	1443.87	132.256	2285.68	37.1502
TNBC TMA 1A | 1_D05 | tumor	1_D05	tumor	67.3386	50.4176	25.5633	5.77697	63.0439	5230.74	73.8591	9.8903	109.441	25855.6	737.375	64.2026	74.7311	6289.95	5.05358	111.651	103.312	9576.33	32.7331	68.6613	4008.89	47.4135	328.298	134.433	8.54992	1278.58	9.74303	6.84908	16.5191	531.914	0.948041	4.30409	121.751	21.6478	6.76596	32.0003	10.9155	9.03509	14.8317	4.24754	10.5532	3.12401	42.3947	165.612	17.7701	675.441	2.40533
TNBC TMA 1A | 1_F08 | tumor	1_F08	tumor	1460.96	308.314	46.0963	18.4893	83.4729	4892.46	307.362	16.7923	1846.74	27643.4	431.575	45.2384	457.897	2688.25	3.79387	126.782	510.468	27993.2	46.9303	274.731	3173.17	50.3515	733.109	1942.32	75.2866	853.659	135.015	8.81282	46.8231	692.463	5.79229	8.66139	198.927	20.9852	58.6477	87.3584	36.4191	6.01716	122.596	116.434	20.9461	12.245	137.013	575.955	38.2251	1995.79	12.2721
TNBC TMA 5A | 5_A12 | Tumor	5_A12	Tumor	144.166	121.802	42.2819	8.18081	79.8549	13323.5	112.552	19.0434	134.6	10150.8	102.93	299.388	100.867	2348.97	7.59698	1051.26	459.407	7214.11	60.3611	157.83	37179.2	98.5255	1552.62	1001.79	42.4793	3541.4	27.8268	12.9683	60.8493	1064.56	15.0092	1336.22	325.436	15.547	24.54	35.4471	43.8461	15.4147	94.4124	24.7419	19.5203	1.15846	348.939	169.94	43.2871	722.902	8.41032
TNBC TMA 2A (2nd scan, ROIs 13-100) | 2_F04 | tumor	2_F04	tumor	562.636	130.157	24.6394	14.9545	36.226	7159.19	249.688	16.7143	341.024	18891	599.325	27.2955	198.653	2566.87	7.13783	189.768	408.033	5815.61	25.3781	159.819	3730.31	30.6271	258.616	828.415	18.7504	948.435	33.691	13.1439	24.3258	228.747	5.84927	1.1643	106.748	12.2953	76.4072	29.775	22.3405	4.20074	61.0725	52.5496	29.176	10.4788	97.2406	1058.49	19.6401	1266.86	11.488
TNBC TMA 1A | 1_B01 | tumor	1_B01	tumor	127.336	51.0068	15.1333	7.47345	42.4292	8326.99	56.2494	10.7755	165.892	16241.6	338.575	60.3302	147.179	1053.25	5.77098	123.906	145.538	8122.73	30.4016	75.1327	3850.91	32.7673	259.278	851.688	20.1141	1287	21.3221	11.606	17.9173	185.999	1.89259	9.622	50.2383	10.6945	30.2278	30.4221	23.9131	4.37295	31.2645	107.493	8.29353	7.20846	11.0487	195.534	46.9869	735.893	9.14949
TNBC TMA 3A (2nd scan, ROIs 54-91) | 3_I17 | tumor	3_I17	tumor	284.035	106.248	21.6516	9.91144	161.151	7275.94	128.08	31.6971	160.153	18587.8	280.537	60.8693	112.765	3727.32	12.5491	197.284	149.601	6776.28	55.7668	100.228	3807.42	47.8771	237.765	464.818	36.9356	524.05	29.7085	20.6027	59.646	981.253	8.5186	5.66903	264.328	30.9522	21.8214	53.733	86.3405	17.274	88.5678	36.4998	44.4759	21.3314	121.822	721.445	56.8378	668.7	10.7609
TNBC TMA 2A (2nd scan, ROIs 13-100) | 2_C16 | tumor	2_C16	tumor	379.066	119.032	32.0791	7.99623	51.7913	8329.11	110.855	16.4964	151.659	16237.5	298.841	53.5108	148.334	2056.59	2.82174	128.62	688.34	5877.39	30.1719	142.886	10328.6	49.2399	799.702	820.891	30.1727	2232.63	30.3894	9.11017	110.734	701.632	3.62116	10.2029	121.843	10.2867	143.156	40.6596	38.0169	7.66718	139.263	97.0916	25.7197	8.69815	51.8086	473.696	54.972	1060.53	9.7802
TNBC TMA 1A | 1_I13 | tumor	1_I13	tumor	65.6261	52.3696	23.4678	7.03739	60.6927	6366.29	53.9132	12.0159	89.6181	21243.8	263.819	41.0989	47.0958	16541.5	5.82241	55.3845	82.7618	5890.21	22.4756	59.311	3034.3	31.7629	688.443	231.288	4.45465	33.8687	9.90692	3.45962	55.3609	469.459	0.318242	1.21347	102.039	7.96395	4.20652	59.3972	15.3531	3.0332	26.3721	7.57342	9.41339	3.37662	5.82695	428.214	16.1611	160.417	3.80102
TNBC TMA 4A | 4_G12 | tumor	4_G12	tumor	316.447	194.361	46.7071	12.991	65.2891	8483.19	136.37	20.0168	335.276	15942.6	133.247	187.299	144.603	6538.33	12.9878	107.048	532.335	3874.35	50.6061	285.191	15792.1	68.7882	638.362	708.475	32.6854	131.95	40.1678	11.9793	100.298	626.038	1.89087	11.6146	191.653	16.851	89.5995	91.7503	29.0094	11.0824	177.883	32.4758	18.2551	21.0754	39.4492	605.383	46.2702	1009.23	14.424
TNBC TMA 3A | 3_E02 | tumor	3_E02	tumor	582	202.448	30.7585	16.6194	70.1478	5785.49	142.388	15.9654	751.713	23376.4	257.78	31.3674	120.741	827.272	12.1984	151.517	405.529	5030.26	31.3488	200.39	4379.76	46.8298	217.981	676.101	32.1809	541.787	42.0186	9.80036	42.9053	436.545	5.95161	11.6182	182.427	22.4676	55.3364	64.3563	65.891	15.9307	132.164	75.4622	27.2732	21.5624	45.9335	441.903	19.3067	344.532	10.4098
TNBC TMA 2A (2nd scan, ROIs 13-100) | 2_H03 | tumor	2_H03	tumor	222.543	55.3727	21.8134	7.34416	51.4129	6742.4	81.2863	16.5299	119.237	20058.7	826.294	30.7251	75.7892	811.812	6.91547	65.412	167.078	7581.73	22.4984	61.4128	848.214	33.8421	268.526	316.688	13.1335	1648.17	12.7163	6.83813	30.9691	319.662	1.88759	4.79019	51.6122	6.66257	23.2451	16.6312	14.5695	21.8942	52.1365	18.1563	44.9225	8.85002	33.4638	205.958	13.7773	681.684	3.63168
TNBC TMA 2A (2nd scan, ROIs 13-100) | 2_E07 | tumor	2_E07	tumor	182.08	104.987	22.4093	8.48422	40.9506	8662.11	124.279	13.2693	312.236	15613.3	106.231	75.6917	214.444	4602.22	8.81361	135.575	215.387	3787.75	18.4768	124.921	10477.5	31.6638	1972.68	1239.91	27.9847	2762.73	22.9102	19.5769	47.713	830.548	7.00022	860.786	265.76	17.0007	16.5867	23.3948	24.7131	5.18338	58.1294	29.6731	31.9637	7.74391	298.979	390.97	130.801	501.01	6.80284
TNBC TMA 4A | 4_A15 | tumor	4_A15	tumor	309.412	107.118	39.9817	23.2073	77.098	6942.4	110.822	15.065	460.822	19480.9	277.869	86.6469	128.094	5727	9.57825	270.754	231.897	21651.1	30.4412	125.883	12725.1	62.1103	381.716	955.012	34.5894	6408.95	30.8313	19.9838	132.561	1164.46	9.91234	5.38674	123.285	14.8101	29.9086	62.9938	34.6205	39.795	48.3437	17.4689	41.5656	11.6847	39.1058	1131.16	288.648	2210.09	11.4873
TNBC TMA 3A (2nd scan, ROIs 54-91) | 3_I05 | tumor	3_I05	tumor	525.569	142.023	32.9327	20.0331	64.1624	10012.2	254.36	29.0831	536.001	13507.9	200.68	66.8535	196.822	12031.8	17.0188	198.364	550.005	5148.25	33.5407	213.08	10173.5	63.5792	213.481	833.569	58.0791	1692.22	72.5515	17.7519	257.149	954.112	13.1042	12.3074	361.008	33.9166	87.8838	72.8262	132.313	24.9714	435.308	122.285	49.9843	23.4058	61.7038	224.079	86.777	733.21	13.3705
TNBC TMA 3A | 3_B06 | tumor	3_B06	tumor	462.404	165.044	30.9561	16.9003	271.54	12649	245.114	25.1006	891.273	10692.1	250.267	43.3196	311.516	553.44	21.7977	404.163	490.009	20768.4	54.4007	166.553	4467.79	54.3277	591.28	550.277	89.333	6147.95	96.2701	28.6927	88.7202	416.074	15.0551	9.95282	338.483	23.9596	75.313	137.832	120.161	23.0478	147.336	31.0492	51.1275	31.2683	42.3526	206.138	154.632	1702.94	14.6894
TNBC TMA 3A (2nd scan, ROIs 54-91) | 3_I02 | tumor	3_I02	tumor	233.351	139.763	61.5967	15.1392	105.27	8230.29	161.467	20.8216	279.085	16432.5	204.314	137.628	140.136	36766	17.3627	285.892	251.981	39460.4	56.6264	184.644	9200.45	81.5542	2787.46	579.807	35.1127	812.029	38.091	26.8306	55.0602	1199.46	13.204	12.2074	545.634	56.2633	13.982	62.3361	134.646	20.9679	250.037	58.571	37.1224	34.7661	28.6955	406.414	33.4078	1011.27	16.0479
TNBC TMA 4A | 4_C08 | tumor	4_C08	tumor	125.303	47.7104	25.1688	13.8612	53.0508	13248.6	138.236	14.2979	114.696	10208.2	899.391	62.6425	254.156	10118.2	7.22591	173.257	294.246	7125.69	30.2997	78.8098	3355.86	24.1531	601.764	218.527	23.673	1074.84	63.5539	8.61391	54.5907	1157.79	1.23641	2.61277	207.491	9.83443	39.2779	31.5519	40.8566	9.42438	86.8304	17.5505	24.8816	12.3365	51.0533	499.804	29.1972	8585.13	18.7004
TNBC TMA 2A (2nd scan, ROIs 13-100) | 2_C05 | tumor	2_C05	tumor	1495.96	442.506	29.7786	22.8398	63.2496	8577.69	548.889	18.4339	639.176	15766.9	1379.55	50.9623	528.092	3541.2	11.8248	276.195	513.212	7871.86	23.6873	539.269	4792.54	42.3284	510.338	1334.56	61.8111	1472.08	95.8415	29.6574	45.717	309.034	6.42544	8.26523	151.812	19.2805	81.9481	71.3914	48.7603	9.74212	155.253	150.178	77.486	29.9955	157.704	2518.75	46.485	1773.85	19.4722
TNBC TMA 4A | 4_B01 | tumor	4_B01	tumor	143.893	65.8156	27.6156	4.8574	65.904	6473.06	72.3749	8.74165	110.644	20893.4	401.821	63.9984	107.877	9890.05	9.02149	114.422	290.141	5017.9	26.9164	67.2308	1851.3	34.6822	457.006	619.373	12.1608	1280.48	23.6033	10.6333	13.9041	189.541	4.00121	2.17441	70.7601	10.5499	58.6992	34.0186	11.2701	7.47147	50.8111	30.5565	15.8953	3.53747	24.9936	232.302	8.32254	1344.39	10.344
TNBC TMA 4A | 4_B14 | tumor	4_B14	tumor	438.751	177.388	27.9167	26.9176	53.0078	9156.15	145.162	19.7501	908.229	14770.8	419.064	67.5687	163.114	10156.9	7.20828	152.095	468.656	12681.9	32.6826	129.852	2066.6	48.104	699.942	1968.92	46.9521	584.918	33.2374	14.4369	43.7082	678.487	6.62606	5.15695	112.213	13.3012	81.817	33.5485	22.7882	13.1217	80.9552	149.283	21.0739	7.01819	63.4941	453.851	23.3456	559.456	8.0054
TNBC TMA 3A | 3_F14 | tumor	3_F14	tumor	704.354	269.865	36.5563	123.694	61.2841	7143.52	191.681	17.3146	4519.11	18932.4	128.552	40.6908	132.646	3875.96	5.19773	149.04	570.997	7290.54	45.12	352.794	8869.69	54.4093	734.013	2559.32	55.7368	3866.57	158.713	19.3182	93.5916	605.851	11.0127	7.45887	173.717	21.4839	294.592	69.4539	64.3628	18.2147	188.735	101.538	30.8673	15.6867	115.168	465.69	43.3614	1069.09	15.2119
TNBC TMA 1A | 1_D04 | tumor	1_D04	tumor	106.656	42.0857	20.6719	14.4668	81.7078	7108.74	61.6532	9.08142	286.643	19025	513.847	56.4895	81.9659	459.269	5.42371	65.7456	192.171	9765.16	23.9082	55.9659	1460.26	28.726	656.827	408.937	10.7055	1764.07	26.432	7.62295	14.4787	328.822	4.74822	5.02992	104.758	11.1202	61.4985	51.4206	24.0217	6.85633	62.7287	15.6006	10.8421	3.25968	29.8973	210.012	23.4212	344.598	8.0313
TNBC TMA 5A | 5_E05 | Tumor	5_E05	Tumor	181.433	92.1209	24.2266	3.21723	48.0517	11226.6	91.1744	14.6335	296.755	12046.7	233.039	67.0252	218.058	3257.32	2.93925	119.321	345.715	9081.18	31.3682	104.053	16258.4	34.129	880.666	1078.58	13.8733	2190.04	18.6294	16.5469	39.9531	783.624	3.16764	133.259	213.744	9.56355	22.7414	19.4726	18.4048	5.41125	32.9973	13.7916	19.6155	4.4643	270.794	199.892	116.182	558.899	2.60994
TNBC TMA 4A | 4_A05 | tumor	4_A05	tumor	177.186	60.0989	31.3701	3.99136	43.4754	6224.3	73.1416	11.0757	107.692	21728.4	281.886	59.1312	60.7881	5143.11	8.39797	75.9739	135.043	18334	27.7669	96.638	1445.99	32.3017	185.306	352.357	10.0583	192.753	12.0186	10.459	16.5658	292.557	4.3794	3.72905	93.853	16.877	22.5724	57.6373	11.682	6.04065	25.5482	13.5246	10.4473	5.39384	21.0887	159.567	19.0297	313.918	6.00718
TNBC TMA 1A | 1_E03 | tumor	1_E03	tumor	115.032	57.3186	28.9269	4.26901	74.6998	7142.9	93.0036	16.7568	138.483	18934	720.242	43.3857	81.8278	13000.8	9.13907	99.3612	132.69	19741.7	27.2253	83.42	832.705	51.0761	381.652	424.21	7.2785	256.046	45.5139	5.76907	19.0018	225.074	0.926538	2.71304	103.134	11.5425	12.0869	46.9404	9.53543	3.30675	33.1891	4.90168	31.7743	2.17205	21.9784	166.276	39.4489	423.802	1.98071
TNBC TMA 2A | 2_A09 | tumor	2_A09	tumor	199.227	80.1109	29.511	13.6722	70.7115	6150.55	59.0144	14.1898	149.663	21988.9	145.745	51.9571	119.917	2936.87	6.51606	101.277	214.886	27215.5	36.1142	115.323	5326.9	53.5798	536.103	774.549	27.041	476.543	29.4489	8.95552	28.9366	518.095	6.2382	3.22497	76.5143	7.07001	23.5677	23.8805	27.5432	5.17343	55.4144	239.474	29.5761	10.4664	25.0599	250.596	27.4024	621.983	11.7204
TNBC TMA 2A (2nd scan, ROIs 13-100) | 2_H16 | tumor	2_H16	tumor	88.3155	65.6959	35.9192	5.32151	71.3913	6267.63	142.688	18.9295	110.741	21578.2	1105.87	39.9293	86.5181	1128.29	12.4463	134.017	109.519	34886.6	30.0921	86.527	2111.45	43.7477	1171.13	300.254	11.1348	2043.87	12.7354	12.678	47.0955	734.953	5.89587	5.62029	104.14	10.8787	11.8289	24.0692	19.5912	7.29793	31.4771	17.6387	26.7591	14.4361	30.8434	213.03	76.9899	5283.37	11.497
TNBC TMA 3A | 3_F05 | tumor	3_F05	tumor	89.1007	55.2105	38.7572	2.79497	75.0771	5461.14	59.815	10.6161	140.264	24764.8	285.853	46.2653	82.9901	15738	7.74261	77.746	127.23	11065.7	25.5647	71.7989	398.332	31.6529	1099.63	124.969	15.7266	586.334	2.05837	3.86955	31.4363	252.513	1.31777	5.10937	149.845	30.403	4.5535	35.7323	21.4929	4.78119	32.4071	9.16429	20.0067	10.8421	16.0338	103.163	217.07	756.994	5.12244
TNBC TMA 2A | 2_A12 | tumor	2_A12	tumor	218.046	112.358	24.1182	11.2861	80.4523	12852.9	110.773	17.6005	280.03	10522.4	128.152	122.795	309.449	1500.22	14.0108	1071.58	691.65	3932.45	50.8609	121.034	21848.9	64.7607	3266.55	525.904	58.2444	5956.39	25.6629	18.9358	97.6638	1551.4	10.001	866.547	565.652	30.3492	27.3152	36.4709	58.1081	21.5481	80.6607	31.6679	56.2577	23.9185	570.711	227.73	89.047	1249.92	15.107
TNBC TMA 3A | 3_C11 | tumor	3_C11	tumor	196.398	69.1607	37.3551	11.6916	66.1757	5807.88	83.5609	17.4648	168.337	23286.3	278.159	72.9504	92.3042	841.52	21.0565	152.296	147.921	32109.8	35.8505	108.965	8300.94	60.1634	942.808	607.789	15.1774	158.571	24.9787	13.4791	130.364	756.703	6.68586	3.33057	215.577	33.396	15.3039	50.5277	44.192	12.5885	101.515	38.0602	29.7574	6.02043	43.3203	131.709	35.9936	1223.7	9.83425
TNBC TMA 4A | 4_C11 | tumor	4_C11	tumor	59.1248	72.8184	42.7825	3.6156	74.3808	8080.16	85.7069	11.2043	110.648	16737.8	422.716	146.981	44.6246	2953.29	1.15511	195.133	110.28	11792.3	29.2288	71.0534	10207.5	50.9399	1883.82	354.459	6.60479	335.671	14.3177	9.32796	33.2598	667.867	14.125	3.44669	82.6371	26.8835	6.14216	25.9277	18.1709	3.1507	40.6399	33.9664	23.3445	2.7594	30.8607	491.954	90.687	86.8015	6.29081
TNBC TMA 4A | 4_E14 | tumor	4_E14	tumor	508.134	136.473	53.1207	38.3836	89.6413	11218.3	328.039	23.5158	717.049	12055.6	69.5545	41.448	344.911	12310.4	17.3273	213.537	660.152	10879	45.124	168.159	11220.3	49.9722	3371.47	1082.03	57.6639	2995.94	72.6414	20.6999	72.7999	579.289	8.63818	177.447	234.691	18.958	138.019	56.7021	109.163	17.7975	198.629	987.259	43.9469	30.0204	148.05	401.295	139.461	1531.39	10.676
TNBC TMA 5A | 5_H02 | Tumor	5_H02	Tumor	62.4047	32.0776	30.7103	4.51851	100.257	6344.16	37.6192	9.32176	58.5682	21317.9	189.542	54.9861	54.4832	1795.67	5.18215	56.0867	92.0734	12121.7	13.5811	51.1847	695.416	22.289	382.338	160.005	2.94747	648.137	5.23222	4.50448	14.1376	325.271	1.66258	7.02667	37.0613	4.40805	5.86847	17.5366	16.0239	2.11213	14.4559	6.5555	9.18447	5.52954	4.21537	85.2889	21.1884	307.012	37.719
TNBC TMA 5A | 5_E04 | Tumor	5_E04	Tumor	572.847	122.54	22.627	9.5295	70.9494	11000.8	197.641	8.90114	406.759	12294	456.136	35.0156	97.2613	483.07	2.68866	95.6849	173.08	17860.7	24.1174	99.3564	1600.11	28.1446	361.798	1174.08	17.0116	1053.45	20.4124	4.16367	23.0632	406.518	3.90943	1.63685	90.8578	6.10129	71.113	22.6681	23.169	7.58092	38.4846	192.65	21.3446	5.96052	42.2464	198.429	29.4852	638.58	13.0455
TNBC TMA 5A | 5_F05 | Tumor	5_F05	Tumor	178.026	43.1116	20.9066	7.29613	41.7229	9954.09	187.734	19.1215	167.403	13586.8	215.426	64.1401	423.489	875.793	5.96996	112.26	522.07	13128.9	32.3001	67.2287	6893.11	47.6139	582.076	828.951	20.189	1475.03	28.9746	5.57633	19.8725	688.828	10.3775	6.81663	93.9503	2.18137	410.942	31.2887	28.6507	5.85571	556.772	17.0923	8.66459	3.83438	31.8113	365.339	81.1671	218.182	4.27039
TNBC TMA 1A | 1_E14 | tumor	1_E14	tumor	992.617	352.837	32.7688	580.908	57.2818	6598.54	245.86	24.6308	10393.6	20496	159.063	50.8186	406.383	1691.98	8.15682	185.141	1631.03	3154.07	47.2808	528.834	7960.16	39.7095	418.528	1382.68	68.8364	4259.21	320.55	68.7351	133.746	387.061	13.6993	14.0636	193.233	8.50678	465.752	158.098	39.0368	8.21769	960.586	5255.32	12.6991	4.30038	95.6349	633.86	47.2708	1371.42	27.8697
TNBC TMA 2A (2nd scan, ROIs 13-100) | 2_D12 | tumor	2_D12	tumor	766.541	167.722	37.2255	43.4309	2755.23	4916.6	264.621	11.7707	1882.55	27507.6	1230.43	55.6509	348.779	11356.9	7.98505	151.912	384.443	12691	55.8454	219.026	2239.16	55.1176	648.435	1007.8	46.8376	990.45	93.9422	13.139	38.7366	432.399	8.72897	5.82468	172.867	15.5022	29.5659	73.2744	40.6074	3.02533	63.8252	309.931	29.6448	14.9611	57.6761	525.851	64.275	1925.22	5.95753
TNBC TMA 1A | 1_B12 | tumor	1_B12	tumor	1203.73	346.038	32.9387	44.3037	63.6355	7251.9	311.752	24.6368	1969.74	18649.4	467.282	42.3298	159.454	4039.59	10.0002	89.7328	284.661	14088.8	54.8886	245.098	2807.23	41.558	465.92	3445	94.748	1805.86	316.126	19.0827	57.2127	464.779	7.42693	11.6985	64.8417	7.89118	53.8933	76.0138	18.3536	1.92477	228.308	74.0315	22.2548	10.7834	71.0021	2360.07	24.6507	569.117	15.3372
TNBC TMA 2A (2nd scan, ROIs 13-100) | 2_H14 | tumor	2_H14	tumor	59.2447	53.0588	30.7605	3.79769	267.147	5378.73	62.8838	14.6978	99.083	25144.2	186.643	42.8416	44.7902	9695.81	8.12095	96.4384	81.0831	10665.4	25.1709	68.6353	3777	31.3429	365.34	90.6872	8.60071	1073.19	9.83704	4.82539	25.6073	310.761	3.36606	3.20873	50.8901	11.2572	4.76705	19.324	11.5993	3.33322	14.8455	10.9857	13.6969	9.41924	33.687	352.486	26.4544	2560.43	6.1536
TNBC TMA 2A (2nd scan, ROIs 13-100) | 2_C02 | tumor	2_C02	tumor	275.639	109.305	46.8645	10.5436	106.813	11791	134.836	32.3396	251.61	11470.1	163.56	114.202	180.868	11908.8	23.4987	161.866	338.522	31239	62.2355	156.792	44601.9	111.744	1440.26	305.604	34.2175	925.95	36.5157	22.285	108.833	1271.11	6.63226	64.9761	190.219	34.1969	21.5067	55.3438	72.6063	28.381	92.8686	37.7551	65.7466	27.472	363.772	516.537	83.3118	3194.67	15.1751
TNBC TMA 4A | 4_C16 | tumor	4_C16	tumor	1059.11	316.354	35.9517	13.5775	39.4024	10694.8	644.538	29.8349	1524.17	12645.7	272.065	100.802	230.591	5206.19	10.1922	151.297	394.768	5981.3	24.9458	276.279	2405.23	45.9598	1405.13	1382.94	50.0563	10843.1	71.0621	51.8609	47.2491	371.286	26.5215	8.23657	229.402	33.7906	422.725	70.3683	73.4058	15.0585	387.083	32.4678	35.8627	14.1304	353.69	2788.42	62.5704	2861.57	6.44279
TNBC TMA 5A | 5_F01 | Tumor	5_F01	Tumor	901.519	141.07	27.513	29.8718	54.2292	8309.78	302.766	21.052	782.694	16275.3	494.763	52.1389	116.986	728.827	4.0737	133.35	428.163	48425	34.0054	210.787	10573.9	57.4749	312.599	1163.62	45.0189	3407.17	70.3945	23.4829	21.3091	573.337	16.9949	5.98042	69.285	9.5689	119.49	36.6006	28.4147	12.3297	202.161	775.394	31.8547	14.2036	85.3308	1001.17	43.5173	613.879	16.8594
TNBC TMA 1A | 1_F13 | tumor	1_F13	tumor	165.842	78.0074	36.451	9.59473	72.9549	5898.46	94.6699	20.2621	175.397	22928.7	652.695	58.6062	143.465	32716.8	5.41413	123.315	289.256	6323.98	45.4318	96.2758	2955.64	35.0842	1219.6	615.557	14.0138	238.701	17.3903	16.7687	125.11	1141.48	6.2979	6.59222	250.366	13.8219	24.5116	53.3978	28.8165	4.57969	31.3116	14.9566	15.6296	7.06038	47.5667	616.916	56.4053	414.4	11.6754
TNBC TMA 3A (2nd scan, ROIs 54-91) | 3_G05 | tumor	3_G05	tumor	1469.59	324.798	30.8895	46.7133	131.282	8022.91	451.417	26.59	2943.91	16857.2	593.255	66.3902	552.126	857.059	26.4618	495.882	1845.6	7650.81	58.3285	477.653	4226.03	64.861	270.843	1223.32	106.888	4922.74	70.2521	35.1531	95.6969	717.637	26.5766	17.9049	434.539	35.4527	582.878	245.454	134.969	42.6821	1412.14	82.0747	95.0998	41.5454	180.441	840.79	121.034	3876.28	18.9285
TNBC TMA 3A (2nd scan, ROIs 54-91) | 3_G15 | tumor	3_G15	tumor	396.9	74.5409	43.5716	7.99429	87.4291	7182.41	172.931	20.6991	194.43	18829.9	301.212	32.7342	370.113	11431.9	17.0972	150.416	552.737	8071.77	37.9954	112.169	13215.4	83.1502	1127.09	738.088	41.5108	876.626	27.8665	22.2731	97.0807	533.349	6.09538	9.86836	297.25	19.8884	47.9609	69.0978	116.146	21.9102	116.458	28.8375	42.5437	20.5827	55.7972	255.512	35.8911	2609.63	13.4486
TNBC TMA 2A (2nd scan, ROIs 13-100) | 2_E06 | tumor	2_E06	tumor	118.39	82.9629	49.0669	5.44735	81.6038	7498.95	79.7505	16.103	168.63	18035	569.969	73.5056	102.004	26826.5	8.51244	151.278	167.27	29804.9	41.9773	95.2152	2063.43	58.6711	376.301	421.204	23.7402	370.701	18.1042	12.3761	39.2749	612.231	1.97562	5.36204	166.258	15.8333	4.91521	21.4282	22.6534	7.78245	51.5888	19.7845	32.836	12.6213	16.9412	320.577	43.5209	649.826	9.59958
TNBC TMA 4A | 4_G16 | tumor	4_G16	tumor	970.869	423.182	66.9002	29.9492	107.181	8719.28	279.039	23.6648	641.374	15510.9	429.269	64.354	143.465	47321.3	13.8193	217.448	313.377	6959.53	39.1607	305.382	2652.27	87.8304	823.364	4157.91	92.0593	6508.1	50.5102	16.388	92.8855	370.491	27.2208	14.4179	98.5997	39.8441	37.7745	72.7396	33.241	29.4798	118.294	67.0771	33.0205	16.8185	50.7195	261.365	35.8054	2931.01	11.5106
TNBC TMA 2A (2nd scan, ROIs 13-100) | 2_B08 | tumor	2_B08	tumor	92.0724	52.5113	27.9326	9.2146	45.7603	8261.91	58.3569	9.86908	100.961	16369.6	107.959	47.2591	92.5737	3394.12	11.1112	157.395	259.467	8749.85	23.6171	60.6577	3713.16	31.1106	497.524	146.327	13.5875	1692.94	18.2226	12.4543	47.5539	993.224	4.96654	12.687	140.104	18.7047	14.048	30.3054	24.3436	8.40744	55.6833	29.3975	43.4425	11.2145	37.6239	218.332	138.927	1803.53	9.79304
TNBC TMA 2A (2nd scan, ROIs 13-100) | 2_F02 | tumor	2_F02	tumor	136.646	75.671	39.3635	3.31819	74.6353	6931.86	100.195	20.8709	223.942	19510.5	491.816	165.528	80.8573	20526.2	8.1452	129.479	161.558	28950	31.1422	111.874	4259.11	55.2873	408.612	756.493	14.4612	100.774	9.73093	9.12977	32.536	422.915	6.79614	5.58021	108.676	21.4285	9.61155	22.5643	13.5965	5.75231	29.7351	47.8061	24.9944	13.2531	28.7352	267.085	94.7455	694.378	9.32219
TNBC TMA 3A (2nd scan, ROIs 54-91) | 3_I15 | tumor	3_I15	tumor	151.98	73.688	24.5805	4.32085	111.495	14843.6	111.935	37.1565	144.793	9111.27	140.78	64.6925	133.625	3966.4	11.8929	223.313	243.813	8344.99	48.0288	92.8284	7731.37	53.2666	597.995	158.849	39.0708	2707.74	32.5757	15.5268	231.752	1350.98	12.6602	10.2975	302.115	29.5718	116.71	65.0686	92.2899	29.1808	219.462	25.3698	65.3858	16.076	55.3205	193.54	133.474	1876.65	4.51072
TNBC TMA 1A | 1_B17 | tumor	1_B17	tumor	423.563	158.197	33.3086	17.4361	75.3283	6504.52	108.657	13.1321	693.325	20792.3	942.892	40.8461	91.4759	9760.85	5.81387	151.264	157.461	6423.51	45.8099	160.295	841.16	34.4422	235.066	1647.43	55.5638	2038.31	58.3734	12.0507	37.1098	125.27	8.97385	3.26721	45.8895	18.6481	24.6164	32.0138	23.8032	6.05271	25.2176	67.178	17.8164	5.9487	17.6811	132.99	40.8295	1548.01	3.85768
TNBC TMA 1A | 1_D14 | tumor	1_D14	tumor	103.007	69.5282	39.4998	3.81396	78.1144	10075.3	80.9401	19.6706	156.73	13423.4	246.747	106.65	80.8271	23710.7	4.37412	123.816	148.432	21346.3	33.0148	121.701	4434.98	45.8692	371.86	221.841	10.615	1146.81	6.54279	5.7937	45.285	632.129	4.98964	6.59003	107.029	17.009	10.5673	28.0127	21.8982	1.58471	40.0471	16.2311	11.8131	5.53167	28.4647	143.34	74.3438	1720.69	4.04288
TNBC TMA 4A | 4_E12 | tumor	4_E12	tumor	157.845	78.0661	43.5499	6.64541	229.909	10066.1	85.9304	27.2038	159.931	13435.5	515.284	95.8968	131.296	5151.79	5.99981	197.295	172.097	60582	37.7599	122.527	4046.11	62.8054	672.285	406.595	25.883	3691.99	18.3955	18.1181	56.7178	688.499	9.16019	10.958	134.21	35.7399	32.167	30.0643	21.6693	5.0751	35.1325	34.1851	70.1475	14.0835	50.1781	764.245	171.483	1120.53	3.2346
TNBC TMA 2A (2nd scan, ROIs 13-100) | 2_D01 | tumor	2_D01	tumor	134.228	63.3727	26.5678	5.18758	36.7781	8881.85	84.4251	9.05561	231.262	15227	104.932	81.0025	167.969	1151.75	8.69542	120.401	327.011	8883.8	29.9369	88.6233	8971.93	47.6919	851.821	690.303	21.657	1240.69	10.6791	19.5493	57.2409	847.186	2.34924	93.9098	155.128	24.9146	23.2182	34.3714	28.7068	3.48188	40.8528	20.3787	29.2	11.2859	416.947	240.627	132.967	555.713	7.19094
TNBC TMA 4A | 4_D08 | tumor	4_D08	tumor	121.692	92.0582	53.4786	15.8459	72.8545	7089.98	106.988	13.7932	142.441	19075.4	664.528	45.3404	115.071	22978.7	8.3051	134.978	217.824	5136.47	35.3029	96.5694	2830.5	42.0704	818.726	1601.52	26.6167	2751.35	28.3433	18.7523	21.9979	481.544	4.72099	5.62541	112.539	20.9607	22.4257	48.4833	38.6372	8.18114	55.6145	25.8402	21.981	6.74298	79.8633	338.678	81.912	968.698	11.0759
TNBC TMA 2A (2nd scan, ROIs 13-100) | 2_H04 | tumor	2_H04	tumor	199.644	54.4559	21.3908	6.2669	56.1263	6758.27	86.4804	17.4783	140.483	20011.6	486.938	42.6496	119.098	781.583	9.34339	108.919	209.353	24803.8	28.2863	65.753	8076.62	44.1469	333.75	341.671	13.1652	1330.41	13.3629	13.2809	42.3069	566.415	8.671	2.98706	81.9829	10.5902	26.0831	24.1554	13.5606	7.73654	70.0007	18.1527	36.6694	8.96786	51.5804	2219.63	33.9193	189.59	5.9971
TNBC TMA 5A | 5_H07 | Tumor	5_H07	Tumor	77.4483	45.4482	26.2186	3.42916	49.625	7315.29	58.5269	24.866	103.263	18487.8	164.966	28.3782	49.634	1103.24	1.88772	72.1461	85.4679	18348.8	19.4051	64.4198	4885.21	28.9879	188.905	297.074	5.26193	131.908	5.64067	3.79155	21.9795	469.551	6.69833	2.61517	44.5505	6.25842	5.59242	14.7544	11.4893	2.39059	15.0323	25.7719	6.64221	2.3554	29.2694	264.992	19.5561	166.876	2.14791
TNBC TMA 1A | 1_F05 | tumor	1_F05	tumor	304.967	103.629	26.8469	12.7874	52.0187	9112.97	161.05	7.91185	450.386	14840.8	1661.19	53.2877	244.277	2241.16	5.44978	122.253	333.611	9051.33	23.9922	171.743	3592.89	29.3683	165.947	790.842	21.3755	2421.33	33.8058	12.7104	38.7222	1206.8	0.927534	5.39448	113.766	5.6315	56.4091	28.6029	12.836	2.88456	115.296	12.0408	10.3763	4.48907	66.6391	444.482	93.9536	313.714	3.60552
TNBC TMA 2A (2nd scan, ROIs 13-100) | 2_F01 | tumor	2_F01	tumor	128.014	50.6693	29.4137	5.77684	52.5169	5725.7	109.968	19.7296	117.126	23620.5	496.658	34.9595	51.8861	680.764	7.99923	143.793	221.389	9400.31	30.2956	72.8969	10864.4	44.7947	308.406	540.604	13.372	53.0184	15.0679	6.92839	36.7136	650.113	10.6183	3.32134	100.385	13.1528	26.1726	22.051	23.2158	14.1231	272.527	658.177	30.7585	19.1498	110.236	2029.63	42.8436	750.726	8.58294
TNBC TMA 2A (2nd scan, ROIs 13-100) | 2_D11 | tumor	2_D11	tumor	128.853	61.8977	19.7528	7.93953	65.3334	9730.87	81.7345	14.27	1774.67	13898.4	429.168	39.7681	249.433	2900.9	6.55595	132.179	293.827	5497.08	32.5197	52.3615	5315.5	36.2211	731.104	706.876	11.6028	1247.07	24.1849	8.19333	49.9467	426.517	5.6865	7.06403	124.637	9.66007	31.8308	27.898	33.6947	7.37989	54.8835	97.4603	32.0389	11.5128	47.7598	228.427	94.7487	997.343	6.63073
TNBC TMA 4A | 4_B10 | tumor	4_B10	tumor	603.421	203.759	23.4044	15.1117	49.4742	7081.65	86.7727	8.62387	538.266	19097.8	392.088	63.8493	112.139	729.105	4.78418	79.9966	228.684	3675.54	37.1042	222.292	193.138	34.1408	118.969	1304.22	20.5761	1052.31	51.8223	11.6787	28.8078	173.209	4.62922	5.7045	74.8029	21.4894	19.4031	83.4292	40.4941	2.57831	42.7637	143.702	9.62662	5.17558	26.5137	245.305	14.6791	173.47	4.19466
TNBC TMA 1A | 1_B08 | tumor	1_B08	tumor	112.644	31.4287	19.5451	3.26464	41.1062	7604.04	37.443	8.75294	107.351	17785.8	61.1236	37.6173	87.8031	3465.85	9.6466	95.0612	144.364	1366.68	17.0632	46.3639	1883.2	24.1998	233.863	101.638	12.6685	422.254	15.3873	4.82111	25.7032	353.635	1.23137	2.98398	193.51	6.72859	51.0593	15.058	7.30316	2.55297	41.8446	7.99252	8.36351	2.38382	7.84797	129.117	14.5316	850.524	3.58994
TNBC TMA 4A | 4_I08 | tumor	4_I08	tumor	135.782	55.6941	24.1749	4.57634	43.0246	8694.82	65.4189	17.9957	158.357	15554.5	222.775	34.6297	96.1294	2222.74	5.07095	134.339	133.692	11709.5	27.1083	74.9325	5386.42	31.0961	376.922	601.73	19.8896	903.5	12.5823	8.44774	25.7361	696.692	3.45223	10.039	74.2477	9.43208	22.6652	19.2727	13.65	1.78937	39.3622	137.647	14.4825	4.17702	12.0013	352.98	49.2283	342.078	5.03234
TNBC TMA 4A | 4_H11 | tumor	4_H11	tumor	346.472	126.268	74.2559	7.99813	268.936	10242	211.261	26.7679	281.971	13204.8	2552.04	137.603	313.644	63672	8.80579	238.508	271.833	10324.7	51.7259	108.693	1359.16	54.7327	1224.13	944.124	21.0392	1523.79	49.7013	14.1494	48.4167	974.541	1.56231	1.52489	163.079	48.6569	22.8264	39.575	21.4379	2.78789	115.971	72.132	16.7832	9.15618	74.119	832.393	129.235	2425.62	15.0293
TNBC TMA 3A | 3_F11 | tumor	3_F11	tumor	186.849	77.3609	25.4324	4.46293	54.1456	6832.15	59.3043	7.42042	107.91	19795.2	192.551	55.0218	81.772	283.058	6.51808	91.8592	147.39	3844.24	23.4042	91.3753	1030.1	30.7924	169.259	280.827	16.36	362.615	12.7174	10.461	22.4062	255.124	3.36023	2.97615	156.869	12.8583	26.0504	63.0603	27.2582	9.02209	52.6889	18.7225	15.9085	9.9682	11.1127	138.606	13.89	203.405	6.06966
TNBC TMA 2A (2nd scan, ROIs 13-100) | 2_C06 | tumor	2_C06	tumor	2169.38	420.994	33.3403	63.5466	73.2665	9347.83	294.293	16.319	1283.13	14468	298.735	51.3671	375.316	617.948	8.40848	183.972	1309.87	28262.6	32.7632	634.274	2683.57	51.2147	558.355	1968.39	71.3666	1101.36	121.358	15.5111	86.5796	988.932	8.28141	14.2035	183.618	19.3949	494.71	64.4476	34.6729	14.3498	535.512	185.517	27.5769	6.82228	189.422	664.167	126.178	808.338	14.7857
TNBC TMA 2A | 2_A04 | tumor	2_A04	tumor	363.565	117.241	42.0028	7.48348	112.025	8008.45	134.498	22.2936	393.14	16887.7	925.326	78.293	149.973	19775	10.0774	95.9618	303.846	16451.1	49.9786	140.142	2635.55	60.3522	449.971	739.431	44.0437	4308.16	85.7304	13.8142	86.8004	489.243	7.93867	2.85005	180.568	12.1391	48.7676	40.6452	38.9459	5.48638	80.9847	197.933	42.2902	14.5148	40.5451	280.961	105.542	2787.6	22.0015
TNBC TMA 4A | 4_J04 | tumor	4_J04	tumor	602.777	128.631	21.954	8.29774	82.2463	9310.81	165.284	21.952	1185.31	14525.5	1151.97	17.6489	219.864	784.667	13.3779	197.675	325.729	11263.4	25.5485	267.626	3401.15	33.009	435.98	1081.91	36.9355	7813.38	75.0022	19.8884	63.2324	1056.48	15.1726	4.88666	155.94	21.6301	74.5923	47.2437	54.9282	14.7109	139.263	1309.65	35.9162	17.7946	92.2187	1452.47	139.74	1145.72	17.3094
TNBC TMA 2A (2nd scan, ROIs 13-100) | 2_E03 | tumor	2_E03	tumor	195.225	92.7906	35.1034	13.2903	69.0286	9902.82	136.689	14.1047	551.835	13657.1	124.416	67.1412	189.974	3363.25	9.20415	113.069	1096.13	4491.4	39.797	99.2304	13285.1	42.7589	1998.53	1021.34	31.5886	2758.74	24.4692	42.9332	66.9553	387.572	6.26607	1309.67	292.214	14.2666	51.9652	28.3182	28.647	8.93155	102.265	20.3358	36.9267	15.1632	799.63	287.64	244.181	534.8	4.56704
TNBC TMA 1A | 1_E04 | tumor	1_E04	tumor	78.8115	37.519	18.8694	3.70193	49.6332	8549.02	74.4649	15.8311	884.341	15819.8	1027.08	59.6585	91.5878	2556.74	9.17044	113.102	156.143	5615.43	20.9486	67.3244	2975.81	28.3133	627.865	657.703	8.92647	2457.74	14.8851	5.7304	49.433	482.433	3.61557	2.11739	88.8406	10.5097	27.1676	12.7424	23.566	1.93555	49.3081	39.6461	22.1092	4.23793	96.5983	204.171	122.565	660.79	5.41044
TNBC TMA 3A (2nd scan, ROIs 54-91) | 3_I11 | tumor	3_I11	tumor	287.756	98.8136	31.9476	10.5854	77.6605	5612.92	152.819	21.7535	312.011	24095.1	356.219	29.7258	175.344	770.775	6.90061	115.685	187.895	2871.86	36.9317	140.291	2083.25	50.46	243.411	1615.71	28.0894	1326.28	23.4198	8.62407	32.7339	1065.47	4.89719	11.1531	169.39	16.3817	23.8504	52.1374	39.6661	9.22434	69.0409	17.2718	24.7304	7.65354	26.494	209.188	54.2778	2285	18.0299
[truncated: 11 more columns]

## Sheet: Stroma
Segment displayed name	ROI (label)	Segment (Name/ Label)	CD45	CD3	Rb IgG	PD-L1	CD56	S6	CD4	PD-1	HLA-DR	Histone H3	Ki-67	CTLA4	CD11c	SMA	Ms IgG2a	GZMB	CD68	GAPDH	CD20	CD8	PanCk	Ms IgG1	Fibronectin	Beta-2-microglobulin	ICOS	CD44	CD40	PD-L2	CD25	CD127	CD80	CD27	CD34	FOXP3	CD163	CD45RO	FAP-alpha	CD66b	CD14	IDO1	ARG1	LAG3	VISTA	STING	OX40L	B7-H3	GITR
TNBC TMA 2A (2nd scan, ROIs 13-100) | 2_I15 | stroma	2_I15	stroma	10618.3	2609.91	52.3086	53.1586	92.7448	5039.85	2642.16	30.7408	2146.15	26834.9	299.561	56.4666	1110.09	2703.21	13.4747	233.184	835.292	3988.23	559.317	2001.88	189.063	42.9246	7212.41	4190.97	180.397	7195.34	361.296	31.7475	87.9263	227.913	27.5203	63.832	528.257	21.4829	471.401	558.109	87.44	7.13218	495.727	226.019	40.8396	15.222	186.787	1658.29	39.6301	772.898	30.5649
TNBC TMA 3A | 3_B02 | stroma	3_B02	stroma	2010.42	349.824	39.326	20.1435	97.1455	8370.52	254.543	23.9962	433.776	16157.2	108.371	100.824	239.903	10492.5	7.57772	143.828	329.63	11234.4	171.028	237.917	62.1645	35.8841	2610.33	818.468	49.3983	4241.72	87.033	21.1228	61.9061	439.73	12.4874	53.053	299.271	25.0773	217.278	66.7004	80.6642	20.6539	252.72	31.4004	43.751	16.4697	396.891	468.774	40.1655	423.899	6.35488
TNBC TMA 2A (2nd scan, ROIs 13-100) | 2_G10 | stroma	2_G10	stroma	2500.57	1157.31	65.4864	50.5952	81.9498	6841.06	1065.49	22.8677	530.089	19769.4	288.88	85.7115	725.126	29834.8	3.03495	307.454	509.548	16753.3	70.9531	976.296	69.186	45.0079	10884.3	1717.96	129.394	2884.45	141.648	22.3943	64.2361	595.282	17.9345	34.3783	1086.65	40.2521	393.465	112.665	93.8611	24.1706	471.788	362.48	56.3088	27.9075	341.081	2647.09	35.3857	2105.97	32.0204
TNBC TMA 2A (2nd scan, ROIs 13-100) | 2_E15 | stroma	2_E15	stroma	1734.14	607.259	142.545	33.7538	187.906	8784.95	810.387	34.0739	1190	15395	219.503	763.488	577.209	92504.1	13.6047	235.888	1485.87	23175.3	49.6015	315.257	399.759	84.4306	5581.66	1919.64	84.5143	2001.57	263.384	22.7539	75.7366	652.751	8.3084	31.0596	966.023	32.4165	457.088	109.075	176.889	6.90477	262.006	187.447	53.0205	44.7086	172.394	2606.36	231.627	5326.54	32.2721
TNBC TMA 4A | 4_E16 | stroma	4_E16	stroma	6256.4	2034.57	66.7351	121.694	111.985	10717.3	2203.15	60.1634	3629.91	12619.3	1839.06	112.545	3604.51	13055.2	13.7344	515.196	3145.87	18770.5	35.2968	1477.56	96.5583	66.4229	2275.67	3204.21	343.993	18410.9	1224.85	69.2755	140.965	1622.8	53.7169	68.6096	500.412	37.6382	299.828	231.371	116.065	34.3524	414.235	385.234	61.9365	30.8746	526.171	1798.81	79.7499	2310.27	36.8414
TNBC TMA 3A | 3_F01 | stroma	3_F01	stroma	572.988	277.509	67.2551	6.94446	87.44	5660.54	409.782	24.8254	2336.64	23892.4	136.522	101.516	695.284	29342	12.825	139.74	1181.11	4521.66	24.1976	255.262	249.157	57.1968	25624.4	891.255	64.6755	1352.06	88.6474	6.40959	26.0358	222.369	6.54832	6.34744	1812.73	31.8064	696.926	83.559	297.756	13.5765	614.876	42.5037	78.4881	19.0155	113.823	372.832	57.9587	1937.95	6.36368
TNBC TMA 2A (2nd scan, ROIs 13-100) | 2_C09 | stroma	2_C09	stroma	4773.19	3053.47	47.1983	109.282	96.7314	6535.46	2268.93	27.6795	2759.55	20693.9	790.762	200.994	399.918	37371.8	16.8372	367.377	953.667	11599.9	76.3405	2563.38	60.2083	68.9629	7205.88	2324.84	380.194	3268.13	366.09	43.7792	88.61	461.537	19.1623	41.4906	1464.89	31.0691	294.553	167.921	103.372	24.2644	547.302	425.305	49.2248	32.7863	344.353	2065.44	302.465	3174.32	44.8778
TNBC TMA 4A | 4_D10 | stroma	4_D10	stroma	3291.81	1214.09	36.385	43.1242	55.8562	7238.87	905.115	24.183	1224.4	18683	543.83	66.2906	1102.36	3604.85	9.32335	159.379	674.648	8243.18	346.606	513.21	37.1584	38.437	754.432	1763.71	151.742	3066.47	278.901	23.1666	57.3722	475.098	10.8405	41.718	144.721	21.3914	120.403	225.885	34.2429	47.3125	192.779	123.065	38.2675	16.0569	173.876	1798.72	22.7678	421.699	15.4139
TNBC TMA 3A (2nd scan, ROIs 54-91) | 3_I07 | stroma	3_I07	stroma	3299.71	1054.13	25.1278	43.8131	60.4951	8346.02	620.566	19.8039	964.788	16204.6	114.039	46.9053	273.048	4830.91	8.46876	187.076	627.899	8908.55	195.548	590.634	49.9543	43.8488	909.207	1352.15	72.9585	1623.22	114.515	12.3389	48.8145	451.317	12.0756	36.7459	279.138	24.1496	258.3	167.144	82.3004	20.2498	300.934	487.947	37.1662	20.8843	140.139	1058.55	46.1686	313.611	15.133
TNBC TMA 2A (2nd scan, ROIs 13-100) | 2_B11 | stroma	2_B11	stroma	4512.12	1272.73	41.9477	282.797	95.6841	6520.85	1444.31	27.0891	1203.05	20740.2	315.36	104.719	1161.81	23501.5	11.7765	266.073	4430.81	3424.97	182.86	494.322	86.262	54.2189	2981.78	2332.94	283.975	12223.3	214.894	31.4944	152.461	550.192	37.8912	24.5051	369.475	17.9948	2177.44	408.187	119.459	22.5296	1310.12	312.352	95.2165	34.4791	350.989	2549.67	233.513	2111.66	49.5416
TNBC TMA 2A (2nd scan, ROIs 13-100) | 2_B12 | stroma	2_B12	stroma	5038.86	634.991	60.1168	81.4208	145.759	10379.8	1761.83	28.6688	1129.59	13029.6	189.39	135.654	419.328	16394.6	12.6017	281.081	1629.42	18618.1	73.5617	507.777	171.544	71.7933	11208.4	4634.04	105.696	12142.6	374.063	55.3154	160.673	1910.74	45.7291	21.2613	780.413	27.9995	3694.97	260.635	153.018	17.2203	4522.38	344.747	112.867	49.4133	476.83	10255.7	482.111	4412.83	37.3684
TNBC TMA 2A | 2_A05 | stroma	2_A05	stroma	4439.81	1669.36	31.1135	45.3063	68.0758	6830.16	985.038	23.8896	944.118	19801	89.9163	56.1009	886.764	4053.17	7.9488	128.707	350.835	11091	338.626	1006.03	73.1486	53.175	2216.6	2215.57	103.378	2147.46	187.74	20.4902	47.1362	353.157	8.11716	24.0186	176.123	14.0068	151.757	199.888	60.8115	7.97173	147.089	558.558	43.6962	12.8194	159.41	1546.19	37.3927	991.15	17.8524
TNBC TMA 3A | 3_B07 | stroma	3_B07	stroma	2555.29	1136.2	42.2323	30.2884	72.8883	7304.54	532.613	21.3559	695.857	18515	75.8111	62.735	345.594	6310.92	5.81828	168.963	389.197	8472.89	80.8109	896.609	61.8331	45.1351	3291.81	1845.47	80.9471	1274.91	113.405	16.2184	52.7101	414.664	7.61404	27.8945	294.926	29.0884	249.03	167.292	109.493	19.6862	230.916	610.277	34.6424	23.3313	148.192	1051.72	40.0782	753.759	8.62603
TNBC TMA 2A (2nd scan, ROIs 13-100) | 2_I14 | stroma	2_I14	stroma	3198.2	1444.14	38.9783	31.3593	69.6803	5640.85	822.13	16.486	1088.84	23975.8	272.846	42.8281	511.516	7190.12	8.09096	232.541	731.75	7301.94	186.402	605.627	41.8245	38.9327	4064.83	1354.03	117.395	2315.56	144.908	14.0463	50.5727	359.05	6.08803	23.6051	872.29	17.9536	241.024	213.635	42.5556	8.11429	355.049	357.661	31.9683	17.2579	139.08	1952.25	66.2868	712.418	20.2847
TNBC TMA 5A | 5_D08 | stroma	5_D08	stroma	113.67	36.4316	18.8359	3.56566	1337.17	8739.97	51.1194	11.1534	87.7664	15474.2	744.37	39.093	95.3742	291.702	9.05445	107.625	156.07	5317.64	19.4131	59.5752	26.6522	23.8615	872.246	239.143	15.9121	49.7321	18.3816	9.05034	25.0654	240.586	3.36227	5.70346	160.377	4.08279	95.2691	13.4074	53.1771	0.871367	33.0745	9.35302	12.7617	4.06816	26.2993	261.625	19.8395	1988.32	8.16866
TNBC TMA 5A | 5_G11 | stroma	5_G11	stroma	6467.44	2059.4	29.8923	57.2448	63.2199	10029.3	2933.79	29.5243	2830.26	13484.9	423.759	47.0805	1740.38	4697.54	13.5167	247.57	817.83	5155.74	592.691	1102.43	55.0519	22.7801	3167.9	2040.24	291.702	5808.21	523.362	19.1822	84.2866	275.091	31.3881	50.6195	825.452	13.1401	220.418	556.478	27.2949	8.39482	217.117	97.7075	13.6891	9.15733	100.526	915.265	27.8652	397.189	17.8473
TNBC TMA 3A (2nd scan, ROIs 54-91) | 3_G12 | stroma	3_G12	stroma	4432.26	1060.03	33.7063	19.6051	69.4024	6719.39	858.415	25.906	1981.87	20127.4	175.347	67.6037	642.666	4161.12	18.3332	242.563	270.876	8509.39	694.337	316.026	179.768	65.3315	2208.34	1478.81	97.3572	2308.72	193.785	21.8336	47.0415	453.068	15.5358	41.8666	698.548	40.1929	8.11265	194.315	70.2914	8.09207	174.509	98.4167	35.636	16.1907	152.851	1555.75	22.0697	1196.78	19.671
TNBC TMA 3A | 3_C04 | stroma	3_C04	stroma	5521.51	1061.82	42.9387	26.7996	90.4988	7106.14	855.412	39.6326	2223.34	19032	645.026	35.2071	909.403	1826.19	12.4435	201.144	607.716	12464.8	549.146	453.636	45.9774	48.4142	752.423	1340.56	165.251	1797.09	328.998	45.3153	65.0897	334.409	19.6675	29.3922	587.857	42.1027	52.254	264.757	92.2753	31.0197	213.301	75.2165	65.6522	32.6371	194.961	845.684	97.3727	531.811	18.5973
TNBC TMA 3A (2nd scan, ROIs 54-91) | 3_H06 | stroma	3_H06	stroma	6183.17	2502.17	62.4197	54.6346	127.446	8334.07	1552.32	47.2493	2437.11	16227.8	211.117	123.35	1415.08	25634.1	17.802	745.563	965.363	9762.71	135.786	2432.87	79.6239	100.43	25349.6	2655.45	145.579	4040.5	227.63	27.3497	108.25	643.491	27.1319	42.0491	1421	17.487	341.576	336.049	261.531	52.6337	649.976	670.684	109.781	19.5452	242.574	2052.33	77.0902	3542.66	14.7809
TNBC TMA 2A (2nd scan, ROIs 13-100) | 2_G15 | stroma	2_G15	stroma	3575.86	1395.52	58.6599	37.0047	102.256	8506	1418.75	38.1707	2003.87	15899.8	440.197	87.599	686.676	21258.2	21.2198	1259.36	800.625	12010.3	294.902	1170.67	795.714	29.802	36425.6	2405.79	135.176	6285.22	223.091	42.1598	89.0626	610.477	10.3739	60.2858	952.273	29.4695	260.899	137.661	192.826	29.6528	385.085	288.375	98.2426	37.3778	225.451	1399.62	87.4913	4088.97	47.6313
TNBC TMA 2A (2nd scan, ROIs 13-100) | 2_D06 | stroma	2_D06	stroma	3103.89	1456.48	58.6963	26.5533	153.383	7039.28	1568.46	38.7915	2925.39	19212.8	169.213	90.8709	657.581	7347.99	26.1023	426.797	677.676	7061.28	134.928	1148.51	416.204	64.896	42302.6	1684.85	153.833	4928.09	176.791	25.1652	165.468	771.407	7.40966	72.3221	2501.72	23.0768	657.295	167.293	123.916	29.7501	1179.99	114.035	137.767	34.7404	555.045	2304.88	72.1095	2325.93	87.1203
TNBC TMA 3A | 3_F07 | stroma	3_F07	stroma	2129.27	253.123	47.35	81.4288	129.517	8504.19	1096.43	40.4931	1677.62	15903.2	583.085	78.0329	226.147	5476.98	15.0037	233.873	1521.05	21095.3	73.2614	300.15	99.3065	65.9078	2707.59	3907.15	80.9067	11103.2	152.791	66.2191	124.105	965.928	57.267	6.85066	854.44	55.859	1632.93	162.893	393.578	30.1418	3262.04	50.5147	61.7209	36.6859	317.502	1136.26	288.455	7402.46	14.1553
TNBC TMA 1A | 1_C05 | stroma	1_C05	stroma	2993.15	708.607	28.6205	177.567	57.6942	7153.69	854.383	21.4639	942.591	18905.5	385.542	65.843	796.96	4750.87	10.7318	670.223	1660.25	16960.9	46.451	733.345	66.7942	42.0257	3297.59	2372.58	187.394	3045.81	253.34	21.2821	87.0188	463.798	32.7178	25.4502	367.713	36.1967	621.501	117.745	56.8433	14.575	425.212	2250.36	18.4855	15.9065	488.728	1618.49	43.9597	1412.92	25.6871
TNBC TMA 2A (2nd scan, ROIs 13-100) | 2_H08 | stroma	2_H08	stroma	2412.56	405.188	37.1376	79.6593	60.9885	9985.95	362.199	21.6749	429.887	13543.4	132.554	142.803	412.018	17960	10.6955	122.63	513.032	16466.6	70.6797	251.418	132.169	42.0378	3018.47	1437.31	114.994	6428.43	117.184	13.9635	83.0217	620.65	18.9759	37.0428	290.103	24.6245	332.701	65.832	49.636	3.38617	248.141	313.942	25.0891	24.4664	540.151	1204.76	34.6256	969.131	24.3395
TNBC TMA 3A (2nd scan, ROIs 54-91) | 3_G14 | stroma	3_G14	stroma	3448.51	712.786	79.2627	46.5556	98.2574	7553.69	2012.33	41.9992	1901.97	17904.3	369.696	117.476	1394.67	8628.02	10.1725	355.028	1420.87	3791.52	133.938	441.187	211.01	52.771	43601.5	2565.91	145.756	5870.62	284.535	43.412	89.7924	534.738	25.8398	22.8838	1169.2	13.8785	1041.64	200.706	508.826	109.1	1185.73	90.1131	188.194	37.2288	111.617	736.588	46.3698	5128.05	42.2309
TNBC TMA 5A | 5_F03 | stroma	5_F03	stroma	5569.95	1417.56	28.5992	68.6618	66.1151	6393.79	687.026	16.3687	1402.87	21152.4	126.714	51.8912	720.142	2836.66	7.5295	359.074	1725.22	5837.71	208.703	1732.81	107.443	41.8694	888.303	2944.91	75.6544	2740.3	286.727	22.0729	34.7038	288.391	19.3305	35.0507	136.723	8.88854	919.257	211.405	44.2323	3.40865	332.03	358.183	18.7338	23.8082	171.766	564.46	41.9981	433.823	18.6437
TNBC TMA 3A | 3_D13 | stroma	3_D13	stroma	5004.2	2470.99	31.5471	32.4102	113.221	6166.94	1780.51	38.1235	3124.27	21930.5	139.55	28.8551	1095.1	4022.93	18.9112	323.574	589.964	6406.24	151.488	1398.51	42.9535	51.2878	2234.05	1564.84	138.866	1502.1	252.83	32.3905	65.688	387.666	14.5056	49.5164	608.923	25.9917	216.817	318.343	65.6775	14.1753	175.193	441.503	35.0029	17.3183	194.601	794.497	48.3072	307.834	22.9037
TNBC TMA 3A (2nd scan, ROIs 54-91) | 3_H15 | stroma	3_H15	stroma	3556.34	1924.74	117.769	52.7214	220.123	8479.49	1732.33	37.4927	952.01	15949.5	350.104	420.256	596.603	50114.1	12.1634	554.13	849.758	6972.15	103.405	1680.8	334.371	128.844	33308.1	2601.92	154.855	3396.32	170.993	22.4379	100.89	648.82	31.9457	47.1356	1199.22	84.168	79.1629	181.963	321.839	41.516	445.635	85.8764	88.9018	36.1859	249.381	1614.79	43.3334	4576.25	40.5255
TNBC TMA 1A | 1_B06 | stroma	1_B06	stroma	4287.74	1665.21	32.6835	12.9121	69.0967	7319.4	1122.09	31.7341	1099.26	18477.5	261.394	68.0065	715.3	6187.21	13.4134	130.867	381.084	12076.2	303.693	1158.9	89.2753	47.3581	1547.18	1770.07	139.043	2291.57	168.788	15.6418	58.9989	394.263	5.3268	55.322	214.544	12.0126	108.336	165.075	15.0443	7.0997	78.2591	122.777	21.8904	11.0488	182.535	1281.74	21.7026	422.261	25.1435
TNBC TMA 2A (2nd scan, ROIs 13-100) | 2_C15 | stroma	2_C15	stroma	4957.99	2527.66	49.2786	49.6341	115.924	9144.43	2748.07	48.5034	2356.69	14789.8	300.941	116.336	996.508	30837.2	29.96	1000.21	748.114	14247.6	193.467	923.599	212.069	82.4711	26269.5	3537	376.253	3312.97	266.195	32.7387	148.381	555.922	20.5056	51.4569	536.877	37.8629	176.425	251.174	291.155	9.76882	234.01	921.725	78.8899	34.0996	214.462	3765.88	187.35	3484.59	80.3045
TNBC TMA 1A | 1_C03 | stroma	1_C03	stroma	549.593	122.169	16.9189	15.8344	75.2496	5096.75	252.856	11.575	366.745	26535.3	842.29	81.6069	379.089	11161.1	8.93507	137.369	2304.66	3001.36	34.9032	163.852	423.139	33.4041	363.124	733.832	26.9819	3606.12	31.3087	20.7553	18.7701	367.343	35.0784	16.319	2387.43	15.2071	482.233	72.4889	10.1907	34.0109	81.3871	18.5125	19.3455	6.99116	176.626	211.072	275.587	616.893	14.4512
TNBC TMA 4A | 4_J04 | stroma	4_J04	stroma	3621.77	621.421	38.0105	78.0256	74.1599	8766.28	1094.02	152.099	1454.05	15427.7	1037.61	89.3612	2359.57	28168.3	44.0284	601.688	4241.79	27788.7	38.2197	697.295	820.889	65.8407	2692.51	2252.6	37.9874	13681.1	308.552	81.8191	138.737	875.221	115.235	40.2066	3975.63	149.868	975.677	168.092	301.293	111.728	1527.78	866.61	38.1306	137.798	357.064	2406.45	108.638	3552.12	38.0105
TNBC TMA 4A | 4_I15 | stroma	4_I15	stroma	243.034	74.6978	65.83	7.47704	100.422	5221.34	142.927	6.68232	307.333	25902.2	1063.94	70.7245	425.678	15483	6.90429	132.756	1144.52	3952.02	52.1067	68.7096	126.681	46.1875	498.1	408.607	34.8178	740.643	58.736	27.6046	7.00814	396.759	6.88724	20.5027	2798.52	34.2457	87.7061	14.9946	48.7856	6.88724	63.0507	26.1505	50.7045	20.4738	73.5312	321.14	145.609	625.971	6.88724
TNBC TMA 1A | 1_B08 | stroma	1_B08	stroma	679.69	52.9049	25.6434	29.126	97.7961	6128.28	290.481	26.8285	1030.13	22068.8	190.863	25.0454	285.894	49002.1	26.8285	68.9515	932.466	2537.89	50.744	121.66	493.471	26.8285	2620.66	795.842	22.6048	431.106	85.7999	26.8285	26.8285	346.412	26.8285	26.8285	2854	26.8285	531.455	175.229	27.1485	56.9419	343.85	25.4666	26.8285	26.8285	159.129	416.989	26.8285	2235.2	26.6901
TNBC TMA 5A | 5_E11 | stroma	5_E11	stroma	217.75	76.2337	29.0914	5.10502	33.9647	5143.5	87.4857	9.95145	293.558	26294.2	203.666	64.3135	288.178	6539.43	4.97386	108.259	1195.9	13911.6	20.005	43.2211	885.119	43.0779	771.554	341.306	4.97084	1263.08	45.4226	4.97386	18.1545	541.4	5.02634	5.26124	997.898	24.5138	234.752	43.9914	26.2838	4.87338	14.9938	4.97386	14.9687	9.0158	40.8831	475.013	56.8635	969.849	6.21207
TNBC TMA 4A | 4_A05 | stroma	4_A05	stroma	844.545	179.143	48.9137	16.2574	61.9784	5215.49	175.322	30.0753	341.167	25931.2	256.344	36.3351	379.651	13713.3	19.9535	139.253	444.861	20245.1	50.3802	154.712	334.707	81.2634	1098.07	800.038	33.7391	1116.78	81.9437	14.9103	22.1401	239.084	27.7479	7.59446	1153.65	43.7451	384.58	126.986	33.3078	7.82867	523.559	57.1279	24.8228	8.54383	58.6614	509.735	15.0715	683.179	7.64527
TNBC TMA 1A | 1_G13 | stroma	1_G13	stroma	1120.4	227.842	36.263	31.1834	82.2673	5813.27	286.016	12.8099	425.47	23264.7	429.274	87.7845	179.703	8580.25	14.479	146.279	518.685	14388.3	46.0166	232.741	239.334	42.2502	1155.55	1029.09	116.381	1253.8	48.2134	4.11936	28.4013	401.938	12.2597	12.2143	624.613	15.8031	191.759	69.4884	45.5813	54.5604	132.369	260.297	39.6838	8.83158	288.183	554.165	82.5004	593.317	24.0437
TNBC TMA 3A (2nd scan, ROIs 54-91) | 3_I06 | stroma	3_I06	stroma	490.523	207.316	35.4701	15.9827	78.8051	6269.16	328.749	21.9817	797.968	21572.9	553.697	93.7988	502.229	22898.1	6.11003	188.214	1995.15	6765.14	35.8688	156.399	1129.28	54.0614	2626.86	855.041	55.6035	479.49	43.8689	18.2092	56.4182	413.736	10.4547	11.0464	3047.26	17.8194	238.021	85.374	53.98	13.2817	167.82	18.5503	49.5039	11.5904	107.923	745.485	58.7818	1621.68	5.64733
TNBC TMA 4A | 4_I05 | stroma	4_I05	stroma	530.941	87.5732	49.0777	14.5419	101.785	4442.01	218.901	16.5529	433.604	30446.6	367.635	150.501	112.202	29229.8	51.8272	183.113	571.529	12215	61.1956	167.398	333.413	56.2579	4936.61	1524.53	42.9566	2247.78	81.8858	15.3976	32.6848	310.739	18.4131	16.2112	2623.93	16.2112	106.48	131.546	142.764	15.9543	224.39	16.2112	20.1721	15.0282	263.848	1185.45	62.3371	3450.38	15.7087
TNBC TMA 1A | 1_C16 | stroma	1_C16	stroma	496.567	209.582	22.3221	8.63789	50.1342	6700.36	330.491	14.1935	818.062	20184.6	1181.43	101.898	250.049	6256.34	26.7381	117.876	579.981	15417.1	7.28384	82.7162	176.79	41.6121	3720.59	402.725	28.0329	680.904	48.0789	13.6929	15.7345	198.987	4.52794	9.0224	634.002	13.1325	108.826	38.4969	16.8349	4.65027	82.4999	4.83033	21.9851	9.78549	102.343	435.623	18.2823	789.765	8.88023
TNBC TMA 1A | 1_I10 | stroma	1_I10	stroma	834.298	310.404	32.2141	9.54516	77.946	5713.89	449.014	10.8652	296.472	23669.3	222.007	29.6363	210.423	11820.8	17.0094	190.306	263.616	2016.25	80.3363	120.866	644.387	36.9271	21196.8	458.648	46.9938	851.201	42.9992	40.4273	42.9079	335.944	10.6409	23.0425	1443.71	9.75656	269.585	32.3795	62.4723	20.9444	382.947	46.0195	39.7222	10.6409	105.837	678.073	81.8348	973.861	10.311
TNBC TMA 1A | 1_E13 | stroma	1_E13	stroma	2222.54	347.004	22.3526	15.8956	60.2661	6087.17	407.521	11.3086	2540.17	22217.9	128.595	39.0715	873.856	11733.3	3.54073	108.419	1112.28	2098.54	629.205	105.214	420.129	28.1851	697.712	1027.07	68.4766	982.413	223.771	14.7271	60.2899	299.705	5.03178	9.59318	635.325	10.1548	367.883	80.8826	28.1763	4.35985	312.73	59.8723	13.7812	4.10678	96.1364	397.996	59.6225	1018.32	8.58549
TNBC TMA 4A | 4_D07 | stroma	4_D07	stroma	2210.71	447.94	65.6298	87.5088	76.5641	6747.93	370.485	16.6017	842.585	20042.3	390.842	60.3781	200.951	14264.4	8.12951	374.957	627.437	25105.6	38.36	243.442	1105.36	47.0198	3731.11	1274.19	64.6249	1943.7	295.658	38.6075	155.71	586.645	36.9347	35.2084	396.685	8.12951	266.985	140.18	79.5469	8.12951	255.059	263.688	30.3473	7.53624	213.171	1239.9	93.7813	1012.21	47.265
TNBC TMA 1A | 1_I04 | stroma	1_I04	stroma	475.341	235.749	34.7672	16.9764	49.6766	4107.53	271.634	27.619	409.128	32925.8	155.912	46.2134	114.287	13742	23.3634	411.517	329.173	1830.75	44.6024	106.023	119.21	34.1684	1779.39	670.813	13.9552	527.5	31.0274	9.38522	45.3382	294.885	20.7255	40.4582	88.0675	4.06771	30.2813	68.478	53.3239	4.06771	96.6012	119.612	6.8506	4.8586	36.2252	343.837	30.2545	760.045	8.8612
TNBC TMA 3A | 3_E11 | stroma	3_E11	stroma	102.398	45.6015	28.3955	4.20685	39.2609	5337.83	126.652	19.1545	83.6252	25336.9	1029.5	82.7236	111.288	10575.2	22.4897	128.018	272.585	7327.24	26.555	106.539	91.0948	59.6747	462.399	275.646	20.7116	521.043	18.9511	13.3632	23.6385	396.592	4.68976	15.2333	362.796	21.5001	44.0054	42.812	55.067	4.68976	134.156	10.1411	46.6848	13.0426	25.443	445.822	72.1343	883.376	9.08877
TNBC TMA 2A (2nd scan, ROIs 13-100) | 2_B04 | stroma	2_B04	stroma	560.074	107.494	68.8837	15.0732	122.195	4947.88	418.432	44.4719	672.637	27333.7	312.16	85.9648	244.079	41603.3	52.4532	213.538	1285.37	7800.56	42.5693	101.675	1332.74	106.811	7749.79	698.165	49.8894	2332.2	44.0614	14.6984	43.651	331.706	95.7373	44.9192	888.273	15.0732	433.274	73.6363	98.5033	46.3045	246.839	28.158	48.94	33.6896	231.311	1304.98	59.4292	1119.93	14.0702
TNBC TMA 3A (2nd scan, ROIs 54-91) | 3_J05 | stroma	3_J05	stroma	1332.14	197.75	61.5683	32.8373	114.921	7850.52	504.601	24.9189	686.748	17227.4	193.704	50.9774	953.132	11126.5	29.2579	275.659	1319.64	31585.1	40.3044	201.602	697.113	63.5183	527.027	844.704	32.3336	2277.57	160.253	52.1543	86.1068	784.235	13.8596	19.8177	805.992	39.1586	360.666	160.9	161.188	48.0353	1328.68	79.1582	75.918	56.5589	176.533	643.725	158.36	1467.37	5.91199
TNBC TMA 1A | 1_C04 | stroma	1_C04	stroma	318.077	113.231	15.191	23.1031	79.3884	4745.3	171.659	6.92861	399.312	28500.6	774.448	59.0251	265.133	4648.35	4.01128	274.089	377.672	9535.72	22.6335	96.964	152.568	34.4915	3976.12	705.694	55.3745	2205.8	38.6529	18.6357	40.0263	288.146	13.9982	5.49463	488.979	13.654	209.323	65.0858	50.3247	5.08957	62.6359	99.7312	24.3177	9.41575	52.8626	317.718	41.2403	774.825	6.48765
TNBC TMA 2A | 2_A12 | stroma	2_A12	stroma	1108.1	360.59	95.0555	9.28684	117.773	7997.22	675.662	27.871	1603.73	16911.4	87.7545	76.4155	2911.31	17394.6	9.28684	597.213	2581.49	6212.87	56.0278	215.198	3618.14	72.3887	31784.6	1052.45	27.8436	5174.7	94.2331	39.9806	101.69	874.786	28.1545	353.642	1880.86	9.15408	207.622	92.4047	163.584	18.1985	223.963	55.7191	55.8971	58.9177	403.479	986.563	53.0857	2503.45	11.5987
TNBC TMA 4A | 4_G10 | stroma	4_G10	stroma	1245.74	167.629	130.146	22.4086	250.98	10009.9	995.195	46.0368	332.23	13511	1551.43	121.154	2103.3	97720.9	16.8022	221.58	1325.29	10269	71.4206	131.6	7232.52	124.587	38308.8	1746.73	59.6965	2224.65	264.549	106.269	153.784	709.54	44.1289	19.5697	2157.9	19.3779	209.958	55.8574	300.235	38.2327	299.164	79.0848	37.7866	19.5697	85.0589	2968.71	152.37	7682.08	37.3206
TNBC TMA 5A | 5_E05 | stroma	5_E05	stroma	871.023	518.403	9.75668	30.0419	85.6604	7222.29	421.227	78.0827	1343.63	18725.9	327.802	68.8127	1039.72	15889.6	11.3014	86.8746	2266.68	7540.21	39.2416	489.852	1845.81	25.3503	3753.06	973.823	48.7538	1955.5	79.2004	31.5025	11.8705	316.559	19.7192	92.8835	760.722	19.2344	80.7873	21.5733	34.3721	19.1192	58.8234	11.7076	48.9375	8.84265	126.022	240.797	27.8857	745.198	9.75668
TNBC TMA 2A | 2_A14 | stroma	2_A14	stroma	2611.11	290.141	68.2521	63.8774	178.343	7234.59	808.57	42.8035	1011.83	18694.1	690.192	77.7299	225.367	15256.7	27.0336	223.203	951.029	19910.3	54.7565	326.74	225.133	67.3774	819.63	1427.6	58.3111	489.81	157.877	41.8644	80.4529	553.674	35.3773	24.687	1719.83	30.6733	418.705	154.814	71.9427	30.4895	668.37	135.359	70.2371	31.7283	484.152	2896.71	96.3508	4351.55	24.2905
TNBC TMA 5A | 5_E13 | stroma	5_E13	stroma	986.85	101.564	55.3215	11.3567	111.847	5024.27	1044.24	3.50157	749.931	26918.1	165.027	33.8429	1172.3	14194.3	6.19499	86.4682	1393.07	1988.74	20.1106	106.36	981.096	34.6912	10713	372.583	35.3531	704.864	41.6309	24.3034	17.1847	115.467	16.1529	10.6104	89.0142	6.79079	434.961	59.1384	131.849	3.64586	63.6065	3.56045	15.4135	7.95783	30.7338	340.136	63.17	700.668	6.64704
TNBC TMA 2A (2nd scan, ROIs 13-100) | 2_E03 | stroma	2_E03	stroma	1385.18	560.209	105.598	34.2683	129.445	6344.45	655.053	15.313	1916.28	21316.9	176.441	147.336	1042.74	17777.5	110.751	263.656	2005.63	5151.61	119.406	257.65	1963.78	194.043	57101.1	1333.59	79.7873	2087.4	100.948	47.4434	64.2385	470.275	32.3135	751.733	3454.21	39.2381	290.311	103.083	95.8248	33.4976	635.734	134.833	142.013	15.639	280.836	1548.49	95.3349	2424.91	15.7826
TNBC TMA 5A | 5_A12 | stroma	5_A12	stroma	652.83	322.905	58.5771	9.4447	94.6838	6864.37	391.061	46.5576	535.672	19702.3	44.7369	101.287	880.971	18771.7	35.0827	306.103	1251.01	6213.4	103.534	356.449	3161.07	56.8736	17370.5	1140.64	55.1724	1963.69	75.9339	19.9625	68.8165	559.474	34.6561	261.426	1037.18	23.9319	158.655	42.0927	184.073	5.08462	150.343	27.4218	54.0867	16.0492	134.283	612.401	6.6633	1191.58	14.5645
TNBC TMA 4A | 4_C16 | stroma	4_C16	stroma	2184.83	572.923	71.8814	26.3241	93.3695	9427.61	1203.44	16.3149	3891.02	14345.5	145.824	114.656	959.925	8799.28	8.41	200.663	871.737	6474.66	14.187	438.404	731.698	44.1521	6976.82	1623.91	76.9398	2435.96	104.243	38.8079	124.983	542.759	51.4199	25.0942	2042.46	44.4842	894.382	113.263	88.1977	8.41	673.141	131.892	77.9	10.0452	545.669	3103.28	48.6509	2416.87	8.41
TNBC TMA 4A | 4_J09 | stroma	4_J09	stroma	2205.74	200.863	61.5945	43.2349	123.279	11164.4	1257.33	56.1865	475.749	12113.8	515.985	148.548	1685.18	88996.3	48.7933	388.97	1666.66	15886.5	56.4747	162.686	1673.9	72.9662	15964.5	4175.25	56.1314	19257.9	156.725	15.1123	256.253	1043.42	127.706	29.7053	854.476	41.5219	1127.77	108.665	383.367	13.7577	818.342	185.34	70.4287	50.9038	263.804	3284.64	93.641	4151.03	14.0414
TNBC TMA 4A | 4_I13 | stroma	4_I13	stroma	2757.46	614.034	25.3299	100.695	72.4504	8388.92	717.326	38.5681	5555.22	16121.7	525.191	61.8482	324.759	13368.6	39.8492	306.489	1669.43	30853.8	12.5309	456.655	788.504	44.4297	5152.35	3204.01	189.792	3161.02	452.005	13.2503	215.726	1184.46	67.822	13.1483	1398	16.4712	543.707	173.087	13.4083	14.0614	909.768	213.82	32.5166	52.5191	251.495	3050.58	80.0384	2035.84	13.1819
TNBC TMA 2A (2nd scan, ROIs 13-100) | 2_G09 | stroma	2_G09	stroma	990.362	312.669	73.0473	40.0188	55.1651	5926.27	400.698	24.6647	408.732	22821.1	232.597	1009.7	195.035	41993.1	6.00132	230.233	1244.26	18156.8	34.0128	308.885	1520.99	50.8564	4362.75	973.534	42.644	1510.5	134.986	44.2826	68.6597	526.866	15.7617	21.4673	459.332	13.8425	412.454	59.8524	24.7468	27.3114	213.707	134.173	20.2446	71.4151	528.626	1605.16	62.1972	1173.79	39.9898
TNBC TMA 3A | 3_E06 | stroma	3_E06	stroma	938.83	258.236	49.9026	27.4127	126.4	6467.07	482.716	42.4741	1325.47	20912.7	207.801	109.447	822.766	19419.5	37.726	150.452	2763.17	3692.97	36.9343	118.699	457.174	27.5867	1661.36	1489.97	70.1063	4725.21	116.904	40.4128	138.286	665.857	71.3951	8.71066	939.803	46.3238	363.234	88.4599	122.46	31.8505	2518.9	60.0891	44.2481	8.75778	89.1348	398.613	57.9004	675.895	28.6173
TNBC TMA 5A | 5_C06 | stroma	5_C06	stroma	3094.95	1590.98	57.1535	15.6979	125.278	8190.36	1921.7	7.29684	2385.19	16512.6	254.014	102.559	1003.96	12088.1	43.2076	466.682	540.364	16445	63.4513	933.32	206.685	55.2915	16507.1	1444.73	129.042	2300.01	200.835	8.6784	55.8983	438.942	61.3267	7.48224	1416.26	7.52272	656.018	109.756	65.7439	7.52272	258.053	176.966	19.004	7.52272	220.123	1296.22	12.4338	1581.31	24.5815
TNBC TMA 3A | 3_F03 | stroma	3_F03	stroma	2360.98	665.736	60.5038	83.992	96.1429	9070.24	621.91	47.7684	1036.44	14910.7	528.957	78.7906	816.95	12180	21.1522	334.41	1650.07	29238	39.909	472.033	312.005	62.8895	693.634	2162.24	118.521	3121.04	202.439	91.618	135.979	831.306	36.0004	34.896	1067.11	61.2011	179.133	160.782	206.399	44.7834	296.185	2957.6	103.56	27.8775	241.96	1291.31	56.6466	920.823	48.9794
TNBC TMA 5A | 5_H10 | stroma	5_H10	stroma	1111.82	403.994	29.0258	10.6297	59.3819	10956.1	637.135	46.9395	1093.01	12344.1	62.758	170.724	1505.01	11824.3	21.9433	175.021	736.439	6690.74	34.3725	342.55	870.054	21.3944	2278.8	1624.28	55.3406	1227.14	99.567	14.6913	42.5825	779.094	12.9772	716.917	479.505	13.4721	268.156	100.047	33.3885	6.94718	224.024	29.9578	23.5921	6.08439	103.69	289.816	37.8874	287.091	8.3226
TNBC TMA 4A | 4_A06 | stroma	4_A06	stroma	202.498	170.212	57.9225	36.753	87.5717	10174.2	139.07	16.9978	282.801	13292.8	244.306	449.047	267.434	51669.6	50.1211	174.894	635.785	34371.2	16.2706	111.034	909.985	45.9281	8352.61	1615.92	44.4931	5641.85	33.6818	16.8539	77.859	360.331	26.1373	5.76122	452.682	5.76122	141.946	67.5478	119.223	17.6983	120.076	37.6685	43.6464	32.1917	27.6283	728.107	39.7508	2955.88	5.37784
TNBC TMA 5A | 5_C09 | stroma	5_C09	stroma	1200.63	530.761	84.7972	42.9979	152.51	6866.97	618.832	39.9734	519.766	19694.8	238.19	600.854	512.599	110290	49.3123	262.212	880.57	20686.9	86.8994	422.495	3006.77	108.177	14371.4	1828.08	102.11	851.694	124.428	7.92364	140.351	534.357	27.9966	61.4836	1409.47	29.0643	124.176	61.668	162.071	6.24485	138.95	26.9292	34.7025	6.86847	148.55	1038.35	28.381	2992.19	59.8498
TNBC TMA 1A | 1_C10 | stroma	1_C10	stroma	978.17	378.03	28.2622	16.4386	109.671	5571.32	727.765	45.6158	1945.63	24275	167.718	279.224	300.429	39341.3	13.4506	109.515	760.039	3491.13	58.2191	327.771	1061.76	54.7795	36688.3	795.694	17.0575	1456.12	15.0649	45.2295	44.7738	304.424	42.0857	30.7164	2222.59	29.4885	349.186	45.3183	50.5185	15.8319	322.24	14.4412	66.9318	34.5562	177.946	892.363	60.9579	1086.64	15.461
TNBC TMA 5A | 5_H08 | stroma	5_H08	stroma	635.942	186.847	39.4742	15.9777	189.446	5938.74	340.873	23.3418	448.451	22773.2	243.569	59.65	430.257	34582.2	25.1302	123.187	556.96	18442.5	44.2851	130.006	340.598	34.4554	3481.06	1233.02	32.5229	538.402	95.95	10.095	26.4155	290.109	20.0636	13.0554	757.821	6.94293	55.8367	100.664	246.633	1.98904	94.2858	27.8759	5.52652	7.83906	52.8808	362.728	27.1188	1939.4	11.9142
TNBC TMA 4A | 4_J05 | stroma	4_J05	stroma	188.188	61.0926	19.4279	3.40924	68.0469	6341.66	47.8021	6.64579	185.153	21326.3	491.736	46.8544	109.972	2659.07	3.84754	200.462	414.488	11900.2	20.0396	76.9705	195.121	46.0293	2299.31	234.839	6.63927	446.156	3.37046	7.14998	44.4545	504.096	6.71339	14.0543	91.5929	26.1933	77.011	44.0675	73.1371	3.25455	36.715	31.8867	36.6536	12.0419	23.4022	367.124	25.3164	1638.61	4.14855
TNBC TMA 5A | 5_D13 | stroma	5_D13	stroma	146.076	39.0445	34.9387	9.92092	47.1911	8885.24	100.318	5.91096	391.979	15221.2	520.096	44.0768	124.973	10180.9	9.16096	88.0736	628.618	7316.23	10.0826	71.8289	318.046	22.1303	1560.71	212.209	15.3993	62.1262	21.1071	3.05227	20.1473	275.322	4.6775	3.02267	357.245	17.0396	127.148	8.28981	6.16488	3.2326	26.492	7.22871	12.4588	3.01841	50.5892	352.129	44.4669	730.046	6.06081
TNBC TMA 5A | 5_H02 | stroma	5_H02	stroma	198.763	58.2545	21.2754	12.7822	89.6887	5686.67	100.159	15.3824	112.908	23782.6	261.424	48.5396	238.193	4750.92	2.32318	103.74	220.571	13611.2	18.4411	84.293	156.129	36.0298	1569.27	348.794	8.89379	1359.59	15.3493	12.1357	28.7131	257.833	8.36119	6.62579	121.325	7.12554	33.202	12.8021	23.7438	2.65551	56.6217	9.8904	14.8465	18.5389	22.7136	253.065	16.4538	574.361	33.8734
TNBC TMA 1A | 1_C02 | stroma	1_C02	stroma	3591.93	1121.78	64.2121	96.5834	134.637	8780.2	1243.88	6.27347	2783.81	15403.3	191.014	117.989	1668.09	25904.8	7.26669	335.158	3239.5	6345.76	100.928	1417.37	211.355	43.4669	2351.31	2504.64	206.899	4989.99	432.865	27.0078	61.0613	380.826	38.0379	19.9078	1491.27	18.5514	1397.34	242.75	104.98	6.14673	498.003	233.365	37.7597	22.743	316.758	942.449	59.7676	1414.92	23.5056
TNBC TMA 3A | 3_F16 | stroma	3_F16	stroma	6714.23	508.592	103.973	100.35	156.073	11381.9	1101.47	35.5665	932.603	11882.4	326.623	125.376	2482.91	14113.2	51.4776	474.855	2110.03	102104	160.87	411.926	767.821	200.149	2367.02	3798.11	106.595	18038.4	514.078	114.795	129.768	1814.03	80.8387	56.4111	2011.43	105.135	1398.34	314.451	258.331	243.845	4001.24	170.65	169.411	80.5563	741.019	1297.12	84.6793	6245.63	66.606
TNBC TMA 5A | 5_F09 | stroma	5_F09	stroma	279.122	160.646	90.3409	29.1323	169.084	6993	167.957	47.8692	171.464	19339.9	172.49	296.8	890.172	54559.5	72.142	165.646	497.905	19458.1	73.6969	147.69	596.245	17.5427	8467.04	883.672	37.8178	1356.28	108.101	16.2909	16.2909	399.469	15.271	15.2146	718.19	14.7637	69.9105	72.1309	246.036	250.937	77.2892	16.2909	111.221	16.5014	69.0328	335.815	102.765	3645.68	16.2909
TNBC TMA 4A | 4_C08 | stroma	4_C08	stroma	1613.08	206.496	33.5181	60.4124	120.295	10532.5	1494.11	31.158	2053.35	12840.6	548.442	93.8508	1771.43	62301.7	16.4701	821.982	1763.35	9672.25	43.5791	192.772	630.064	34.0575	14731.5	2228.74	31.5261	2054.41	435.274	103.243	159.94	715.927	29.6382	31.3155	7030.62	33.6775	470.768	136.14	168.331	16.4701	446.019	35.0588	52.627	16.4289	241.541	3299.3	199.969	7634.82	80.0481
TNBC TMA 4A | 4_E12 | stroma	4_E12	stroma	618.391	114.503	140.449	49.2925	109.317	6922.6	383.97	48.0441	262.454	19536.6	336.159	564.537	795.016	47330.6	16.0087	205.896	1120.62	48185.4	112.678	154.566	995.702	110.919	18588.8	865.498	16.0087	5123.64	64.9758	16.0087	77.9085	703.715	32.3552	67.7345	989.417	47.3395	159.066	106.192	56.3975	16.0087	225.207	38.4196	32.1186	43.5269	131.585	1254.01	183.019	3222.22	39.9879
TNBC TMA 1A | 1_I09 | stroma	1_I09	stroma	2271.65	676.669	19.516	59.3755	115.83	7617.33	524.454	45.9992	1579.33	17754.8	196.195	66.449	310.896	8714.59	9.07934	173.5	1341.02	27687.4	35.9996	321.375	111.474	41.4948	695.974	1387.58	141.003	3052.47	161.272	18.2362	91.032	1024.38	20.941	29.873	575.861	11.706	579.983	95.8015	45.5893	2.87449	397.653	444.687	22.6291	11.3287	229.265	1066.39	80.995	1277.77	22.3833
TNBC TMA 2A (2nd scan, ROIs 13-100) | 2_H01 | stroma	2_H01	stroma	1769.73	292.032	40.5761	22.2894	94.8705	5752.04	276.762	13.8144	352.429	23512.3	337.928	75.5085	335.54	19739	6.81671	126.864	442.444	15588.6	40.0419	371.21	506.51	34.8925	2049.81	735.818	19.0013	1626.71	63.37	21.9066	55.118	417.601	2.41882	11.8045	1412.13	12.5554	371.077	61.2713	35.2654	36.6885	478.106	53.512	103.937	5.67036	196.289	1088.1	68.657	935.24	10.3417
TNBC TMA 3A (2nd scan, ROIs 54-91) | 3_G02 | stroma	3_G02	stroma	1845.83	468.136	113.073	17.6734	125.365	8232.16	767.916	69.5246	2097.86	16428.7	69.7159	184.789	1087.5	57539	17.6734	357.677	1914.91	11399.3	183.013	323.582	5400.98	78.273	16775.4	1030.83	77.9939	968.119	68.8828	17.2339	68.2412	1023.49	16.036	17.556	1751.62	67.4165	308.438	103.607	153.994	126.682	552.529	17.6734	153.019	39.5012	237.311	1037.65	104.521	2963.39	16.4973
TNBC TMA 5A | 5_H07 | stroma	5_H07	stroma	799.899	226.901	57.0577	22.3879	61.9385	7039.56	272.931	79.09	271.314	19212	215.403	58.507	271.293	28533.3	30.8108	421.869	440.932	16114.7	25.338	366.886	538.445	27.0361	1458.09	1361.68	34.3535	499.65	102.295	4.29149	51.8186	349.048	48.1045	34.1472	359.531	9.07984	86.714	33.7145	90.0119	7.8037	64.1691	710.884	10.8412	5.12589	98.2753	251.137	63.8378	1747.53	4.67435
TNBC TMA 3A | 3_F13 | stroma	3_F13	stroma	2368.81	391.245	48.2659	27.1033	167.443	6059.49	448.64	46.2295	1010.17	22319.4	187.147	93.1227	491.779	43827.4	6.60175	222.068	2250.35	8366.71	66.3809	248.589	1659.56	108.636	3113.66	1091.35	52.7819	1849.67	140.674	28.421	112.449	787.69	33.357	34.9159	2441.85	39.0442	1033.15	138.674	116.287	64.6838	1048.13	47.5309	59.6035	17.9498	193.799	1990.61	100.632	2888.94	24.7356
TNBC TMA 1A | 1_H11 | stroma	1_H11	stroma	1538.56	521.746	43.4586	84.8566	141.117	6144.88	594.595	53.8648	2000.5	22009.2	212.511	162.246	822.839	36960.1	14.9723	236.836	1207.87	29607.5	75.338	374.914	743.328	88.3162	9928.2	3199.09	245.255	2269.81	282.182	44.6205	188.522	770.252	12.8094	20.3014	751.562	21.8327	155.987	176.516	125.661	32.5459	424.084	1401.57	37.9082	42.6025	118.311	722.822	208.86	1688.88	62.273
TNBC TMA 4A | 4_E14 | stroma	4_E14	stroma	4314.1	428.386	77.5991	157.96	150.134	9263.39	2070.55	53.0895	2070.71	14599.8	150.442	49.9058	1076.17	74770.1	24.5887	446.285	2088.96	9634.2	96.0511	353.552	958.148	78.1367	11320.5	7305.34	95.4672	4031.88	366.176	79.964	45.1973	349.927	32.1777	89.8172	327.996	36.6176	922.797	287.492	406.639	25.9987	586.591	1178.1	85.1796	62.5272	62.3157	1850.76	525.82	4716.2	59.6528
TNBC TMA 1A | 1_H09 | stroma	1_H09	stroma	449.812	103.21	49.4524	19.8678	154.054	6437.14	252.674	30.6126	286.378	21009.9	301.425	147.698	318.274	20575.6	3.72427	531.325	188.843	8223.36	42.215	116.679	189.777	23.6702	9260.38	923.247	35.2852	2001.7	41.8844	27.4807	17.0434	649.782	4.33769	4.4407	410.666	8.59035	50.4162	57.778	112.62	16.9488	137.722	21.9118	20.9388	20.1448	120.663	1374.22	53.0723	1693.48	16.5445
TNBC TMA 1A | 1_C13 | stroma	1_C13	stroma	984.064	614.51	92.8968	71.8956	189.673	7110.95	829	39.3788	461.625	19019.1	63.853	346.961	192.707	72195.6	66.7648	449.677	614.39	4942.73	242.502	263.239	151.475	129.881	71630.8	1251.95	69.9979	2015.91	133.391	94.9748	21.8271	591.51	37.6874	37.548	9164.22	72.8706	560.73	89.0059	116.768	96.7638	1220.75	139.161	343.102	61.0856	204.439	4730.83	76.0843	1175.14	36.9563
TNBC TMA 4A | 4_D08 | stroma	4_D08	stroma	657.25	176.119	77.1096	45.6958	79.9614	8042.66	455.71	20.806	329.279	16815.8	226.427	99.3149	569.16	20096.5	28.5004	191.801	1791.09	10200	38.4596	120.985	547.131	64.82	6387.26	1823.1	71.9918	5116.36	180.12	24.1923	41.0828	672.028	23.1441	16.5468	594.148	9.34156	305.918	124.009	119.63	25.0669	263.242	181.756	31.6938	23.6119	138.184	2086.05	48.9712	2770.21	29.6173
TNBC TMA 5A | 5_G10 | stroma	5_G10	stroma	1622.6	463.364	21.5682	32.3952	140.071	6155.5	1167.68	26.7327	1911.02	21971.2	81.1291	120.782	809.637	24905.6	7.43063	433.042	727.911	3107.1	49.853	372.134	825.479	36.5256	13111.1	1723.77	20.2864	4956.57	160.052	44.2897	43.6623	522.763	6.35719	13.4339	2623	7.06546	154.831	77.8698	275.718	7.06546	114.802	15.0398	45.1526	7.04778	145.065	430.478	71.4867	4902.3	13.7358
TNBC TMA 1A | 1_H13 | stroma	1_H13	stroma	2466.03	988.958	20.639	121.931	70.5452	7592.62	921.023	25.581	938.153	17812.5	207.023	51.3683	543.688	9148.35	4.74033	169.7	2779.37	13282.5	55.656	340.275	314.568	25.6314	505.797	1847.63	168.241	4387.93	304.185	18.8363	109.427	616.964	22.3054	68.5609	1130.9	9.21652	811.661	165.589	54.4429	10.3043	541.142	400.572	24.004	20.2324	475.938	1481.29	88.9288	903.169	19.7161
TNBC TMA 5A | 5_H05 | stroma	5_H05	stroma	497.462	257.841	135.465	49.6094	184.759	7094.44	251.995	53.8065	318.821	19063.4	339.903	288.101	313.103	118607	79.6527	158.829	713.34	36215.3	80.2091	223.074	3222.35	141.453	5743.95	1803.13	54.3743	472.574	37.7792	9.14201	51.5239	658.557	56.5275	31.5278	372.979	25.15	134.842	17.7876	48.4792	7.92459	271.838	54.3725	26.6923	7.92459	50.4093	489.508	32.745	1569.22	17.2631
TNBC TMA 5A | 5_F05 | stroma	5_F05	stroma	788.469	162.631	26.7986	38.1022	42.9172	6876.46	766.752	28.8357	1270.62	19667.7	398.385	49.5465	1747.91	13677.1	36.8451	89.0091	1872.79	7989.87	39.8696	150.689	693.559	31.7427	5252.16	989.217	75.4796	1192.86	95.2317	9.53049	37.7379	377.332	8.86805	22.6533	369.428	6.21363	1886.28	76.3936	227.093	3.25784	1503.51	30.4296	7.05174	3.25784	99.9883	440.906	51.3787	804.668	15.2053
TNBC TMA 1A | 1_D04 | stroma	1_D04	stroma	431.297	122.255	42.8777	15.9012	92.473	5547.43	189.389	32.6679	468.23	24379.5	180.085	82.3892	215.266	2807.22	2.98073	135.793	470.217	10738	42.2337	123.4	103.924	41.0465	3255	953.449	21.1804	621.288	56.988	12.5681	47.7427	317.995	7.82851	14.2165	970.567	20.6259	276.248	33.0306	61.4562	6.78253	167.381	70.1487	10.0551	9.67376	57.3402	424.813	38.6151	1236.56	13.2414
TNBC TMA 5A | 5_E04 | stroma	5_E04	stroma	1402.12	297.528	36.4947	34.1555	91.9794	9033.92	410.174	16.6452	563.762	14970.7	331.925	45.6373	223.794	2971.19	2.77317	203.028	790.561	15791.8	33.4612	171.362	337.782	43.2324	1743.09	1758.78	38.8008	1716.92	106.929	11.9387	53.984	432.468	25.2218	14.667	345.428	5.46705	663.613	55.1864	48.8483	27.1715	189.488	209.644	19.4735	17.5936	188.867	565.395	18.4941	946.914	24.2447
TNBC TMA 3A | 3_F08 | stroma	3_F08	stroma	3650.29	2083.18	36.533	112.831	92.6174	3819.76	1438.22	29.9928	682.685	35406.4	503.656	29.369	672.087	638.269	28.9403	118.649	2402.9	5097.31	336.638	656.148	876.275	82.2277	237.468	1070.23	79.9024	4887	106.478	16.1341	66.8752	203.967	10.0993	58.1421	218.56	24.6275	397.206	165.733	105.623	14.688	311.31	41.9728	55.14	45.2881	158.423	745.316	33.3242	471.459	6.24089
TNBC TMA 5A | 5_E07 | stroma	5_E07	stroma	2050.63	1511.66	31.8791	6.39338	66.8429	7631.99	1040.86	24.9258	1947.15	17720.7	81.7516	51.2555	708.922	19318.7	3.11456	382.091	426.563	3920.57	81.4244	1479.52	2709.36	18.8823	8336.19	1091.27	80.9295	1840.04	129.574	10.0563	22.7362	339.017	6.29485	95.5408	1474.81	6.14008	232.103	154.951	49.3757	6.10329	147.093	149.494	12.4976	11.2911	157.26	1219.87	20.7708	1875.09	23.3395
TNBC TMA 5A | 5_F11 | stroma	5_F11	stroma	221.575	65.0053	43.7647	25.7352	84.1009	7749.61	123.57	10.9128	139.476	17451.7	388.312	811.053	269.688	25227.7	13.3626	114.231	1206.02	17163.1	43.402	70.1441	292.843	47.9909	6434.46	962.493	21.5534	2182.8	22.5903	14.0372	17.1383	303.255	6.96272	4.33561	344.198	8.41425	140.45	42.7538	94.9203	14.3016	76.6458	8.83781	22.1858	7.52368	61.3762	295.858	51.5406	1384.05	5.12074
TNBC TMA 1A | 1_E03 | stroma	1_E03	stroma	274.201	80.3198	43.4897	5.97247	83.8883	5623.68	152.902	19.9885	210.557	24049	682.247	100.151	97.503	20200.9	9.86335	101.616	233.174	15346.9	39.5911	71.6157	98.5572	51.6894	935.164	402.691	9.16455	355.446	48.0294	3.96218	15.9505	222.669	1.16663	3.41607	597.029	6.05561	28.0029	52.6795	7.00368	5.20451	70.488	10.0994	23.1371	2.73489	100.499	336.842	22.7068	375.511	2.49397
TNBC TMA 4A | 4_F16 | stroma	4_F16	stroma	455.35	208.242	37.1768	8.99131	94.8827	6245.08	254.476	39.3979	894.832	21656.1	127.768	96.4248	684.44	28554.5	66.7972	153.373	1679.42	3233.35	45.4912	131.683	1320.64	54.1434	35111.5	878.81	23.3439	1027.47	33.364	38.0084	21.8377	453.711	28.2793	75.1325	1360.19	9.11325	496.271	80.1442	140.19	29.0432	343.502	26.1054	68.6538	10.1859	119.314	440.491	76.1212	1240.01	9.24357
TNBC TMA 4A | 4_H11 | stroma	4_H11	stroma	1535.06	404.037	88.322	8.4547	140.799	7296.34	815.518	8.20083	1101.43	18535.9	1064.77	76.8433	1224.84	68657.6	12.1401	516.429	899.432	11006.1	92.7058	229.182	178.089	17.7547	5422.01	1923.75	116.023	2424.89	266.022	19.5071	70.6764	463.424	8.4547	8.4092	1623.55	35.7765	152.853	66.4211	88.6665	30.7482	327.205	140.88	21.3584	10.0986	193.613	2089.01	104.806	2610.02	46.0448
TNBC TMA 1A | 1_B05 | stroma	1_B05	stroma	547.442	218.855	61.5951	19.4334	133.765	6039.99	297.182	34.7357	490.415	22391.4	167.371	701.853	225.089	53377.2	32.3006	142.618	517.17	10416.8	57.5575	201.31	317.632	80.0299	5386.88	756.274	60.3294	579.71	72.5132	7.17465	18.2147	362.7	14.6599	10.6576	696.14	22.2518	248.218	42.8692	47.0963	15.1971	258.921	37.3819	43.9283	24.8328	38.2227	1032.9	32.4384	2823.92	21.3698
TNBC TMA 2A | 2_A13 | stroma	2_A13	stroma	1308.45	547.105	44.1973	26.5914	109.521	9107.31	531.653	43.1966	1373.37	14850	95.2062	248.713	1099.01	45374.7	20.0067	209.33	2304.23	13639.6	86.8363	354.377	2592.46	71.056	14732.2	1050.53	99.2547	2628.08	170.878	18.5895	31.5215	564.922	26.1816	91.3505	1806.55	21.2816	60.7823	71.608	76.0607	16.9232	65.0842	15.5444	51.9802	23.4811	283.94	1288.11	98.7317	3565.77	21.572
TNBC TMA 4A | 4_H07 | stroma	4_H07	stroma	1207.49	193.923	120.751	22.1104	188.218	11288.7	584.021	61.6655	548.082	11980.5	96.6967	385.212	2381.6	114854	30.4289	242.703	4643.69	26454.1	125.119	243.032	1533.21	89.0034	18990.2	1725.24	24.2341	6780.01	60.6162	24.447	137.782	749.394	107.973	21.0775	1476.15	22.4182	698.635	142.7	240.76	21.1915	428.705	103.857	71.379	25.3118	350.484	5063.82	35.0259	5509	21.1915
TNBC TMA 2A (2nd scan, ROIs 13-100) | 2_D11 | stroma	2_D11	stroma	775.76	210.678	37.7378	35.5376	308.821	7929.32	496.42	24.7784	1538.89	17056.2	271.982	557.873	1163.82	59720.6	32.6052	224.844	1525.26	5768.75	45.4873	103.573	886.416	80.4674	15060.3	965.791	64.9181	2342.82	105.546	16.3721	86.9999	429.097	14.4619	16.9387	1274.46	15.0135	286.762	57.3394	168.679	15.484	282.11	72.3349	43.0222	27.122	285.273	382.956	248.642	1792.8	27.8244
TNBC TMA 1A | 1_F13 | stroma	1_F13	stroma	275.562	185.397	40.8167	14.3252	136.155	5736.92	156.223	13.9624	305.094	23574.3	351.696	131.251	303.246	48242.5	48.5006	220.935	849.573	10248.6	70.1699	175.186	1229.81	60.4404	4918.31	1059.32	41.846	468.673	14.1622	13.9571	50.9433	613.532	14.1044	29.5271	875.892	13.9571	104.011	15.4305	61.4625	27.3504	70.1235	16.748	42.0038	13.9571	81.9443	1662.42	106.376	877.901	52.2951
TNBC TMA 4A | 4_B01 | stroma	4_B01	stroma	1115.92	261.046	48.5457	26.2997	71.3656	6054.18	254.022	12.3471	247.265	22338.9	338.13	132.963	543.801	9089.7	11.6299	155.948	1612.21	9491.36	28.5133	143.911	368.647	36.1988	1961.17	1371.79	34.1406	2440.86	123.149	11.9116	29.6564	189.587	17.7251	2.10098	448.377	22.8483	320.072	104.188	61.0201	58.6571	307.006	76.3586	76.5001	8.5125	124.641	808.433	31.8079	1744.43	28.9688
TNBC TMA 2A (2nd scan, ROIs 13-100) | 2_D01 | stroma	2_D01	stroma	1025	205.518	35.4822	21.3175	80.8533	7697.19	337.561	18.3243	1219.87	17570.6	155.711	139.826	942.486	22041.8	3.87449	176.404	2168.01	13769.2	64.9275	172.324	2239.31	40.0592	6693.46	1477.22	48.2061	2579.95	80.4537	40.4787	68.409	637.837	10.4583	69.9845	725.786	3.96121	162.427	53.3769	115.197	35.4298	62.954	24.7421	37.1406	15.4592	325.774	1294.76	156.805	3113.15	22.597
TNBC TMA 3A | 3_E14 | stroma	3_E14	stroma	3808.03	609.621	51.0501	125.665	89.5876	6592.95	715.938	23.8406	845.683	20513.4	589.501	108.381	1123.51	5980.2	15.551	241.753	2499.12	12185.6	139.552	634.888	280.118	31.5102	308.984	1296.09	103.115	4700.44	216.218	22.1766	113.764	574.79	57.4593	25.2801	453.869	32.1121	576.924	185.514	118.039	72.7647	484.772	269.272	67.7905	18.0371	489.088	650.423	56.1136	969.044	33.937
TNBC TMA 1A | 1_E04 | stroma	1_E04	stroma	833.434	308.296	95.9842	32.447	207.157	7582.69	651.028	37.7058	953.254	17835.9	503.752	1042.27	935.185	86664.9	44.6544	296.805	1498.65	10309.1	72.1334	308.014	491.292	24.4898	11193.4	1476.88	17.7817	3709.04	126.018	17.938	50.5487	556.74	39.6126	30.9311	1617.37	7.77461	529.159	43.6273	312.548	14.1374	396.621	68.5843	39.2807	18.5725	375.859	505.519	263.427	3055.35	8.4682
TNBC TMA 4A | 4_I16 | stroma	4_I16	stroma	1404.47	437.536	168.214	26.2386	74.8159	4867.67	388.339	57.5417	998.895	27784.1	322.09	60.1012	720.746	16115.9	14.806	189.691	1906.24	18108.2	32.1315	154.268	149.067	33.2115	10825.2	1860.55	89.4214	3514.24	123.216	6.87857	101.086	682.29	6.45855	6.39112	966.239	18.8993	666.79	127.184	123.835	106.454	488.077	61.3527	76.9358	17.3772	277.671	2077.98	103.511	3009.26	23.9465
TNBC TMA 1A | 1_E14 | stroma	1_E14	stroma	3969.56	1461.78	41.1475	315.888	112.492	7299.68	2089.74	15.1399	7770.68	18527.4	124.413	65.3857	2646.23	31474	11.8508	265.179	9087.92	13308.2	73.4629	972.236	728.494	72.8952	1917.99	3660.28	291.398	13673	1104.71	49.2912	183.105	522.451	42.1032	52.1758	1513.2	3.39878	3092.15	706.861	319.188	14.5923	3105.9	1430.79	27.6751	20.618	321.766	1320.47	163.92	4461.57	21.5516
TNBC TMA 5A | 5_H12 | stroma	5_H12	stroma	634.422	307.84	50.0056	17.7802	88.1535	7194.34	614.754	22.769	571.582	18798.7	182.049	121.911	957.865	33428.7	5.9408	114.277	2023.22	14943.4	28.0587	199.559	2075.1	28.6608	3755.17	851.111	83.1607	1277.27	120.145	11.7666	82.4243	452.573	16.8851	303.139	401.032	11.3588	141.816	42.7231	70.3071	2.47766	141.753	26.7884	9.24906	2.29685	118.736	313.182	45.255	733.007	26.4094
TNBC TMA 1A | 1_F05 | stroma	1_F05	stroma	3687.72	973.182	52.8638	69.2806	96.9262	9809.86	1531.61	20.639	4834.43	13786.5	799.9	79.4325	2158	33972.2	12.7947	251.484	3077.49	13687.7	92.5385	1246.29	1210.62	61.8169	1402.57	3181.82	139.799	4317.42	272.117	17.0519	77.923	604.262	17.421	46.438	1750.96	4.25438	878.883	152.83	77.4921	22.5741	868.532	68.653	31.3211	12.6471	408.794	1144.79	124.21	1740.03	4.23244
TNBC TMA 4A | 4_B10 | stroma	4_B10	stroma	2443.42	733.822	31.7149	49.3224	52.0549	7382.71	450.043	18.9992	814.538	18319	282.456	48.8888	385.048	2242.73	9.24564	175.132	655.292	7204.26	162.441	408.626	55.7914	33.2985	249.757	1657.21	54.7479	1334.43	103.98	9.74598	45.4843	210.629	6.07062	12.1266	233.884	23.4584	135.751	188.516	27.9583	5.25951	132.961	347.052	11.4359	15.003	77.6959	724.727	33.5374	239.578	13.3485
TNBC TMA 2A (2nd scan, ROIs 13-100) | 2_C06 | stroma	2_C06	stroma	6125.85	1157.26	55.3017	151.821	89.328	7836.21	1288.72	26.6261	5346.67	17258.9	186.738	86.7549	805.415	2202.01	16.6591	282.938	3804.36	15486.6	102.285	1000.34	331.367	64.7043	952.748	4310.59	289.364	2693.43	412.18	38.0481	203.3	598.59	10.9383	99.319	615.922	22.415	2425.76	159.992	164.105	3.15893	2540.25	1431.01	46.831	42.0514	345.771	2225.19	219.414	1708.73	12.3342
TNBC TMA 3A | 3_D17 | stroma	3_D17	stroma	2149.23	612.226	65.1964	140.271	106.387	2925.04	397.191	34.682	363.053	46236.6	181.426	121.866	551.274	2408.57	8.21466	266.178	1842.72	6835.87	61.5234	393.656	153.251	102.117	364.452	1534.59	73.6007	2748.23	144.549	24.7492	67.7498	350.246	27.6912	2.84506	378.311	24.2083	366.563	274.48	106.244	325.092	522.061	169.626	154.157	34.1661	205.611	588.199	91.0107	842.372	15.5782
TNBC TMA 5A | 5_B07 | stroma	5_B07	stroma	1883.17	752.13	38.4035	77.5297	94.7103	7621.09	587.726	10.6978	1539.28	17746	184.955	84.4598	274.665	11010.8	10.4118	186.196	1281.73	13546.8	46.7159	334.932	456.089	36.7633	971.921	1967.54	137.693	4532.59	326.89	19.2067	87.3542	591.061	20.509	28.9677	1224.62	8.00525	660.463	88.4558	50.0895	22.7045	225.787	366.527	13.6589	13.1409	716.834	902.869	30.3489	873.38	9.636
TNBC TMA 2A (2nd scan, ROIs 13-100) | 2_E02 | stroma	2_E02	stroma	2432	1513.55	47.7916	52.0754	113.506	5526.23	1021.13	12.4794	1983.51	24473.1	315.965	36.8758	850.428	10606	7.32616	191.256	1493.52	3377.19	70.6454	500.076	357.841	47.7148	1374.32	1271.07	114.698	2605.74	120.382	23.2167	89.3245	256.661	24.293	6.61644	465.458	18.2098	321.104	141.012	55.31	10.5245	1010.79	545.082	28.5147	15.5785	270.748	874.567	51.4022	510.498	8.88215
TNBC TMA 4A | 4_G13 | stroma	4_G13	stroma	609.317	172.771	99.4976	6.98189	144.645	5762.03	290.501	8.21229	487.291	23471.6	293.835	144.081	360.768	19016.7	11.9891	114.987	270.186	11446.1	67.9488	127.439	618.963	95.2482	5589.52	1581.92	35.4966	1013.72	94.3834	18.9568	34.2911	1585.48	6.98189	21.4431	972.064	27.6538	74.9071	146.141	41.1981	6.82016	90.3126	35.2689	20.2217	12.9699	109.247	1989.56	62.127	1336.77	13.3149
TNBC TMA 3A | 3_C10 | stroma	3_C10	stroma	367.641	90.5144	53.9867	22.3832	165.342	6401.07	320.659	32.6927	638.742	21128.3	291.563	344.06	159.987	60878.1	18.4763	229.086	965.494	12760.3	12.583	134.488	1059.95	116.814	7242.75	888.503	58.1129	1507.84	73.8286	7.8849	36.2421	810.277	7.82211	23.3796	5392.64	45.3734	590.856	66.5042	242.355	16.0669	443.396	7.22083	37.9796	33.8092	183.871	1591.1	84.2213	3391.78	15.3408
TNBC TMA 2A (2nd scan, ROIs 13-100) | 2_H04 | stroma	2_H04	stroma	1188.28	108.787	69.8557	20.9309	89.0885	6045.98	283.521	32.431	582.898	22369.2	237.999	136.748	446.214	28517.3	19.2038	146.788	1410.6	31743.3	45.1218	139.434	1696.38	49.1489	3729.85	1507.58	15.2942	2797.73	89.2617	23.1428	62.1104	774.446	27.2568	26.6041	856.067	35.3705	305.792	45.029	105.192	6.68699	564.639	45.881	61.9402	15.9743	195.669	2010.95	49.736	1914.93	29.1342
TNBC TMA 5A | 5_B09 | stroma	5_B09	stroma	1632.52	738.989	43.8696	97.0402	73.6111	9137.52	996.255	5.56099	1029.03	14800.9	162.016	117.252	547.618	6900.12	6.18293	205.902	1648.81	5043.28	29.3831	392.221	115.491	32.4186	2533.77	2638.31	478.269	2567.58	279.302	8.18954	57.0913	424.11	31.7384	27.9455	522.836	8.01422	1297.66	210.582	69.1905	8.96008	1225.91	248.202	12.5236	15.6383	122.623	499.302	130.863	1531.63	11.4294
TNBC TMA 4A | 4_H06 | stroma	4_H06	stroma	145.776	52.3722	25.5028	15.322	43.585	12151.3	105.053	3.95118	238.321	11130	273.398	31.7369	533.252	5146.96	13.1792	197.501	894.453	5365.44	25.7895	73.3368	138.204	34.551	878.04	169.165	19.9893	11165.2	15.7708	21.8205	73.7535	413.373	15.0338	11.9135	559.598	17.0827	115.417	19.1823	31.0491	9.54945	60.331	22.2293	8.89826	8.33347	28.5881	246.792	126.791	2740.06	4.17719
TNBC TMA 1A | 1_D07 | stroma	1_D07	stroma	1871.59	1146.92	81.3616	77.0489	193.11	6218.35	1255.62	21.5852	2642.36	21749.2	640.603	700.598	1270.64	36104.6	5.25202	239.266	1017.89	17325.3	119.064	910.856	140.856	33.38	11936.2	2627.95	236.358	4420.12	189.011	55.3623	144.209	601.16	48.2781	43.8363	2078.04	12.1142	196.886	360.837	151.599	35.8522	1129.34	24.7202	35.4338	22.7267	388.179	640.853	102.059	1845.11	29.164
TNBC TMA 1A | 1_H12 | stroma	1_H12	stroma	187.351	71.3357	40.3199	12.112	303.195	6379.21	128.126	22.4885	181.415	21200.7	230.529	82.7904	132.767	21064.1	2.77819	108.709	242.803	8794.96	25.6288	102.032	76.4752	38.2376	9109.94	326.158	2.52825	366.671	47.3738	5.51972	25.6529	466.642	4.75369	10.0454	1412.56	27.0078	15.1014	80.064	41.7253	9.05861	100.152	14.0578	25.3227	13.1752	61.9855	831.566	66.8191	1843.42	10.2712
TNBC TMA 2A (2nd scan, ROIs 13-100) | 2_H09 | stroma	2_H09	stroma	4296.02	504.45	95.8296	78.9621	224.058	8790.5	2798.75	40.7821	1989.56	15385.2	698.332	105.088	2798.19	42110.9	96.5952	280.893	3700.58	14394.1	70.926	429.581	908.73	61.805	3190.36	2536.49	298.104	6948.75	232.511	29.1022	124.967	847.489	8.5689	75.2731	3221.61	35.5828	608.102	339.745	117.582	22.9363	2425.96	494.533	77.8901	60.2633	310.243	2624.47	69.4925	1904.22	82.432
TNBC TMA 4A | 4_G16 | stroma	4_G16	stroma	3762.49	2316.45	71.8517	39.3638	122.09	7550.72	1277.77	24.261	1238.55	17911.4	457.58	148.977	390.79	29315.1	5.90309	276.004	791.541	10113.7	92.0042	1479.52	419.54	43.771	3946.56	3580.89	265.658	6353.24	278.83	12.4451	121.565	472.322	46.5111	42.2319	765.787	74.8879	362.674	170.077	56.7975	87.3094	412.334	104.193	26.551	31.9301	256.999	1423.31	84.1214	2162.09	39.3353
TNBC TMA 1A | 1_B13 | stroma	1_B13	stroma	363.815	271.921	62.4526	10.1163	147.431	7421.37	218.019	39.4403	380.635	18223.6	179.374	61.7919	146.165	59374.4	19.0281	312.044	233.317	3210.79	39.6426	155.436	85.1448	62.6007	8281.01	553.373	36.1181	389.581	50.0061	7.07208	31.9783	426.392	3.28546	27.8023	918.446	6.47699	89.7741	58.1166	37.6169	12.8764	138.657	23.6545	32.9584	14.8883	65.5839	715.672	56.3413	1789.04	4.10336
TNBC TMA 4A | 4_C11 | stroma	4_C11	stroma	555.04	241.048	75.0473	44.973	143.564	6015.96	312.207	20.9048	233.972	22480.9	419.59	416.249	170.305	53936.2	20.631	274.257	672.801	13778.9	66.6534	284.615	1342.17	82.9741	9946.43	1709.6	32.8617	2380.04	89.0459	7.18397	66.7265	1079.7	21.9619	21.4359	784.441	30.3994	160.439	56.4381	62.7834	26.1268	309.62	302.787	12.0988	25.7423	283.328	2066.98	112.802	948.374	23.4746
TNBC TMA 4A | 4_D13 | stroma	4_D13	stroma	519.449	194.58	128.61	38.9538	237.066	6945.73	234.717	26.1101	335.123	19471.5	218.799	1138.88	191.181	138858	8.99248	265.125	555.351	20113.7	101.8	244.066	320.285	160.418	25941.5	1757.84	52.9064	2539.14	66.938	26.9652	63.8942	596.944	27.5488	53.4074	336.335	11.1508	88.8477	58.5889	63.5408	19.0389	295.633	51.0895	36.6889	8.8887	148.977	2039.06	108.37	2377.95	8.92402
TNBC TMA 1A | 1_B12 | stroma	1_B12	stroma	2382.15	561.679	39.944	33.4296	68.1495	7176.21	571.547	38.4126	1116.15	18846.2	386.717	61.5988	426.578	11268.5	17.6393	130.015	688.015	14347.2	131.044	361.058	342.687	41.7922	1603.1	2325.11	120.458	1427.32	239.16	6.61175	69.3806	393.228	22.5162	28.3731	395.078	13.6707	326.776	105.349	40.0627	4.66825	658.433	62.6347	23.3895	10.8974	140.895	1386.67	28.7862	1116.15	4.37626
TNBC TMA 4A | 4_H09 | stroma	4_H09	stroma	2717.59	931.06	29.6221	97.6327	79.1534	5666.59	994.229	21.6108	1483.25	23866.9	860.064	68.3427	512.519	9021.02	22.3941	233.903	1667.23	7417.31	50.7387	390.237	55.0917	44.4477	4141.32	2258	114.654	2376.77	310.148	15.4215	62.0819	334.848	22.7036	19.9439	689.992	21.2125	755.837	187.535	68.1489	8.10275	321.383	1061.33	22.5134	10.6447	263.607	1752.89	58.9193	760.188	24.2674
TNBC TMA 2A (2nd scan, ROIs 13-100) | 2_H14 | stroma	2_H14	stroma	63.699	57.2078	22.6689	4.318	184.7	5016.66	43.3329	16.3838	84.0465	26959	250.349	37.2409	61.8737	8387.31	7.69465	57.3932	90.2045	7421.27	18.1711	44.7356	315.339	42.6903	1593.26	85.9267	9.9208	430.7	11.3469	3.04806	16.1754	276.808	5.46748	1.73731	63.0184	14.7121	10.5392	14.6477	12.5604	1.60456	11.8452	12.1439	31.9455	4.46239	24.6644	227.963	24.6801	2107.13	4.66446
TNBC TMA 4A | 4_A15 | stroma	4_A15	stroma	4385.8	1784.49	98.6612	86.356	172.665	8111.84	828.986	94.5981	1775.28	16672.4	156.083	472.798	638.358	92930.5	28.1379	258.431	1770	13325.5	199.294	573.484	935.699	136.846	4338.09	2471.36	218.304	12037.1	252.98	19.213	165.582	717.959	23.825	37.979	707.938	32.2468	1816.02	382.617	253.932	73.4058	670.436	79.1768	80.9761	77.2334	607.433	43668.6	769.576	3561.24	51.3982
TNBC TMA 1A | 1_B04 | stroma	1_B04	stroma	2037.43	884.652	35.4125	15.7393	55.0833	6539.51	1164.89	14.93	765.884	20681.1	143.247	133.03	907.914	13385.1	4.67456	162.406	941.817	14941.5	157.307	295.93	240.578	43.9763	1582.01	1684.44	142.064	3644.09	192.028	38.8861	61.9082	359.407	13.2862	15.8314	271.47	18.7692	334.768	142.378	114.459	345.359	318.426	53.7505	218.331	10.8438	282.93	1441.92	87.1488	1630.73	39.6717
TNBC TMA 5A | 5_F08 | stroma	5_F08	stroma	406.085	157.543	51.1132	16.4825	63.7762	5489.05	310.997	36.1113	370.406	24638.9	175.664	206.222	441.792	51236.6	47.6194	231.174	2589.01	12447.2	27.7975	160.931	1243.54	105.87	4931.01	999.931	49.9254	3243.84	47.5702	11.6126	60.048	632.834	11.5201	5.73875	283.205	22.2747	316.433	43.531	7.13861	5.91566	174.915	21.2691	48.943	12.4482	98.9455	844.435	23.2571	1644.51	11.2966
TNBC TMA 5A | 5_E01 | stroma	5_E01	stroma	2584.23	1354.76	49.1882	44.6947	103.174	3355.28	1216.53	14.9791	1543.39	40307.8	376.567	115.299	608.714	28344.5	36.1122	171.938	994.921	10715.1	68.1347	1908.91	289.535	63.2706	13606.3	3950.54	143.087	2423.55	274.297	15.4696	68.0742	352.683	57.9496	35.7458	1162.19	25.5884	684.466	240.884	156.225	27.3059	588.893	68.3887	37.8864	10.1987	177.037	489.91	41.4471	3758.51	30.7176
TNBC TMA 1A | 1_H16 | stroma	1_H16	stroma	662.419	183.459	43.874	18.6065	50.2819	5583.25	353.104	21.5919	474.31	24223.2	381.516	60.2193	372.223	14645.3	2.66742	166.555	438.066	9522.49	44.74	145.462	107.517	36.713	7608.25	666.392	19.4196	1677	21.5455	18.5488	40.3038	415.196	6.84623	4.82246	434.803	20.7448	135.327	34.9417	61.2708	34.7897	178.581	35.0929	37.8203	12.6499	121.508	1224.54	46.1915	1046.78	17.2579
TNBC TMA 5A | 5_H11 | stroma	5_H11	stroma	307.468	96.6925	45.156	10.7849	80.3317	7366.27	186.261	34.0893	176.246	18359.9	120.745	93.9481	161.547	37062.3	8.90546	116.411	302.636	7493.58	48.824	101.302	384.342	30.3895	2414.5	1007.68	23.6415	250.479	43.3649	9.53969	34.5634	380.156	8.42663	2.05621	202.386	17.496	191.274	48.7235	79.4955	1.87963	132.74	70.9221	22.6309	4.93857	28.9312	564.571	54.671	583.615	9.00705
TNBC TMA 1A | 1_D16 | stroma	1_D16	stroma	1992.22	1048.73	48.9763	34.2412	88.4858	8436.05	1048.56	36.3802	835.312	16031.7	81.2923	111.854	139.956	22967.7	13.4639	389.285	285.611	4670.31	162.131	469.241	236.151	59.072	9809.66	1394.62	26.8071	2307.66	151.985	27.0427	78.383	518.101	14.3325	32.6415	1434.29	4.9597	428.787	131.542	36.8755	21.3132	441.233	147.051	31.5831	4.6883	101.398	1882.4	23.2469	1018.83	10.2131
TNBC TMA 2A (2nd scan, ROIs 13-100) | 2_F01 | stroma	2_F01	stroma	1370.32	137.145	39.1487	6.50588	80.6084	6244.58	502.202	36.1067	857.399	21657.8	380.164	104.692	720.011	18080	5.32335	278.632	1853.91	15053.1	23.0413	117.929	3120.09	48.7801	9412.61	1732.01	40.5052	2804.98	184.829	35.8009	76.7871	609.496	22.2083	60.7831	1065.39	40.8472	345.493	29.8926	173.279	125.315	619.445	605.829	112.581	41.0289	299.308	2600.06	223.159	5209.86	5.71179
TNBC TMA 1A | 1_B01 | stroma	1_B01	stroma	623.948	152.789	36.7371	25.1201	83.5177	6747.1	368.682	15.7267	426.004	20044.7	313.721	67.5948	697.752	11566	5.59548	94.894	989.941	8759.83	38.3202	122.896	500.752	42.1119	1337.79	1258.24	49.4695	1497.14	178.229	17.2888	53.6374	170.506	11.1325	6.0641	254.961	11.5544	357.362	56.8089	128.787	8.26793	91.7362	163.498	12.196	3.89401	29.1191	520.72	174.984	1448.35	40.7034
TNBC TMA 2A | 2_B01 | stroma	2_B01	stroma	779.811	336.639	49.591	14.9183	264.678	4701.61	265.341	21.8107	2901.89	28765.5	206.019	102.514	223.065	18723.2	8.4181	153.388	683.221	12379.1	58.46	271.319	159.044	67.1389	10561	1370.15	72.6309	704.152	100.782	20.8581	38.3156	299.183	7.34417	12.8123	1704.53	31.0423	226.664	69.6339	108.812	7.12068	165.527	31.9759	46.1729	24.1511	150.762	1122.97	55.3902	2675.26	21.179
TNBC TMA 1A | 1_D14 | stroma	1_D14	stroma	1273.03	429.636	76.7114	12.5694	114.416	9559.62	375.5	38.8963	1383.03	14147.4	141.652	924.258	764.685	103313	7.20775	216.027	546.864	18328.3	272.012	264.713	630.654	99.2041	2723.64	1543.45	52.4745	1156.98	219.939	7.16021	96.8061	944.443	6.85354	32.5775	2271.99	6.85354	156.717	100.712	82.7814	7.83391	235.09	21.883	51.098	20.5091	107.211	1012.28	117.882	2890.05	33.3096
TNBC TMA 4A | 4_I08 | stroma	4_I08	stroma	930.019	248.193	50.1254	26.5687	79.6512	8347.59	346.993	13.5684	856.238	16201.6	127.914	84.8581	465.7	44967.9	17.5239	103.331	899.959	8671.48	39.676	145.856	597.669	23.4459	3684.35	1631.07	85.426	1624.88	152.806	7.00638	96.0525	555.598	10.737	13.8769	335.334	4.34598	291.865	45.6696	113.21	3.49613	249.647	162.614	25.7388	10.393	87.0945	1168.3	200.625	1278.6	17.3905
TNBC TMA 1A | 1_E17 | stroma	1_E17	stroma	950.85	323.799	12.5558	13.1361	131.681	8151.23	450.39	38.2356	1322.31	16591.8	53.4015	527.31	951.88	82718.4	13.1686	151.923	1227.02	14570.2	74.5375	345.496	2970.49	102.776	16014.7	1145.39	22.136	1250.26	140.034	13.1626	53.4666	821.975	40.3425	39.1049	1237.05	32.6585	241.63	100.097	239.269	13.9402	144.308	37.4077	85.9635	26.0332	109.08	1378.15	79.3486	3070.07	13.0683
TNBC TMA 3A | 3_C16 | stroma	3_C16	stroma	2564.51	1333.58	77.1713	93.0119	140.235	8641.4	1595.98	71.6572	1264.08	15650.7	397.503	125.719	1867.77	13017.5	17.4354	961.525	2161.08	7192.18	98.8158	780.338	818.308	92.3443	37006.4	2350.33	268.432	2331.33	215.692	36.7578	179.527	930.033	45.7917	20.7893	2216.59	160.864	599.143	270.49	335.514	19.8367	1002.95	287.227	117.631	37.7235	388.362	1633.9	225.873	1737.67	38.7268
TNBC TMA 3A | 3_D01 | stroma	3_D01	stroma	2314.46	599.507	38.1981	131.978	95.1956	6495.17	508.064	31.5278	990.997	20822.2	351.536	49.7827	340.716	7013.15	16.1096	275.904	1410.69	9155.48	52.1725	507.276	126.528	60.9446	681.688	1782.51	119.922	2896.21	284.702	24.2591	92.1531	677.733	18.1327	8.23222	880.718	23.8873	402.606	147.913	107.551	34.0383	579.967	1007.38	46.58	32.3654	167.765	1037.89	113.293	1181.22	17.891
TNBC TMA 4A | 4_B08 | stroma	4_B08	stroma	410.807	216.54	52.175	35.9341	123.836	6044.72	239.382	36.912	1043.32	22373.9	130.535	372.372	243.233	46702.3	6.73596	306.87	796.958	5156.64	38.1764	180.885	11299.9	156.975	34888.9	838.769	39.8868	2366.5	53.0284	35.5024	46.2388	306.909	8.84555	7.84541	6073.13	31.0741	210.429	111.965	166.657	30.6547	175.288	31.7048	53.0198	14.574	129.579	1400.56	17.4527	1040.56	22.4425
TNBC TMA 4A | 4_I03 | stroma	4_I03	stroma	2316.16	1364.66	121.394	53.9542	125.883	6809.72	1441.62	36.8494	2145.04	19860.4	185.507	457.887	1320.26	59062.4	38.4584	328.374	1696.41	25966.2	45.4102	521.714	549.798	69.577	31058.6	2403.97	170.005	7933.52	303.817	11.4258	48.5075	474.732	40.9903	26.0496	930.595	33.0895	361.206	292.841	341.355	35.5166	355.219	104.05	59.8748	44.6067	326.314	3581.49	242.851	4890.28	34.9699
TNBC TMA 1A | 1_E16 | stroma	1_E16	stroma	3806.86	1028.38	84.4854	95.9593	169.156	5937.89	1754.55	51.456	2843.54	22776.4	215.597	148.528	2609.1	31300.7	8.86087	636.074	2217.69	29375.2	58.5139	937.925	497.304	138.312	4574.4	5093.04	283.003	8292.57	480.554	8.85685	62.959	939.376	18.0971	26.3129	462.435	32.9628	437.737	211.682	286.221	37.5204	809.184	151.025	108.456	35.0344	209.709	1957.7	204.67	4514.14	52.7605
TNBC TMA 5A | 5_D05 | stroma	5_D05	stroma	654.192	451.192	84.5624	23.1837	130.666	5196.24	454.176	11.8397	417.897	26027.3	77.5119	65.5029	143.041	69113.7	27.5243	301.862	410.874	2549.71	72.1272	547.829	366.386	92.0644	19049	1017.4	30.8451	2172.04	94.312	24.4549	34.1468	203.015	9.36909	6.05445	8366	15.1691	349.645	66.4184	74.0901	3.23747	455.232	49.2293	34.9371	12.0918	61.5224	1386.93	55.2835	1363.27	6.06995
TNBC TMA 3A | 3_F11 | stroma	3_F11	stroma	1650.98	420.668	23.9598	25.227	63.9391	7038.11	342.254	22.5391	539.517	19216	141.933	45.7457	298.799	1977.98	4.74505	109.427	498.707	7410.41	119.452	174.03	93.7774	28.3832	1116.64	738.954	38.893	1618.45	72.7419	33.0669	39.8722	302.268	12.4191	25.999	290.187	22.2086	74.6234	158.512	50.5107	8.02746	135.838	145.011	22.6019	12.9945	173.167	450.565	99.5199	233.741	5.11628
TNBC TMA 1A | 1_I05 | stroma	1_I05	stroma	1874.44	318.151	36.6063	56.7775	73.0022	6921.76	346.087	26.3919	1235.84	19539	252.446	90.1603	151.301	24693.6	9.76732	95.2169	523.657	23802.5	34.4244	283.674	332.247	49.9958	4705.73	1871.97	57.0449	1289.9	170.79	10.4629	82.1348	428.974	23.1054	31.5729	215.57	14.392	115.744	76.3414	93.1338	6.18461	235.331	624.51	24.8211	10.833	118.27	995.158	112.429	849.624	19.7575
TNBC TMA 3A (2nd scan, ROIs 54-91) | 3_J14 | stroma	3_J14	stroma	2699.89	290.779	71.033	40.8567	160.319	9126.36	1083.28	33.8231	779.862	14819	285.456	69.193	266.112	2309.16	33.0938	1547.31	721.999	28125.2	42.9835	115.442	430.526	91.0048	1969.01	346.125	212.122	7665.96	125.49	15.7312	125.223	676.962	14.109	8.96636	818.033	49.3545	299.165	172.195	149.908	69.2747	890.262	17.9073	72.1319	26.8691	157.246	1150.58	254.751	2075.42	20.0613
TNBC TMA 1A | 1_D08 | stroma	1_D08	stroma	1572.18	426.235	125.918	113.476	166.009	11124.3	1222.62	100.33	2316.02	12157.5	60.8967	7907.65	977.335	104425	17.6781	526.267	857.067	14317.3	124.734	413.821	91.3888	54.8333	24172.8	2130.29	50.7576	5106.53	150.171	36.9383	140.458	768.438	15.906	16.8062	2187.62	36.1476	101.059	162.362	229.953	17.6781	829.804	37.6302	150.632	17.6781	276.541	2252.07	286.181	4511.55	68.7355
TNBC TMA 4A | 4_F09 | stroma	4_F09	stroma	1379.21	456.252	81.8647	31.7441	181.528	11141.9	1189.16	29.8563	1145.8	12138.3	412.206	397.308	644.613	134061	181.819	634.447	629.011	12902.7	28.1063	546.638	486.957	52.8916	17836.3	1971.9	131.758	9210.3	232.732	58.2277	230.564	2109.4	29.8563	88.9735	3438.92	85.4167	61.3004	116.684	97.5551	29.8563	133.344	27.887	29.8563	33.3653	257.72	2911.65	117.714	14868.6	167.217
TNBC TMA 5A | 5_F01 | stroma	5_F01	stroma	2232.57	510.35	44.888	76.5858	99.5354	8180.78	877.287	32.2	1452.31	16531.9	203.418	87.1404	328.712	36176.9	5.69685	460.526	1320.47	24478.7	64.7272	410.159	677.357	49.3025	1557.3	2510.7	151.715	1711.71	175.465	15.9637	82.1747	553.662	32.6789	39.0287	304.038	24.979	648.715	79.975	114.115	3.27415	365.574	1550.5	28.3481	18.2948	182.136	1205.53	83.9084	1249.21	24.4502
TNBC TMA 1A | 1_G06 | stroma	1_G06	stroma	2965.05	1251.56	70.5156	82.0299	174.404	7294.54	1360.96	43.7745	2955.56	18540.4	263.369	155.131	1316.58	59061.2	15.4892	300.27	4355.31	6020.76	44.6951	997.948	705.591	78.8523	7165	3499.71	150.595	5692.01	479.965	14.4679	128.899	443.358	29.617	38.3194	174.869	19.8087	1108.85	249.336	219.773	15.1928	578.706	207.873	19.269	6.63226	224.837	744.131	348.058	1608.86	16.6194
TNBC TMA 2A (2nd scan, ROIs 13-100) | 2_B08 | stroma	2_B08	stroma	458.437	151.501	47.4133	25.7391	108.64	7147.47	325.577	44.215	533.973	18921.9	119.368	121.628	952.012	60562.4	18.052	181.975	1960.29	8806.68	52.0904	129.97	789.682	42.8863	10110.6	1017.47	30.5238	1568.71	50.5464	20.2341	90.1361	688.955	34.5174	17.1768	1179.58	49.4704	131.362	16.8948	154.435	10.6239	149.308	54.914	74.8574	19.3241	79.6067	1755.16	156.805	4798.75	16.1411
TNBC TMA 3A (2nd scan, ROIs 54-91) | 3_I11 | stroma	3_I11	stroma	2472.28	666.721	57.2907	49.2591	139.775	7936.93	714.506	48.3384	999.958	17039.8	141.225	178.792	458.279	41018.5	15.0648	252.832	1023.11	9367.16	70.7936	587.93	160.941	52.326	7173.81	2209.26	86.9844	3657.07	177.559	24.2066	126.682	769.849	18.7095	80.8718	1824.57	30.5219	504.876	138.352	183.379	26.2321	475.242	97.6936	50.799	28.1957	353.71	1138.38	117.05	1741.92	42.8531
TNBC TMA 5A | 5_D01 | stroma	5_D01	stroma	2294.62	523.643	33.0472	35.2513	95.9544	6126.82	1525.6	6.68771	1255.49	22074.1	718.894	48.6444	194.279	15180.2	10.4696	104.807	1241.92	11561.2	37.0863	588.398	269.41	22.7293	3657.51	1086.45	80.9915	1635.83	198.501	18.6628	39.6159	317.554	14.8785	14.1831	1340.74	30.0267	5156.27	66.4339	51.2705	6.44583	803.835	21.2444	40.7496	6.07168	325.721	1436.83	69.2599	1331.29	12.6932
TNBC TMA 5A | 5_A05 | stroma	5_A05	stroma	557.581	136.635	30.8597	4.98593	43.7184	9045.92	293.183	14.758	812.779	14950.8	780.625	70.427	233.881	16859.2	4.07967	147.103	861.882	6951.15	22.9557	147.315	384.033	35.7222	5477.04	366.836	6.20841	621.014	56.6592	10.0602	16.2962	169.46	6.80793	8.38485	544.325	21.4657	239.743	23.8253	32.6883	0.960382	85.1714	7.88418	28.4212	5.24057	67.4651	467.588	22.1867	964.274	8.75472
TNBC TMA 4A | 4_I04 | stroma	4_I04	stroma	3021.96	1197.51	64.2822	159.995	79.9914	8503.46	1225.72	78.052	2016.17	15904.6	242.691	82.7935	2091.06	33034.7	20.3651	539.644	1420.3	11350.1	48.0926	328.888	101.898	58.9494	13495.2	1747.24	78.7707	4472.84	386.116	48.4029	89.9023	545.869	57.8821	41.3825	530.688	12.7401	346.678	219.682	137.128	25.0764	305.664	1832.02	15.8529	11.8104	195.834	2808.18	110.227	2142.16	98.7615
TNBC TMA 1A | 1_F08 | stroma	1_F08	stroma	2653.67	1371.3	39.4627	30.2181	69.409	5594.52	653.202	26.9984	2673.52	24174.3	172.59	57.6804	484.835	10787.6	2.84192	242.734	485.367	15226.7	93.7455	992.558	169.556	46.7483	4322.86	2443.74	129.956	2407.23	224.058	15.8436	53.7309	413.428	9.91746	51.9047	765.185	14.5104	71.1036	165.461	110.204	4.80783	118.337	376.842	27.0736	15.5654	230.475	1121.54	44.4114	2021.63	15.3213
TNBC TMA 2A (2nd scan, ROIs 13-100) | 2_E07 | stroma	2_E07	stroma	1374.35	666.835	90.0776	30.0914	131.349	6555.76	635.233	26.8931	2444.97	20629.8	112.68	170.779	1530.02	41588.2	16.6718	598.391	1511.29	6459.95	62.9113	643.544	2735.08	30.9803	19978.4	2048.08	70.0623	3008.14	82.7343	5.54356	62.0496	616.68	34.0499	638.104	1372.79	13.7822	196.097	72.415	39.2677	5.88293	167.474	78.9323	72.5551	16.4794	341.96	1653.24	117.201	2381.27	44.1198
TNBC TMA 2A | 2_A04 | stroma	2_A04	stroma	1364.63	574.743	45.3115	12.3898	100.802	7358.01	514.86	26.4046	474.645	18380.5	410.413	66.3824	364.845	16730.6	13.2008	171.473	1169.95	17761.5	39.8507	316.086	256.458	45.1358	1591.38	987.999	80.6244	1956.48	152.543	10.5558	59.8505	336.57	10.7843	10.4535	1200.27	14.1866	202.472	86.0075	81.7282	10.2479	200.919	100.831	53.8587	26.0969	141.631	972.185	84.8456	2933.21	19.2138
TNBC TMA 2A | 2_A09 | stroma	2_A09	stroma	1220.58	255.044	29.8558	49.8061	88.9539	7207.84	243.08	17.0473	617.91	18763.5	116.068	87.479	509.688	13095.9	8.80676	116.654	804.69	20067.6	51.6948	211.581	352.747	57.8234	2923.71	1732.94	88.0012	2397.41	182.099	19.5617	58.6016	437.25	14.9888	36.8068	301.301	14.5607	142.259	64.8169	59.2652	7.25109	125.998	532.773	32.7373	11.6068	237.377	1104.68	47.1698	1173.39	14.5662
TNBC TMA 3A (2nd scan, ROIs 54-91) | 3_I15 | stroma	3_I15	stroma	920.629	390.105	44.8446	9.23782	140.893	10299.4	635.042	37.2148	975.33	13131.3	102.347	147.531	469.018	56000.9	46.6155	214.071	1159.26	4482.65	77.1684	206.156	981.14	99.1625	6154.3	511.346	60.7505	4209.96	121	20.4281	161.733	824.495	30.0744	55.7728	1152.92	28.0993	1519.1	198.735	381.728	42.9333	1352.44	34.7134	62.13	24.6758	202.754	666.847	73.1696	3314.66	6.42917
TNBC TMA 4A | 4_F01 | stroma	4_F01	stroma	11717.9	3389.15	146.092	95.5955	141.727	9407.36	6414.61	68.7739	5313.97	14376.4	955.632	113.949	4443.23	39350.8	43.4554	2375.62	1703.81	8278.41	188.09	2098.63	102.908	132.733	33094.9	5055.66	374.737	13220.1	944.213	68.1915	154.296	786.81	18.129	138.931	5467.95	38.1078	656.366	546.602	217.616	20.4594	609.772	223.947	64.8717	33.4926	392.845	4324.48	206.786	6389.38	55.9516
TNBC TMA 5A | 5_G05 | stroma	5_G05	stroma	463.92	132.631	40.1196	29.0128	70.8221	8417.7	445.118	9.93412	1210.78	16066.6	115.725	43.5723	619.699	21202.9	10.8771	147.789	751.72	21934.2	25.686	198.783	1055.04	15.3625	6727.42	1772.77	42.939	1083.67	134.56	26.7533	41.4808	652.729	4.76121	8.64632	272.802	20.9074	71.7349	44.1954	64.7867	4.12505	69.5214	166.388	20.3846	7.84463	51.3928	994.534	46.9705	1409.26	16.1066
TNBC TMA 1A | 1_I13 | stroma	1_I13	stroma	134.198	93.5873	49.0368	20.8471	50.8504	6058.41	110.548	23.7301	98.8925	22323.3	157.153	52.9586	77.2921	21928.3	13.5089	111.367	221.442	7411.88	25.92	93.8102	1042.86	26.8835	5240.98	769.911	11.1967	172.762	8.5375	8.02685	38.3371	424.032	2.11275	2.28754	781.998	1.93717	17.8421	64.2896	31.0097	10.3963	44.8407	52.5388	18.4026	5.8757	61.1312	922.557	54.8381	1014.02	14.3308
TNBC TMA 5A | 5_H03 | stroma	5_H03	stroma	602.547	372.698	42.9379	30.5489	60.2505	7325.85	414.919	25.2092	814.231	18461.2	201.464	71.7139	520.158	16815.5	4.67142	122.508	639.317	19338.1	29.3823	387.318	753.173	29.8514	5781.96	1546.56	53.1396	1097.7	106.909	23.2031	33.3312	449.835	11.9898	10.5569	221.884	20.4357	90.9897	69.3522	66.0327	7.61587	80.1919	101.642	18.9241	4.43074	84.6841	1008.71	26.965	1200.01	12.953
TNBC TMA 4A | 4_G03 | stroma	4_G03	stroma	1008.76	154.821	30.231	17.5475	117.277	8690.82	257.515	19.2223	438.155	15561.7	173.162	564.55	413.897	38810.6	7.24232	99.7748	1028.25	20186.6	19.7291	98.8439	507.024	84.5334	8989.64	939.687	15.1861	3286.33	43.409	12.3629	92.3403	596.727	24.5289	18.3286	288.396	11.857	91.2379	34.7578	91.1983	69.2768	248.289	33.9651	81.8799	6.62627	277.207	1646.29	57.7729	1183.12	36.0796
TNBC TMA 5A | 5_D02 | stroma	5_D02	stroma	737.914	92.1425	55.1692	5.88487	91.5353	5596.94	99.6589	13.3974	92.6104	24163.9	103.151	188.807	304.87	10425	8.73901	247.009	379.229	12922.6	18.5736	94.8404	1194.35	22.7666	3783.73	785.473	5.79461	1706.54	108.25	14.5394	22.045	273.693	12.4191	4.73545	283.684	10.0253	63.6102	62.1069	89.8708	122.672	106.951	11.8218	209.525	8.10888	124.571	1064.55	23.1246	2289.95	2.11901
TNBC TMA 1A | 1_B17 | stroma	1_B17	stroma	3718.54	1924.85	43.4271	64.2314	66.2228	5779.3	893.826	33.9551	1665.92	23401.4	718.308	86.0313	672.715	6031.42	7.37178	379.882	920.049	10540.7	184.511	1472.69	131.946	40.4208	566.845	1582.52	272.434	2069.16	428.362	36.5311	45.1678	136.549	36.4442	33.6595	266.26	42.8669	328.477	261.505	64.4592	14.5498	150.282	495.117	23.4091	24.0332	132.023	670.393	29.3054	1040.8	17.2218
TNBC TMA 4A | 4_C06 | stroma	4_C06	stroma	1095.29	524.288	36.8772	38.3463	63.9938	6196.99	585.928	31.6436	960.205	21824.1	268.892	299.179	638.913	31169.4	8.79567	202.596	898.236	14297.8	39.3408	355.66	769.592	43.2355	4767.3	1740.29	120.066	2232.85	242.08	14.5628	71.3721	662.629	25.0834	34.4539	566.533	22.8016	228.429	69.1311	119.15	25.4927	344.762	148.355	20.7851	16.685	212.598	1479.78	112.825	1864.81	21.6789
TNBC TMA 3A (2nd scan, ROIs 54-91) | 3_G15 | stroma	3_G15	stroma	1007.71	438.901	205.684	19.8981	304.47	8845.19	646.597	65.3918	447.164	15290.1	589.074	149.374	778.68	122157	283.331	463.875	1153.85	18025.6	100.674	201.753	5162.51	119.822	35717.1	2201.92	193.729	3621.29	209.202	157.714	132.901	633.007	10.4305	20.7839	1817.24	50.4199	155.19	98.5345	1228.05	64.2738	327.301	57.7724	151.934	33.8126	94.3024	1385.78	126.344	11881.3	20.4564
TNBC TMA 5A | 5_C01 | stroma	5_C01	stroma	2697.17	837.269	41.5163	62.3569	63.8572	9003.6	753.288	10.7203	1046.55	15021.1	122.328	170.063	318.982	8686.61	2.2667	111.14	3512.01	13066.4	77.9683	334.28	379.66	44.528	1541.04	1925.46	65.0816	6377.54	323.057	18.945	76.0405	347.997	26.5132	17.2392	169.843	9.26972	1300.11	154.054	103.196	5.18188	2780.67	595.883	14.4856	2.26102	97.5099	721.902	41.281	964.875	22.0332
TNBC TMA 1A | 1_H15 | stroma	1_H15	stroma	417.347	219.741	74.6607	24.7887	124.911	5101.45	249.738	18.2641	330.487	26510.9	62.0798	110.027	85.3992	60066.5	16.2454	645.819	304.241	4227.92	71.5263	198.877	223.594	83.8479	16399.7	667.524	36.9598	847.502	40.0947	20.1729	71.5935	382.159	3.86177	7.34259	7523.38	31.5856	390.015	81.5758	75.3494	35.3135	634.444	20.5507	41.1318	7.7042	75.5125	855.586	320.394	1139.53	11.2614
TNBC TMA 2A (2nd scan, ROIs 13-100) | 2_H16 | stroma	2_H16	stroma	2084.26	507.808	50.4584	35.8825	136.044	7367.38	894.612	71.4782	2128.71	18357.1	607.789	204.251	2056.67	23563.5	10.0004	3285.21	1343.56	22073.7	28.3128	526.648	548.468	46.2725	37110.7	1462.93	61.8312	3875.39	151.541	10.0004	110.894	642.721	11.3587	43.311	1249.69	27.5079	506.717	111.579	166.351	19.6837	387.581	54.0619	74.6625	55.6235	343.61	2475.91	211.5	9258.85	38.7615
TNBC TMA 4A | 4_G17 | stroma	4_G17	stroma	5374.19	2029.62	131.558	221.987	327.863	7782.38	2855.2	65.151	7026.44	17378.2	501.457	485.793	2232.44	113764	13.8474	270.818	3081.26	17496.2	117.92	877.988	207.259	125.94	48907	10960.8	380.169	13263.4	722.034	75.1956	299.248	2074.34	93.6764	14.1763	3316.04	68.5586	668.547	329.371	555.627	13.5267	1139.86	223.841	53.4753	90.033	541.687	4015.61	631.496	7213.2	145.244
TNBC TMA 1A | 1_E06 | stroma	1_E06	stroma	3150.82	837.026	59.4855	309.71	92.5281	7184.32	1158.42	25.7956	534.942	18824.9	286.456	82.0881	716.061	4277.24	6.73051	249.688	2752.2	3984.41	71.5242	582.605	120.273	53.5765	1021.34	2177.81	81.8185	5497.56	455.137	11.9976	114.604	332.327	28.6944	18.2355	145.322	11.5818	1449.96	251.976	65.9197	4.21052	905.293	459.792	20.9571	3.90325	258.887	593.798	113.335	362.946	16.32
TNBC TMA 4A | 4_E13 | stroma	4_E13	stroma	3205	857.994	93.1825	84.6448	91.4217	7909.86	1171.85	33.7504	1688.02	17098.2	212.533	268.794	985.113	28667.4	3.74864	304.114	2392.09	27586.2	56.5392	575.48	544.032	64.9329	2752.86	2428.11	74.9273	2541.15	247.242	48.4146	114.02	427.653	26.5174	19.8261	602.38	36.9505	462.489	116.042	56.1263	47.7479	595.153	728.711	45.1259	47.5644	404.962	2803.68	110.712	2138.94	14.0455
TNBC TMA 3A | 3_B06 | stroma	3_B06	stroma	4915.6	1894.72	53.5145	207.85	149.95	11492.3	2272.56	29.2896	10450.8	11768.2	171.634	60.2288	4579.15	6031.53	16.957	451.397	3326.76	8179.66	130.026	1043.6	564.865	78.1864	3701.65	2102.96	519.38	11372.9	678.352	126.047	195.921	490.3	108.488	30.9702	1241.17	69.7451	989.934	1062.79	311.588	43.0307	1115.52	155.171	51.3995	28.747	343.797	850.892	130.171	3374.1	45.7092
TNBC TMA 3A (2nd scan, ROIs 54-91) | 3_G05 | stroma	3_G05	stroma	7082.59	1890.04	65.9781	181.645	192.63	7629.45	2381.46	73.3598	3809.75	17726.6	574.256	77.7644	1550.77	12398.6	43.9606	635.506	7592.12	6787.81	110.995	1430.65	241.672	72.4668	1770.58	3386.92	305.293	10704.3	297.764	89.1634	111.493	716.251	54.5828	45.4147	1398.67	55.0726	4500.75	691.197	505.812	56.6711	6433.69	305.663	106.772	59.1591	581.579	1501.35	184.998	3703.67	24.7073
TNBC TMA 4A | 4_H14 | stroma	4_H14	stroma	316.333	153.049	107.215	35.4149	185.3	6824.77	298.881	108.484	513.092	19816.6	96.3759	164.392	455.213	75794.3	35.4149	1366.76	303.703	5180	33.4218	146.278	809.299	122.9	71999.5	925.133	62.5617	9348.77	35.7774	100.912	214.208	798.633	40.225	268.414	1559.5	162.358	99.6924	35.9218	346.533	34.8535	424.841	35.4149	88.1354	32.8304	128.089	1886.8	136.181	10665.8	34.317
TNBC TMA 4A | 4_H02 | stroma	4_H02	stroma	1433.95	465.006	36.5106	51.4111	79.557	6811.39	406.878	21.2124	1369.49	19855.6	896.112	136.307	236.691	17679.6	4.71696	194.39	536.825	11976.1	85.0503	309.725	241.139	27.8237	2852.87	1142.98	72.9742	1177.81	182.035	11.7146	81.1706	396.146	12.1066	19.1877	521.928	27.5132	102.56	70.0282	35.4218	10.2535	115.387	529.872	23.8857	15.6587	269.684	1461.56	58.9936	98.367	10.8994
TNBC TMA 2A (2nd scan, ROIs 13-100) | 2_C02 | stroma	2_C02	stroma	1895.58	378.063	148.825	41.1359	245.987	10102.9	1013.32	67.5931	3008.08	13386.6	162.374	588.2	2789.56	135133	38.2002	296.27	2573.7	32333.9	156.094	262.611	4329.29	111.469	20380.6	2202.87	44.5001	4298.14	207.764	32.6045	129.049	1101.81	25.1571	14.3223	1528.85	41.6937	143.961	78.0861	414.222	59.0555	480.194	39.8114	135.236	54.3679	237.193	2881.32	145.108	13689	70.4833
TNBC TMA 5A | 5_G04 | stroma	5_G04	stroma	391.146	146.042	25.1347	30.2939	88.7391	5867.81	264.187	49.7893	234.55	23048.5	170.896	76.4338	322.62	30747	18.1718	217.856	399.282	14129.7	57.9317	132.161	1724.02	52.9346	3563.17	944.552	10.7604	2977.7	71.5282	19.1552	15.5925	509.901	11.9315	5.29121	813.291	20.9574	23.6534	45.3078	212.309	36.1805	49.7768	10.6914	10.2167	4.91461	91.9921	323.73	41.1974	2880.73	15.136
TNBC TMA 4A | 4_D04 | stroma	4_D04	stroma	2112.6	628.812	49.2865	36.5095	89.4412	9452.87	824.372	8.31168	1846.12	14307.2	295.359	192.706	507.056	3258.74	6.50596	145.581	632.132	5962.12	134.435	500.127	130.212	47.081	5344.71	2163.63	64.709	3480.06	275.485	19.3289	61.5447	1138.11	13.8686	35.2542	537.676	14.9272	175.676	235.313	67.703	20.0277	270.414	39.6047	10.1289	26.4112	176.647	1679.45	82.1655	1524.63	15.7755
TNBC TMA 4A | 4_A12 | stroma	4_A12	stroma	537.928	107.489	66.7614	30.2022	119.253	12040.7	391.826	39.909	409.257	11232.3	636.299	181.29	1125.85	25713.8	10.5911	295.655	1237.63	56390.4	72.5831	144.686	299.58	71.8893	12328.3	957.202	22.3853	1595.03	51.4028	31.6568	50.924	822.516	7.3641	8.06208	931.199	27.0892	99.9821	31.7189	75.1372	12.4661	120.825	30.3227	30.743	9.06991	101.194	1740.47	79.9975	1316.03	26.5158
TNBC TMA 5A | 5_C03 | stroma	5_C03	stroma	499.567	70.7104	33.3755	13.2696	73.4806	6385.12	165.499	17.3378	567.722	21181.1	188.314	87.9545	203.639	19326.7	7.10199	114.031	941.264	8334.54	28.9292	89.2012	335.137	40.8947	2174.61	835.678	15.696	1542.62	78.3075	6.04727	50.2478	526.409	14.7561	13.7569	363.617	10.8493	117.651	32.7828	63.6399	4.41083	87.9537	9.24081	15.4127	5.77377	207.502	466.653	57.5882	121.176	15.0038
TNBC TMA 4A | 4_B14 | stroma	4_B14	stroma	3163.43	1624.94	55.3977	53.4152	82.8357	8085.55	955.365	27.4344	2613.39	16726.6	308.177	84.2315	539.929	17029.8	14.018	340.916	1180.15	11266	136.196	694.609	177.235	53.0318	2391.52	2578.26	170.758	2475.55	130.625	44.3297	84.7704	471.791	21.0379	14.3268	355.907	36.9527	656.875	193.063	71.5668	36.454	246.847	471.285	31.5251	30.3296	364.957	1559.95	51.8861	805.816	22.2402
TNBC TMA 4A | 4_B02 | stroma	4_B02	stroma	1030.31	425.315	38.3302	11.1243	93.9134	7223.86	431.454	20.3101	1484.09	18721.8	83.4303	182.926	759.346	37852.9	13.7739	181.324	1376.16	7840	43.7757	238.118	1388.4	66.9879	8207.97	870.665	28.8818	2428.65	110.077	11.7563	40.5274	333.553	15.5502	19.3659	394.746	18.792	177.971	58.7595	67.4515	7.98515	224.301	28.7097	23.5946	12.6023	179.252	1182.59	47.0897	1378.86	26.685
TNBC TMA 5A | 5_B06 | stroma	5_B06	stroma	1900.33	659.758	28.8268	77.5056	96.7086	10699.6	1227.94	10.9813	4151.73	12640.1	248.996	48.1656	1601.61	11464.5	10.0198	341.152	3669.34	12440.2	70.9845	446.203	1206.57	57.314	11516.5	1119.47	213.595	6220.74	236.64	16.8992	50.4389	329.591	26.3156	14.3367	626.518	9.24457	1007.91	148.784	258.921	4.55991	439.144	30.6547	31.5469	13.0074	144.055	659.234	210.284	3602.47	28.9322
TNBC TMA 1A | 1_G08 | stroma	1_G08	stroma	2787.16	761.802	33.0179	214.277	40.7298	7578.69	1004.48	17.4953	1266.16	17845.3	841.607	62.8012	433.788	6045.57	8.23955	260.324	1411.93	19434.3	31.424	733.201	201.893	56.101	433.236	2245.81	153.766	2562.97	391.797	36.5695	77.5791	499.315	18.1392	44.4851	292.313	26.9793	649.953	137.085	46.6901	7.16508	471.737	565.459	22.0183	22.616	465.497	1552.08	26.2911	859.28	19.1556
TNBC TMA 1A | 1_C15 | stroma	1_C15	stroma	172.158	93.2365	42.628	4.12389	65.2773	4411.06	108.07	13.5525	150.045	30660.2	65.9263	46.4368	90.639	29050.1	22.9775	63.3105	224.032	3777.25	55.6391	106.856	786.933	59.5993	2442.69	164.471	18.7368	128.722	7.65125	2.17908	2.50398	147.024	4.32345	4.30747	307.306	10.4495	59.3781	65.3482	13.3955	13.3208	105.032	17.96	13.1201	2.33589	13.6809	118.843	40.7321	16.8513	2.11979
TNBC TMA 5A | 5_A08 | stroma	5_A08	stroma	1715.11	877.14	23.7561	14.969	64.7491	6764.37	820.868	13.846	883.434	19993.6	111.073	45.2939	258.374	16290.2	10.3639	95.3418	1084.32	4778.52	197.785	524.931	992.88	45.0861	3490.77	832.319	59.7412	3044.27	131.906	22.1772	42.8621	224.528	8.84388	41.9558	314.27	12.3934	530.322	96.2898	71.9526	5.54484	472.396	54.6239	9.37669	8.47191	90.3675	481.735	12.8097	1282	6.06552
TNBC TMA 3A | 3_C11 | stroma	3_C11	stroma	1754.18	282.689	59.9899	48.3625	107.175	6954.69	309.242	10.5957	843.59	19446.4	177.537	124.476	321.48	13267.5	29.9407	230.99	537.271	25857.2	73.4064	277.871	751.103	87.368	11509.1	1657.15	75.3374	3244.29	125.621	86.8867	140.953	928.421	15.2108	30.3092	428.131	58.822	133.467	186.801	113.108	31.2436	405.452	360.401	55.3913	16.4363	256.707	850.166	40.9441	1225.26	24.8597
TNBC TMA 5A | 5_C13 | stroma	5_C13	stroma	1574.28	727.051	16.9772	8.62358	72.9354	6619.21	494.907	17.1782	605.336	20432	100.286	93.7121	377.837	27465.9	3.84179	285.045	533.578	5669.79	92.9929	692.404	293.832	47.2625	6614.1	1557.01	89.1587	1450.45	99.547	11.4138	33.9195	349.577	2.72981	28.6244	420.472	8.81456	326.998	63.3821	56.4406	7.09584	217.343	109.138	23.9247	8.91194	136.908	750.692	166.351	677.78	4.65774
TNBC TMA 4A | 4_B13 | stroma	4_B13	stroma	677.823	287.015	51.6222	21.7764	91.1273	7079.64	452.161	19.1735	755.899	19103.2	361.626	246.685	553.107	39422.3	11.663	3909.49	297.007	5144.59	49.5756	127.888	403.505	42.0049	4323.24	708.826	13.8125	1256.77	76.0765	12.2942	29.3555	373.276	2.7168	8.34396	1343.55	8.07053	41.2929	46.5272	48.0932	13.2694	51.1164	10.9791	7.86871	2.52344	99.1912	1657.66	45.328	1031.61	12.9528
TNBC TMA 1A | 1_B11 | stroma	1_B11	stroma	4629.8	789.658	50.0254	120.246	83.1896	8450.24	1622.05	37.7898	1362.89	16004.7	367.39	82.9465	2658.92	16123.3	14.6419	545.866	2415.28	8335.5	54.1003	455.903	447.753	36.7311	735.079	2745.11	226.642	2938.26	264.693	20.7333	73.0722	610.503	32.3961	10.87	572.043	19.6692	580.384	182.844	66.5098	11.6249	1721.54	462.144	30.8648	18.0912	450.486	2367.1	98.0292	1871.4	16.9522
TNBC TMA 4A | 4_E07 | stroma	4_E07	stroma	1447.94	848.839	67.7663	10.1283	166.14	9390.83	804.192	58.9617	2049.59	14401.7	123.522	387.662	992.962	113462	50.7668	403.474	1001.07	8022.81	57.4707	376.617	4197.12	147.166	39088.9	1356.56	76.804	813.757	118.768	30.4463	82.4487	633.768	10.3684	50.2517	1333.55	12.5903	687.892	88.2033	92.2418	42.9934	630.507	76.9132	140.846	10.0362	180.224	1613.57	91.7702	2893.15	30.2282
TNBC TMA 4A | 4_H12 | stroma	4_H12	stroma	2263.41	952.17	52.314	36.5747	72.277	7412.6	886.457	38.8595	1016.96	18245.1	447.872	250.333	791.44	35733.9	35.9536	860.305	783.178	11286	46.4628	542.987	110.07	57.8396	10846.8	1364.21	194.711	2588.17	176.667	46.217	125.587	340.9	20.4123	34.866	735.377	21.1908	276.935	112.405	52.5181	9.10625	114.522	240.518	29.5185	11.963	369.521	2474.69	62.0778	889.933	16.3637
TNBC TMA 2A (2nd scan, ROIs 13-100) | 2_B07 | stroma	2_B07	stroma	5544.58	1373.7	42.4236	113.507	82.312	8401.25	1137.24	31.9538	4082.52	16098.1	244.891	101.475	1039.73	26452.1	14.1332	274.766	2393.5	12068	146.38	1019.79	245.044	57.5594	1910.6	2611.74	268.848	3840.64	334.679	58.8403	136.657	545.665	23.1636	48.4128	503.547	11.0661	407.41	151.924	103.637	23.7647	293.678	1625.79	113.028	44.0906	407.341	2639.74	153.266	1570.54	41.1608
TNBC TMA 4A | 4_B07 | stroma	4_B07	stroma	1216.68	340.992	66.5834	30.0597	140.479	9301.08	409.626	32.9287	1121.27	14540.7	86.4477	437.497	939.227	42547.7	42.5363	195.336	1467.87	17595.3	79.664	232.216	713.456	62.0612	10503.9	1669.23	72.4688	4443.73	69.0501	27.2291	62.5779	466.359	18.0082	26.9124	461.955	30.4673	211.256	68.0476	167.386	55.4841	223.299	12.4679	49.1835	14.5943	280.851	3275.3	54.5331	1531.01	22.0736
TNBC TMA 4A | 4_B11 | stroma	4_B11	stroma	1100.36	567.792	80.2519	18.1359	135.417	10733.7	893.306	37.2589	2141.11	12599.9	186.017	762.637	2171.48	121155	18.1314	157.594	3406.77	15428.9	44.9577	167.37	2717.04	72.023	9635.09	1698.48	75.1552	1645.97	178.423	47.7814	197.065	866.414	17.8574	416.17	1152.54	62.7323	273.769	95.437	168.223	41.2571	161.415	21.3352	15.2909	14.711	201.932	1283.19	76.3393	1773.15	15.1023
TNBC TMA 5A | 5_C12 | stroma	5_C12	stroma	530.312	228.575	43.794	4.86613	110.696	6454.76	196.861	24.9258	544.11	20952.6	93.496	115.833	257.457	55656.5	17.3428	199.142	405.759	8595.75	30.7166	109.231	1044.41	31.3757	9071.4	421.583	21.5617	797.973	41.1019	7.72871	13.6715	412.87	3.08076	2.93677	574.6	19.8956	58.5371	30.263	84.9292	2.71236	92.6077	5.8652	16.8753	12.5721	93.1959	1133.38	26.0747	2288.98	13.1414
TNBC TMA 2A (2nd scan, ROIs 13-100) | 2_H15 | stroma	2_H15	stroma	1514.04	535.962	47.0494	71.9352	76.1115	6439.11	462.729	9.5213	719.133	21003.5	101.503	86.5689	842.692	17368.2	10.4339	157.99	2406.06	6590.09	45.7599	537.285	95.8899	49.6182	2190.28	1471.27	75.7736	1282.98	184.636	14.1708	73.3214	431.074	12.7095	22.2117	319.615	22.2295	552.98	71.8824	82.1181	5.50616	414.745	1941.77	25.5267	10.3731	148.394	1753.39	471.513	1512.32	18.0714
TNBC TMA 3A | 3_F05 | stroma	3_F05	stroma	131.669	52.8619	58.5658	16.6299	111.676	4855.93	131.301	29.7247	206.654	27851.3	217.952	85.8002	114.264	19772.1	15.356	137.791	158.057	10374.2	72.4325	104.195	232.033	59.9239	23458.8	234.083	25.8131	634.299	16.3295	7.65905	23.3805	296.683	31.3625	7.65905	614.412	28.5625	43.3488	66.6996	46.5023	7.65905	98.1629	43.6215	50.1215	15.1788	72.6856	431.53	115.661	778.991	15.2391
TNBC TMA 2A (2nd scan, ROIs 13-100) | 2_E06 | stroma	2_E06	stroma	1077.56	211.846	58.676	13.329	128.669	7695.79	531.733	29.7806	1815.61	17573.7	636.37	280.808	922.379	51601.7	18.4619	323.432	1233.5	25646.9	69.6661	155.89	723.977	75.4748	12177.4	2113.48	46.551	1267.19	98.1617	30.7559	62.4653	1012.15	6.28431	12.1831	3473.95	7.63102	26.0583	60.1427	180.148	6.51459	140.497	75.753	115.496	54.7465	276.726	2480.75	123.605	6469.5	30.5356
TNBC TMA 5A | 5_H09 | stroma	5_H09	stroma	991.094	479.932	32.7383	33.201	73.601	6216.56	564.968	20.5771	330.216	21755.4	307.339	135.57	379.507	9139.01	26.6537	242.962	986.148	16175	93.9396	320.702	607.137	16.7059	4914.03	2059.21	97.0396	1084.35	60.6808	6.11827	14.7781	485.281	5.40441	39.5624	227.15	22.4421	406.092	65.4737	67.2067	12.055	172.598	142.955	17.8638	6.33469	134.945	1025.91	102.998	1303.32	8.66499
TNBC TMA 2A (2nd scan, ROIs 13-100) | 2_F02 | stroma	2_F02	stroma	2403.42	989.086	48.1508	32.0076	114.397	8004.85	1053.69	162.835	967.237	16895.2	311.721	579.447	284.359	57339.1	45.8321	312.241	830.543	29101.2	120.444	616.447	794.644	79.996	8114.88	2433.69	124.548	1518.86	124.665	22.0166	108.974	714.781	6.82877	22.428	1270.06	28.7086	224.059	95.5927	180.336	7.70657	358.535	217.918	81.452	16.8212	360.915	2643.73	103.855	5002.37	28.1008
TNBC TMA 1A | 1_D05 | stroma	1_D05	stroma	462.786	106.095	50.6508	5.54978	95.6284	7697.7	264.399	5.70081	516.544	17569.4	407.949	745.134	195.342	57402.1	16.6452	254.431	581.43	11220.8	47.1687	79.1534	418.512	79.3433	3072.86	884.215	4.92821	698.251	93.5987	21.9324	28.5651	684.411	5.46455	14.8854	3449.52	4.79919	147.331	46.1128	120.116	42.6098	96.8895	9.79321	60.8293	4.50173	261.218	2173.22	48.5183	3405.97	9.24293
TNBC TMA 2A (2nd scan, ROIs 13-100) | 2_H03 | stroma	2_H03	stroma	2656.75	1313.91	30.1154	19.3003	92.4165	5673.42	908.947	23.0692	1080.88	23838.2	484.737	46.535	332.951	4543.21	11.3835	160.153	729.244	8049.61	65.7532	325.103	71.3944	37.4584	738.858	1055.01	58.929	2395.08	36.5346	13.7185	55.2263	311.889	10.7715	13.1419	320.891	11.1823	283.843	97.8709	39.2608	61.2678	148.757	137.281	136.853	9.46918	186.589	1022.37	39.3097	1078.77	21.5876
TNBC TMA 1A | 1_G04 | stroma	1_G04	stroma	1883.61	432.731	46.1254	71.5427	66.0554	7779.68	1040.55	16.5438	2800.03	17384.3	136.862	73.9526	1078.24	10492.3	5.48802	210.651	2155.97	13331	51.4672	305.968	523.466	48.4265	7745.08	2153.53	102.075	3811.22	182.351	16.4037	54.8048	428.642	32.435	14.6215	664.643	26.0686	643.284	110.942	38.9341	4.30639	707.477	78.5623	11.3787	16.4493	121.007	625.658	39.38	1686.89	31.4052
TNBC TMA 4A | 4_F11 | stroma	4_F11	stroma	1240.29	305.615	40.124	40.4523	93.4204	7350.12	363.832	10.0739	1234.18	18400.2	196.261	70.9376	260.652	16798	8.91142	116.98	456.57	5223.56	28.9288	270.742	113.054	34.9968	3551.64	1481.1	53.2767	1015.34	101.235	11.4156	25.4262	296.602	3.98328	11.6289	390.671	18.1415	153.229	157.272	44.6267	4.49531	95.8542	848.79	15.8372	1.63532	112.28	565.005	24.5203	910.933	12.2936
TNBC TMA 5A | 5_F10 | stroma	5_F10	stroma	2030.75	577.923	45.6829	69.448	76.6177	6307.57	840.486	17.2901	1574.2	21441.5	441.1	91.4043	392.599	14375	19.543	143.593	1375.78	23862.3	37.2665	419.646	171.022	53.2253	4858.94	2744.93	159.817	3904.58	230.369	16.6803	72.8357	484.801	16.5474	89.0258	201.629	25.5963	337.105	109.424	90.2342	23.7923	157.449	137.479	20.0862	3.57612	385.982	709.573	44.5419	1138.36	32.4529
TNBC TMA 3A (2nd scan, ROIs 54-91) | 3_I02 | stroma	3_I02	stroma	1551.68	733.429	96.727	65.3772	123.982	7058.86	896.5	56.1976	2561.06	19159.5	245.592	191.842	621.088	29187.8	11.8824	1643.82	744.105	16710.4	52.4005	472.858	1523.4	159.711	52841.3	1443.62	102.351	1905.64	157.015	49.6566	94.4096	967.08	10.6913	22.5927	2819.43	11.8824	260.389	196.438	353.289	54.3287	707.922	50.5867	113.904	35.5581	151.026	1667.3	36.0671	4619.76	11.5502
TNBC TMA 3A (2nd scan, ROIs 54-91) | 3_I05 | stroma	3_I05	stroma	4456.43	858.144	86.2284	188.72	88.4201	8814.25	1815.86	62.9804	4144.09	15343.8	139.007	97.7258	1466.33	16722.5	6.05299	280.89	5251.71	7053.91	53.3863	665.954	888.679	68.8414	1312.09	4119.38	278.071	2526.21	451.342	44.2669	160.31	884.508	38.1235	40.2811	1580.55	61.8847	865.069	316.878	478.039	27.6754	2087.23	727.98	58.0234	36.227	349.16	1441.64	214.349	3294.67	58.8376
TNBC TMA 4A | 4_D17 | stroma	4_D17	stroma	2173	647.458	183.36	60.0755	221.886	9385.63	928.68	82.3249	857.561	14409.7	258.701	2334.98	1285.52	168467	18.4912	782.209	1214.09	26921.2	118.62	391.46	359.236	156.687	17210.6	2735.85	102.575	1992.73	267.423	11.0897	97.6006	725.504	15.1063	21.9643	1447.54	27.5152	610.731	92.3651	265.05	15.6598	405.273	129.568	175.028	25.5889	179.428	4117.66	215.413	6039.36	33.0308
TNBC TMA 4A | 4_B06 | stroma	4_B06	stroma	2784.77	827.73	68.5449	48.2263	133.591	8065.96	881.512	26.4146	451.573	16767.3	360.499	206.876	1030.88	48952	22.3923	250.22	964.071	13631.8	86.4164	424.462	497.149	72.6017	16367.8	4510.46	254.331	7386.27	260.974	15.9269	87.8474	909.275	28.4401	31.4832	935.59	15.2751	481.009	182.096	223.229	16.2269	553.368	35.0052	72.88	34.146	531.395	1580.89	165.867	3630.32	43.3819
TNBC TMA 1A | 1_I11 | stroma	1_I11	stroma	396.27	117.877	67.9345	8.32936	111.743	7134.3	227.256	18.9625	346.67	18956.8	280.065	221.977	353.47	61405.9	18.5536	336.502	513.162	10950.1	43.8147	127.044	214.845	21.4824	10295.6	509.382	8.2016	1048.15	86.7701	13.2292	37.4425	552.28	5.27335	2.51343	748.709	14.8992	124.158	42.3828	204.431	4.56916	111.39	10.0395	23.1084	15.0638	125.94	1103.38	87.0324	3809.35	11.2471
TNBC TMA 5A | 5_E06 | stroma	5_E06	stroma	2073.91	737.057	26.4892	54.9353	62.6563	7525.16	573.421	14.8276	842.397	17972.2	490.204	66.7881	1072.6	4135.58	5.72289	213.444	1273.96	9401.14	89.4216	473.849	69.711	33.5192	1849.56	1915.17	68.3044	5749.64	390.2	19.4975	41.0759	653.274	12.482	28.7437	154.245	3.24669	216.822	111.976	37.7122	8.87491	124.115	346.823	11.5647	11.9408	216.588	477.145	46.2855	436.553	14.3981
TNBC TMA 1A | 1_I06 | stroma	1_I06	stroma	939.475	329.7	33.5939	4.10087	106.909	5168.76	422.863	28.5931	641.926	26165.6	136.303	118.333	298.507	23313.8	33.8623	236.327	293.048	8690.57	33.1517	182.351	352.759	49.523	7759.3	631.765	29.2159	610.149	50.5918	6.80136	49.2842	449.986	10.013	9.77321	1307.88	14.5529	91.9581	68.3725	49.8068	14.2943	145.197	38.5251	29.7873	9.38926	137.511	1443.94	45.4743	1800.07	8.56215
TNBC TMA 4A | 4_E10 | stroma	4_E10	stroma	2827.69	871.887	43.5243	30.5509	91.9515	7579.97	1094.71	19.8515	1745.95	17842.3	390.652	122.463	2674.15	20250.4	4.961	299.397	1952.78	21055.1	54.8715	694.539	111.425	34.3732	19572.6	1712.44	99.1598	4700.89	372.509	4.961	48.2868	716.539	20.0534	26.2382	641.532	24.4504	349.164	142.602	56.8011	9.72157	952.138	142.872	179.16	26.9775	355.346	2773.51	47.2637	2322.51	12.392
TNBC TMA 1A | 1_D10 | stroma	1_D10	stroma	3816.32	529.469	97.7593	75.5142	214.809	12877	2786.01	38.9468	1812.6	10502.7	646.142	260.692	2745.4	187629	72.171	276.393	2841.84	15893.8	121.051	337.345	837.233	170.285	19804	7917.05	170.763	16759.4	621.81	57.356	169.631	1447.06	74.0941	65.2395	2508.67	42.0962	928.444	189.08	816.136	78.4408	1040.69	58.4304	29.2367	54.762	415.98	3458.89	444.367	6663.26	40.0234
TNBC TMA 5A | 5_C05 | stroma	5_C05	stroma	1349.02	212.284	28.3251	31.1193	88.3023	6951.78	482.123	16.876	1083.29	19454.6	199.607	138.365	645.955	10120.1	21.4136	324.987	1050.87	15642.3	54.5069	225.445	1149.52	49.5851	7361.02	1611.01	54.0047	3006.74	137.451	11.4693	55.4061	586.695	17.7294	17.3048	266.72	31.5525	512.792	50.2105	69.5093	146.889	529.05	87.7039	108.834	8.90626	148.619	731.291	59.5673	1166.07	10.8289
TNBC TMA 1A | 1_B07 | stroma	1_B07	stroma	1433.43	318.086	38.5447	6.2542	146.998	7030.33	696.518	5.58945	699.469	19237.2	304.452	80.6697	1252.35	12732.5	5.77512	658.862	2252.56	9563.73	27.2405	193.316	853.933	51.5116	11265.4	1672.65	92.2243	1481.14	128.966	23.09	41.0339	497.805	29.4872	11.433	889.114	21.4837	350.508	43.8979	110.762	12.2271	659.237	169.521	42.412	22.8339	225.52	1141.63	34.7985	1851.29	11.4623
TNBC TMA 4A | 4_E11 | stroma	4_E11	stroma	4042.85	2146.65	68.6237	436.354	166.971	6998.42	2606.66	30.3787	11607.6	19324.9	124.636	100.599	1753.72	31976.5	9.59323	461.582	6304.38	4104.51	238.724	1108.83	331.49	57.3834	5383.94	4368.53	245.55	10298.6	1005.64	80.223	245.192	520.09	39.0571	58.4034	837.365	27.212	2009.3	558.533	325.809	21.6392	1431.4	2464.64	83.0818	22.5184	324.165	1738.9	257.75	3750.74	37.9271
TNBC TMA 5A | 5_D03 | stroma	5_D03	stroma	444.274	149.833	30.1155	6.29883	69.8065	7865.36	325.934	21.5097	324.764	17194.9	127.393	104.303	591.881	24131.9	9.82141	100.796	568.713	8982.92	46.387	117.826	463.339	36.5521	10892.1	1052.43	17.0561	936.176	106.406	5.0021	24.7754	421.604	7.97562	17.1064	240.264	8.04791	72.4772	28.4896	127.111	10.3659	111.774	58.8383	21.8438	4.88209	65.0793	458.462	30.3765	237.257	10.2063
TNBC TMA 3A | 3_F14 | stroma	3_F14	stroma	2952.54	971.37	83.8228	147.094	139.806	6446.1	1119.07	28.6737	3404.27	20980.7	190.595	241.465	341.033	26101.7	11.067	297.754	3358.58	9045.69	62.4449	650.351	1440.24	95.1608	16992.5	4052.9	176.647	5118.21	416.873	15.4245	191.802	779.984	33.7929	40.4253	1367.24	51.7975	2195.35	290.48	235.614	23.4033	1358.48	298.084	67.0915	51.9554	314.13	1050.86	587.107	3451.25	35.7984
TNBC TMA 2A (2nd scan, ROIs 13-100) | 2_D12 | stroma	2_D12	stroma	3675.69	741.332	58.0992	96.517	382.228	6091.23	1019.57	19.2745	3133.5	22203.1	436.641	62.2123	1487.54	16335.7	9.05225	179.459	1272.54	9267.14	149.64	726.078	166.076	33.8455	1043.42	1780.12	161.729	4327.84	382.349	34.9619	63.7481	343.738	23.5845	23.504	803.151	11.2501	150.556	184.766	123.753	5.57321	193.35	1225.58	32.8841	13.9992	209.086	1267.95	72.5861	2568.3	27.4371
TNBC TMA 1A | 1_G11 | stroma	1_G11	stroma	2751.12	975.611	43.4054	209.955	106.348	6542.43	883.264	18.3995	994.576	20671.8	86.1898	135.096	768.349	9133.8	17.3308	276.961	2744.25	7988.36	56.6538	346.914	232.549	60.6862	14524.7	4509.89	141.726	13900.7	308.169	35.5011	186.974	770.791	44.023	26.3161	417.213	8.51208	1031.19	230.117	65.4709	159.75	2162.72	688.153	171	28.5418	299.836	3985.26	552.999	1455.63	54.6808
TNBC TMA 2A (2nd scan, ROIs 13-100) | 2_B14 | stroma	2_B14	stroma	1593.71	613.662	63.9072	10.3041	130.483	11577	874.893	45.1503	4531.97	11682.1	134.221	154.705	3977.1	30697	127.583	667.914	2880.64	6364.65	34.7555	394.688	4131.01	24.8195	34092.7	2708.81	200.642	5429.53	127.451	174.231	87.5915	1299.89	21.6055	1313.06	2367.04	41.7754	173.092	163.281	93.7172	77.6621	404.59	59.834	209.807	35.0192	429.738	1791.57	232.628	4284.22	31.7796
TNBC TMA 1A | 1_F15 | stroma	1_F15	stroma	2194.48	377.367	25.2479	129.963	48.6608	8200.83	313.678	14.3944	708.751	16491.5	128.917	81.1874	456.538	5402.91	3.33343	167.982	815.526	8461.84	76.1995	167.64	67.9509	29.0783	688.109	1879.01	80.5297	5706.5	177.153	20.6487	81.6973	496.978	18.4184	20.2939	156.884	7.56445	570.304	98.6296	49.8467	23.4973	473.281	720.579	24.0575	19.9963	468.582	850.242	50.2645	581.829	14.3769
TNBC TMA 5A | 5_G06 | stroma	5_G06	stroma	2945.07	783.86	45.6143	170.571	99.5895	6760.06	1331.79	7.24018	2149.21	20006.3	424.124	69.8641	1076.33	8291.14	7.39895	343.41	2826.29	18362.1	25.4599	689.497	394.035	36.9483	1443.09	2990.98	527.005	3906.07	505.21	17.8271	105.207	332.418	49.9689	17.6445	1284.81	23.1614	2115.49	92.5319	98.7943	8.41798	165.035	1043.52	19.0166	16.0085	232.228	1555.95	26.0171	1247	24.6514
TNBC TMA 2A (2nd scan, ROIs 13-100) | 2_B05 | stroma	2_B05	stroma	3101.21	1603.55	86.0042	127.333	52.0111	8400.52	2033.97	75.716	3359.27	16099.5	531.47	243.934	1182.04	34596.2	14.8841	424.154	1355.96	24186.6	104.689	882.027	345.133	68.1947	24083	5840.61	386.947	9659.58	550.125	50.0498	49.5455	891.709	100.904	50.985	1390.13	81.578	281.019	167.16	186.342	43.7978	713.166	511.367	157.388	66.9183	352.797	1838.73	92.7499	7274.82	95.8213
TNBC TMA 4A | 4_D01 | stroma	4_D01	stroma	4827.03	2051.98	41.6057	81.4829	84.5894	6824.18	1237.66	26.7901	3468.56	19818.4	165.139	63.8391	2123.14	8762.96	16.4106	179.067	1227.08	10075.1	300.437	589.81	868.737	54.0002	1744.68	2691.91	152.479	5116.95	453.131	12.0858	78.73	437.833	31.0564	33.1544	550.457	11.0828	300.816	377.313	89.0597	193.967	129.843	172.7	123.506	14.7884	248.39	1247.82	417.935	489.372	20.7472
TNBC TMA 5A | 5_F06 | stroma	5_F06	stroma	3920.09	975.478	70.0686	24.952	104.638	5515.86	1049.91	35.3894	1491.29	24519.1	658.82	57.9983	1086.01	23053.5	17.6944	158.317	2210.01	4682.21	379.993	758.344	394.854	45.7323	3958.49	1912.32	174.337	3999.47	201.23	16.782	61.921	318.929	19.8743	31.0829	290.568	16.4122	481.844	220.123	109.059	9.61245	333.073	87.6808	13.5461	20.9811	201.077	1052.47	30.8426	744.591	4.38129
TNBC TMA 2A (2nd scan, ROIs 13-100) | 2_I12 | stroma	2_I12	stroma	2121.42	739.863	20.4195	40.5871	40.5592	6767.45	431.289	12.9547	814.738	19984.5	151.077	30.746	462.895	7240.3	4.46167	88.0769	494.039	9096.76	48.8248	385.081	88.605	16.9134	1404.57	1076.2	88.4995	727.277	79.708	4.45965	41.6648	254.624	4.55617	18.5489	253.028	7.74556	229.228	115.308	21.6179	4.72312	124.678	297.421	24.0285	8.82036	130.936	919.17	43.0148	329.39	4.4277
TNBC TMA 3A (2nd scan, ROIs 54-91) | 3_I16 | stroma	3_I16	stroma	676.53	393.49	55.8265	25.5557	157.721	6602.82	467.324	57.0194	464.555	20482.8	156.47	489.759	103.226	67225.8	56.2726	238.443	610.22	4839.01	90.9012	337.081	506.958	144.021	31741.4	2996.22	33.6123	2077.36	112.098	16.9538	118.301	337.804	4.9919	38.9788	9171.79	41.4583	390.724	98.9609	128.435	35.6314	706.634	28.8096	90.7513	23.4047	149.574	788.344	647.737	1114.3	10.6715
TNBC TMA 1A | 1_G07 | stroma	1_G07	stroma	560.278	198.714	44.8176	5.79287	69.5656	5391.35	270.928	20.3614	577.68	25085.3	276.173	44.5377	357.605	25316.1	11.3758	109.162	1077.9	7545.19	27.6968	237.31	116.925	34.7472	3138.07	663.61	24.044	427.258	42.4704	10.6258	22.0893	345.812	5.93232	8.65945	839.66	8.31327	67.119	46.8451	67.6495	4.46326	87.6003	10.178	7.07593	4.87098	64.7974	357.839	33.296	1521.86	8.13729
TNBC TMA 2A | 2_A06 | stroma	2_A06	stroma	2186.32	272.991	44.4153	44.1414	114.689	8502.32	711.012	30.0569	556.566	15906.7	360.098	119.294	759.273	17071.2	23.2915	246.317	3383.65	51035.8	67.7489	193.159	590.755	88.7265	6386.7	2725.53	146.821	3063.35	307.537	25.221	80.7762	867.305	11.8924	5.76379	688.81	31.2886	531.479	139.106	115.596	18.4923	1072.36	123.138	88.6929	30.6969	328.444	3073.28	56.5279	2742.28	9.63089
TNBC TMA 1A | 1_E05 | stroma	1_E05	stroma	276.97	112.327	55.2196	4.90854	154.607	7870.33	258.611	44.6988	353.704	17184	69.4921	121.922	162.313	67798.7	8.74698	309.043	297.195	19469.6	30.9843	141.26	337.624	69.6282	11521	350.212	9.6665	875.45	33.1681	15.5921	16.5488	524.441	12.4304	5.472	416.797	15.0517	118.094	83.2548	160.63	10.7705	126.236	41.4142	61.2806	10.1453	64.3213	920.325	57.8642	2055.62	5.30237
TNBC TMA 5A | 5_A10 | stroma	5_A10	stroma	1461.15	606.819	24.3056	58.0002	64.5143	6649.43	701.641	30.9094	318.725	20339.2	347.126	131.126	599.998	8177.87	40.7596	187.177	1184.57	17838.2	52.8738	270.199	337.817	30.2065	4003.82	2567.66	136.34	2963.97	190.015	34.7891	55.2051	428.179	54.2332	21.2856	404.014	19.066	765.525	83.8354	40.7351	8.43914	648.777	213.911	29.9233	12.4308	352.141	611.361	37.6017	869.55	11.2809
TNBC TMA 3A | 3_E02 | stroma	3_E02	stroma	3886.64	1203.87	34.0736	90.4676	89.6257	7674.33	801.814	49.3024	1755.66	17622.9	242.845	88.3183	674.669	7186.31	8.58647	182.63	2748.5	14964.6	78.1783	798.01	492.883	81.624	1104.75	1966.05	174.379	5801.83	239.466	34.4924	88.8675	510.159	24.3744	62.4504	627.628	44.282	486.495	194.624	175.071	21.7476	604.862	254.966	55.39	28.57	357.561	865.125	81.54	877.463	29.3099
TNBC TMA 3A (2nd scan, ROIs 54-91) | 3_G01 | stroma	3_G01	stroma	2132.41	563.298	49.8241	93.8397	89.437	4891.27	476.227	40.8468	648.699	27650.1	102.398	88.8272	339.078	5262.07	6.77497	265.303	1458.38	16277.6	95.3046	550.318	929.22	64.3813	3093.45	3776.28	120.285	2083.05	161.879	22.7818	60.1392	345.758	28.2643	38.679	797.325	19.8041	341.105	111.596	144.193	23.9231	1151.63	1537.22	22.4754	26.1086	179.26	1056.53	66.5254	1464.77	21.808
TNBC TMA 2A (2nd scan, ROIs 13-100) | 2_C12 | stroma	2_C12	stroma	3336.64	1081.48	31.1519	105.114	63.1444	8759.09	945.155	27.6115	1268.25	15440.4	214.191	60.8549	612.606	2096.11	7.48769	312.938	668.061	25109.6	157.615	753.318	101.585	39.7506	2197.29	2173.72	116.521	3725.27	209.665	14.8766	76.6816	516.901	31.3895	23.6899	581.168	5.09535	453.815	202.708	51.5979	22.7869	369.545	406.161	68.249	22.0159	223.445	1041.08	73.4763	538.709	43.6002
TNBC TMA 2A (2nd scan, ROIs 13-100) | 2_D07 | stroma	2_D07	stroma	647.202	210.017	30.5136	19.1564	81.5355	4900.43	311.38	26.7133	597.966	27598.4	125.666	125.155	229.716	28012.9	46.1361	328.557	242.064	5545.95	58.073	210.561	407.757	72.2926	24491	335.359	20.9963	890.683	35.0117	21.1808	34.1068	344.925	9.35474	31.9575	626.503	24.2788	107.391	82.4228	20.0571	4.1733	222.049	26.9943	81.1681	16.4475	75.9144	1522.11	68.279	1314.43	29.9972
TNBC TMA 3A | 3_B01 | stroma	3_B01	stroma	3340.6	1163.4	48.7494	128.579	93.6274	7836.5	510.483	36.3839	1988.68	17258.2	111.376	76.0046	539.352	4587.8	16.3833	186.911	1274	9042.71	154.409	751.093	79.4194	50.7496	657.669	2754.12	143.373	1853.14	309.59	26.0961	62.6878	410.268	20.4189	34.197	414.99	50.788	466.788	144.085	177.068	14.8481	455.814	1051.06	51.6874	32.0474	176.759	1093.85	313.776	760.744	17.6651
TNBC TMA 1A | 1_I16 | stroma	1_I16	stroma	1389.56	537.903	28.6352	12.1486	89.0828	7422.53	376.634	14.4872	1347.62	18220.7	73.1261	265.234	400.449	18074.9	8.24714	101.377	908.231	6920.32	55.3844	424.87	165.797	37.3007	2697.66	764.007	30.1905	3670.26	76.2272	11.6384	24.705	292.32	5.12755	32.1204	1106.79	6.50449	234.189	104.663	23.9797	6.9816	179.129	24.4047	18.4571	4.7828	174.356	655.516	105.395	594.348	12.4984
TNBC TMA 4A | 4_C02 | stroma	4_C02	stroma	2315.73	359.386	40.992	80.8099	68.3051	11033.6	465.865	33.3425	1439.16	12257.5	127.208	258.25	1690.63	19467.8	5.29593	207.227	681.552	18580.8	64.3999	191.552	1038.69	54.668	3192.01	2138.79	106.029	5027.37	304.19	47.349	153.371	980.355	33.9815	52.6602	334.443	18.0193	124.744	154.935	79.539	5.756	231.827	326.932	32.181	22.6038	406.175	1745.55	99.3518	135.541	14.6846
TNBC TMA 1A | 1_D03 | stroma	1_D03	stroma	1119.8	404.234	59.7797	54.0378	98.2855	7696.91	402.406	18.5028	924.804	17571.2	297.656	156.901	330.551	29344.9	9.00405	113.344	1334.17	11974.4	63.7886	100.746	748.596	57.2266	2897.17	1537.78	85.3077	961.985	81.0101	23.7283	92.712	380.231	11.824	48.3126	402.982	25.9607	421.925	74.8328	37.1288	10.2442	832.417	111.248	25.3115	14.611	223.35	892.125	58.3233	1166.59	14.9996
TNBC TMA 5A | 5_F04 | stroma	5_F04	stroma	1518.88	655.637	33.9754	46.9338	61.212	6448.32	743.09	25.1337	1366.45	20973.5	680.476	57.4171	280.903	8246.93	28.2969	159.865	1508.04	16195.1	26.2455	391.79	141.601	26.7528	2526.84	1707.83	130.724	1612.04	187.894	6.79658	58.3102	460.145	21.0805	20.7707	163.881	35.4496	431.7	93.0689	55.67	4.75807	145.268	130.203	10.0578	7.78908	300.821	709.775	45.8003	538.851	21.687
TNBC TMA 3A | 3_C12 | stroma	3_C12	stroma	635.451	296.557	72.9933	9.77514	134.748	8256.12	422.287	20.0823	567.629	16381.1	162.925	303.888	414.643	86751	21.9886	351.485	929.127	5921.73	83.0809	200.925	889.492	139.752	4934.61	1172.25	56.4221	936.813	131.888	30.9046	62.8916	806.375	9.62501	13.1092	984.111	25.3592	202.258	109.648	327.424	58.373	225.869	34.4986	37.0876	27.752	66.7883	1030.29	175.663	5318.85	24.4201
TNBC TMA 2A (2nd scan, ROIs 13-100) | 2_F13 | stroma	2_F13	stroma	445.675	213.935	50.1286	41.5672	277.809	6605.74	392.15	37.9454	667.233	20473.7	155.873	1270.46	467.944	60562.8	25.7338	118.175	1691.5	7320.08	46.735	163.902	2844.17	75.0922	16897.5	505.901	53.96	3797.1	77.1216	14.6428	159.848	433.184	43.5787	7.23626	194.08	7.02182	182.877	96.058	45.0071	22.378	374.95	46.9336	88.1637	15.6966	144.465	1011.55	68.4272	2703.52	14.2445
TNBC TMA 1A | 1_B16 | stroma	1_B16	stroma	1266.87	356.115	50.332	17.6647	130.119	7554.48	454.085	17.2173	517.299	17902.5	374.956	318.639	422.907	46085.4	4.30272	208.587	659.132	5305.66	108.16	523.447	643.028	29.8121	6485.4	1239.16	64.5016	3386.31	78.587	18.5235	57.5843	490.863	8.69623	27.3079	842.791	12.7236	81.9429	156.979	159.161	8.43159	112.412	30.9785	43.1631	11.6989	277.88	1348.18	94.282	4573.81	16.1216
TNBC TMA 4A | 4_G06 | stroma	4_G06	stroma	5657.36	2515.85	45.9655	162.307	107.928	8433.05	1857.51	21.9203	3656.98	16037.4	397.565	69.1475	1516.09	8372.81	27.5294	364.092	4104.01	7068.92	131.239	906.747	334.599	50.8768	4319.23	2840.05	222.241	7942.15	426.265	35.2452	124.201	534.141	25.6407	69.6706	585.494	29.2959	690.956	301.676	89.5542	14.3637	526.165	391.626	42.4419	25.1877	505.784	6616.66	166.273	2430.33	27.4291
TNBC TMA 1A | 1_C06 | stroma	1_C06	stroma	1989.27	523.574	26.9955	39.7777	75.823	8514.57	729.606	11.619	2057.88	15883.8	388.365	59.8925	646.199	5184.44	5.13909	175.341	568.925	9626.35	124.195	483.85	622.027	26.1621	1836.22	1883.18	56.4824	1233.79	128.548	9.60049	49.4196	332.97	10.7198	37.1635	327.016	9.38891	99.0498	57.716	38.6034	10.0815	43.971	468.992	29.8348	4.40098	177.524	889.595	17.4677	1174.35	11.0282
TNBC TMA 4A | 4_H04 | stroma	4_H04	stroma	583.09	398.508	88.828	10.6735	115.375	6769.14	444.315	44.0391	344.332	19979.5	147.016	132.65	257.397	71385.8	6.12056	219.112	376.204	5950.36	61.5953	354.206	102.292	42.1202	15514.4	758.792	22.2797	1675.65	43.9445	18.2406	41.1021	403.684	10.4728	16.5982	277.501	47.6003	88.7188	58.7958	248.736	6.65227	225.897	68.1349	61.9865	11.6104	34.1397	2358.5	47.1065	585.972	22.6282
TNBC TMA 4A | 4_D03 | stroma	4_D03	stroma	1363.7	633.71	35.6239	94.9996	139.241	7209.04	852.524	16.6365	853.427	18760.3	108.384	105.883	1602.92	34875	8.68147	209.597	3863.06	1468.39	56.3791	482.296	214.089	56.5418	6928.13	1730.85	201.476	3675.9	216.721	20.6338	87.5993	388.854	21.5903	14.7009	879.059	14.939	611.529	134.964	74.3992	2.71551	310.72	173.224	10.1369	27.6907	157.143	1409.86	117.472	2618.19	23.682
TNBC TMA 1A | 1_E01 | stroma	1_E01	stroma	3679.13	1586.22	39.2264	76.2466	119.935	6840.81	1060.87	49.3101	1509.59	19770.2	545.123	158.828	527.25	18655.4	22.8114	254.723	2244.72	11970.6	77.7177	950.709	241.517	60.0502	2779.77	2672.92	178.04	4793.99	257.503	29.3232	79.6809	542.129	16.1887	22.1213	1025.86	30.251	520.361	174.728	205.48	86.6642	558.928	1806.29	56.1856	7.59011	311.251	1735.38	141.791	3210.34	20.7645
TNBC TMA 2A (2nd scan, ROIs 13-100) | 2_H12 | stroma	2_H12	stroma	5150.57	1790.52	51.9842	71.2945	103.193	6585.62	1624.71	24.0456	1415.58	20536.2	200.267	73.7861	1305.37	26935.1	19.998	206.426	1563.69	13056.9	101.397	893.65	203.486	51.0768	2170.35	2295.35	91.0012	5377.94	124.899	30.755	133.536	542.669	26.7477	25.4975	1210.41	13.4951	759.581	220.948	74.8891	5.79398	1162.59	140.037	43.9543	19.1018	242.21	2218.66	76.4048	3085.63	28.524
TNBC TMA 2A (2nd scan, ROIs 13-100) | 2_E16 | stroma	2_E16	stroma	5082.56	1827.73	41.9027	184.066	91.9823	7752.45	1554.28	20.3448	3733.27	17445.3	343.583	69.5447	2489.55	10872.3	10.7077	303.637	3443.69	3215.86	77.1491	1663.7	621.283	44.835	3330.47	1744.42	399.106	5789.23	274.835	27.8579	101.223	472.15	26.1568	36.1797	466.738	26.4249	802.179	292.293	144.921	12.6804	2341.74	532.447	30.6022	41.053	437.447	1873.8	336.427	3443.05	13.8546
TNBC TMA 1A | 1_I14 | stroma	1_I14	stroma	2350.52	1042.98	34.3827	19.6963	61.0084	6117.54	1148.9	12.3697	981.355	22107.6	243.82	28.1167	1857.35	8901.86	7.86693	195.277	489.137	4423.09	137.906	510.537	94.2975	24.5236	2649.18	999.815	102.321	1994	169.807	10.7872	35.8738	247.577	4.29992	11.477	518.138	6.24801	78.1498	105.982	89.6447	3.72573	79.6493	301.254	11.3057	4.91325	144.453	1104.96	37.849	839.594	24.2113
TNBC TMA 1A | 1_D15 | stroma	1_D15	stroma	476.685	188.821	51.0518	25.4945	130.215	6940.27	305.623	42.6621	346.411	19486.8	191.774	283.158	244.576	25338.6	7.01723	200.559	315.488	16738.9	28.8538	147.757	264.061	51.3128	4912.05	1571.03	27.9431	1730.07	55.9149	16.9132	54.4697	725.836	29.8797	4.88698	478.422	31.0193	213.084	71.3007	64.0637	17.7731	146.146	62.2713	24.6911	5.83716	93.2599	1739.74	92.8893	1771.66	21.2918
TNBC TMA 1A | 1_H05 | stroma	1_H05	stroma	618.732	274.461	122.936	38.101	266.255	10965.1	362.352	65.2297	707.852	12334	166.45	381.475	615.139	157840	12.6972	190.278	969.31	26879.1	76.4594	287.689	3392.52	161.397	10478.5	1301.84	41.3523	1231.72	107.097	26.7685	90.7908	652.596	12.5053	3.69712	580.623	29.287	92.5528	49.2456	392.681	46.9492	156.512	41.0871	14.2773	20.6039	61.0636	1512.13	123.368	7802.24	7.05062
TNBC TMA 1A | 1_I07 | stroma	1_I07	stroma	3572.62	726.367	23.9585	55.2119	60.7992	6285.26	686.785	19.6957	1937.99	21517.6	281.33	48.2354	661.809	5384.31	7.06828	249.586	548.289	9571.97	250.156	432.382	167.366	34.8881	447.74	1225.38	85.143	2510.31	145.498	5.67876	46.2932	288.312	13.1675	19.5842	225.313	11.7169	131.529	187.145	26.8874	5.03504	158.575	1086.22	12.9535	10.2894	201.968	1343.3	39.1549	354.91	12.734
TNBC TMA 5A | 5_A13 | stroma	5_A13	stroma	551.161	151.749	42.5885	20.989	63.1659	5716.42	145.861	20.4376	347.728	23658.8	68.1205	162.565	262.538	14638.1	8.66272	241.338	911.051	19226.4	43.2638	113.851	1181.11	49.62	8374.98	1741.43	41.3745	1410.63	122.114	22.1813	40.5929	308.699	17.9298	4.87185	561.862	17.3341	249.045	32.3358	217.159	63.6125	164.167	36.1124	85.0779	14.0904	159.893	1020.8	64.716	2253.76	10.3893
TNBC TMA 5A | 5_A02 | stroma	5_A02	stroma	804.489	209.632	35.1584	57.1293	82.2922	6518.99	356.685	29.4241	930.223	20746.1	110.192	216.482	261.682	11345.7	10.0927	98.2396	3600.05	13282.6	31.6141	202.992	322.873	45.9716	2580.71	1242.81	21.5565	947.665	192.763	14.2897	44.7949	370.573	6.64824	10.9176	129.209	9.89883	315.294	36.391	43.227	6.25236	119.079	67.2971	17.8422	6.14117	93.1141	317.173	52.3602	1193.01	7.97941
TNBC TMA 1A | 1_C09 | stroma	1_C09	stroma	3074.53	1011.01	37.721	20.9429	74.1384	5038.13	1197.75	15.6819	663.011	26844.1	481	62.4097	553.875	16629.8	4.08006	137.626	646.474	2481.78	53.8628	886.687	76.492	49.8498	6571.91	854.424	96.2396	1761.36	116.985	12.8051	28.9739	155.353	5.10645	27.0205	185.088	12.5229	430.424	165.876	59.2532	3.8419	152.206	59.5752	22.3331	6.28929	197.917	695.383	16.6417	952.124	6.1289
TNBC TMA 4A | 4_E02 | stroma	4_E02	stroma	1536.74	1189.31	92.765	52.6817	240.063	8001.69	916.337	53.8083	2330.87	16901.9	109.204	708.637	535.579	75553.8	34.7473	222.707	1200.95	2997.82	91.7833	653.868	1068.83	85.231	8109.63	1258.77	116.819	1495.26	184.751	20.8389	109.337	358.042	7.09665	20.6368	625.626	12.9261	617.96	282.987	101.717	11.035	1097.91	171.09	59.5423	30.9116	111.018	1932.71	62.812	2632.78	24.1379
TNBC TMA 2A (2nd scan, ROIs 13-100) | 2_C16 | stroma	2_C16	stroma	2496.37	1204.19	35.8519	36.3481	101.099	7026.18	512.278	22.9127	535.121	19248.6	131.486	60.6496	648.563	25472.3	9.26371	269.935	3947.99	9881.7	64.0935	987.155	330.137	68.3043	2504.86	1877.13	158.068	5898.44	195.378	20.7059	114.699	613.029	17.8323	33.496	557.512	9.00561	849.737	167.867	128.901	25.1712	564.54	103.125	53.9459	17.5728	262.665	1327.45	102.49	2590.43	42.8109
TNBC TMA 1A | 1_H14 | stroma	1_H14	stroma	4748.01	1869.87	25.1792	39.9199	57.854	5887.4	841.283	13.8704	1008	22971.7	192.581	39.1677	601.566	6539.32	8.19275	134.41	1163.59	3496.3	391.229	830.794	296.59	38.8505	256.859	1973.9	134.203	1872.93	213.664	8.13871	59.4677	305.566	8.24613	36.5938	317.347	6.09049	209.569	331.221	41.725	3.66655	355.738	99.4939	9.7615	9.14191	126.79	721.673	38.482	782.076	5.7906
TNBC TMA 2A (2nd scan, ROIs 13-100) | 2_C05 | stroma	2_C05	stroma	3270.83	1151.35	35.2544	38.2418	104.333	6402.02	1803.02	37.1001	1795.42	21125.2	846.221	147.411	1990.3	23854.7	15.9301	175.703	1565.24	9427.54	60.9422	782.483	587.448	52.3106	3573.88	1490.46	160.361	3055.17	290.232	45.3389	78.3687	373.532	10.4596	30.3912	927.884	23.8837	464.475	128.865	164.222	21.7489	307.636	127.466	69.8593	24.1267	346.769	2458.51	167.162	3627.78	51.306
TNBC TMA 1A | 1_C08 | stroma	1_C08	stroma	4064.55	1370.53	52.8466	184.427	58.5916	7333.88	1591.12	22.7455	1279.77	18441	756.467	102.591	1860.06	16213.3	13.4138	631.89	3410.81	17753.5	39.916	1236.92	380.527	37.5578	3341.86	3008.75	246.657	7360.67	326.765	33.8293	78.1397	504.496	41.9705	30.6323	1435.22	18.3798	1036.78	225.971	75.5704	3.94713	797.657	1955.02	33.3743	34.4616	421.464	1503.66	87.3871	1993.17	7.19631
TNBC TMA 5A | 5_D04 | stroma	5_D04	stroma	186.707	70.5727	47.4603	7.03134	330.838	8596.48	158.765	13.3395	218.393	15732.5	317.598	75.1965	126.588	22288.1	14.6181	113.133	176.762	7987.9	24.6579	72.8465	394.075	39.2917	3912.16	283.255	6.92349	636.318	18.477	14.8902	34.2416	468.424	2.96771	2.829	677.9	7.18706	76.0025	23.852	17.8965	2.61283	57.8655	11.2999	26.0097	2.42215	28.3503	264.76	37.6767	4838.18	7.5955
TNBC TMA 5A | 5_G03 | stroma	5_G03	stroma	930.93	185.55	41.1599	35.4347	85.4805	6032.21	263.237	25.4793	373.586	22420.3	99.948	79.8253	201.476	10124.3	7.97081	181.563	413.15	30059.3	60.2333	208.1	541.555	59.103	3220.09	1675.47	40.9058	3166.05	164.344	19.605	51.6756	747.013	20.9343	38.0165	148.21	45.9633	146.637	70.6619	43.8242	39.2973	203.783	403.308	8.96279	11.4972	306.668	482.41	37.8624	731.509	17.7045
TNBC TMA 1A | 1_D13 | stroma	1_D13	stroma	1316.16	798.558	90.9933	33.4084	82.9387	8791.83	1038.21	59.5237	3054.86	15382.9	186.348	861.855	828.967	67389.6	6.9664	255.192	1217.68	27102.9	46.7384	217.084	499.957	68.4873	5881.29	1939.95	190.19	1804.71	150.052	24.2216	87.7168	692.271	8.94004	6.29733	1530.37	20.3169	220.892	133.842	98.4731	7.57159	161.444	52.8756	21.1658	6.60746	194.289	1299.42	110.584	3414	41.8525
TNBC TMA 1A | 1_G05 | stroma	1_G05	stroma	3044.92	590.292	65.5146	102.887	105.323	7025.95	935.798	17.6237	1318.93	19249.2	349.909	128.318	1094.93	22730.4	13.5113	178.916	3623.17	8101.82	86.5977	406.38	493.28	49.7354	3493.9	2634.55	113.351	7660.13	481.923	25.6291	70.3466	376.365	33.6036	35.6018	114.137	23.925	1021.62	133.066	98.8903	4.8933	586.916	275.619	11.6366	16.0209	413.641	518.335	229.623	640.531	25.6489
TNBC TMA 1A | 1_C17 | stroma	1_C17	stroma	1305.4	308.677	38.8992	44.6875	71.9771	6823.24	589.236	14.1705	923.706	19821.1	87.7325	94.5864	915.362	19450.3	2.91216	187.226	1810.34	2721.45	45.6156	219.925	247.766	38.2401	2404.83	2042.51	53.4308	1992.12	197.822	17.3991	75.6888	415.39	18.4934	19.6534	437.504	9.53547	630.736	92.0101	174.188	6.33101	782.48	242.42	16.4621	9.32557	128.186	848.372	81.3073	1841.67	6.0449
TNBC TMA 1A | 1_H01 | stroma	1_H01	stroma	3825.68	980.972	31.5369	157.743	58.9461	10089.5	1536.16	25.3791	1945.79	13404.5	81.2219	135.292	4161.18	11937.4	8.55019	329.726	4367.58	11399.6	94.8982	913.631	567.543	45.285	4160.14	1214.45	251.461	13022.4	737.214	25.5365	102.712	418.076	80.4672	35.6823	534.258	14.7913	503.048	402.677	299.687	6.48519	653.835	157.623	43.2642	18.4994	336.173	1059.99	121.844	2957.64	30.0697
TNBC TMA 4A | 4_G12 | stroma	4_G12	stroma	1884.32	1070.82	64.438	13.7056	200.737	8716.13	752.553	18.7714	1572.91	15516.5	109.337	424.019	659.705	38465.8	17.1277	246.406	2759.82	4035.43	87.3648	789.564	914.111	90.7146	5716.49	1193.56	146.047	1490.87	184.919	18.0545	160.682	468.23	17.9934	44.9294	973.197	19.7532	980.948	269.513	131.837	42.8706	741.284	137.048	50.074	14.8231	159.54	1544.87	150.883	1566.18	11.413
TNBC TMA 3A (2nd scan, ROIs 54-91) | 3_J06 | stroma	3_J06	stroma	1530.81	538.122	32.4273	84.0729	78.4619	8149.14	980.809	10.9371	1369.81	16596.1	194.327	94.4693	518.948	8333.65	17.122	194.086	967.034	3483.53	55.5967	323.521	137.685	34.0738	1000.03	1451.51	272.002	2937.04	216.419	12.7171	64.7877	401.574	21.2907	37.6918	672.454	27.0081	384.44	236.305	123.151	18.4476	1134.21	159.239	53.3134	9.92962	208.231	458.77	193.07	2405.17	15.5689
TNBC TMA 4A | 4_I17 | stroma	4_I17	stroma	3084	829.455	37.8667	75.6499	66.072	6642.21	484.966	18.9317	3558.73	20361.3	213.335	50.3451	459.607	5941.19	11.5372	179.346	1731.96	9637.98	53.0803	626.056	132.506	35.3686	2280.97	2934.81	138.364	1358.75	230.432	23.584	88.4636	599.422	21.1373	25.2859	210.25	31.4174	183.916	128.838	46.4935	6.83137	239.204	907.154	21.9819	18.9571	100.583	828.317	109.126	2050.45	17.4158
TNBC TMA 2A (2nd scan, ROIs 13-100) | 2_E08 | stroma	2_E08	stroma	1428.46	520.66	72.8484	41.3709	114.105	8807.5	893.973	36.9737	943.462	15355.5	1289.13	249.024	2024.63	50026	16.3722	349.784	1129.36	15856.8	61.7807	315.989	500.666	73.0166	26869.9	1419.15	68.8032	2415.75	226.332	5.45493	99.7109	692.111	11.146	21.6081	2107.62	27.0691	184.87	59.2613	82.6328	11.5544	294.042	160.195	80.1575	21.5777	329.357	2443.22	38.3648	6332.15	5.44394
TNBC TMA 1A | 1_F16 | stroma	1_F16	stroma	3400.74	917.261	28.4172	151.513	94.5192	8040.51	939.712	30.5773	1688.06	16820.3	242.736	60.3377	725.823	10457.9	10.1433	239.895	2318.61	31094.2	56.0992	449.41	117.879	45.8998	423.366	2612.41	107.194	3644.06	400.147	30.3183	83.7859	913.778	30.5619	16.7293	557.536	34.5918	861.793	135.434	71.9603	6.63277	472.51	5852.91	22.4329	15.9251	341.69	2061.37	90.6612	1558.25	25.3947
TNBC TMA 1A | 1_G01 | stroma	1_G01	stroma	4543.13	1049.32	55.9517	118.785	69.7885	8165.66	2525.06	63.2151	4997.82	16562.5	4231.97	142.562	598.075	9474.22	7.9886	546.674	1503.14	36371.4	80.6808	1311.07	186.554	69.1361	3238.23	5639.44	287.04	3437.2	638.245	35.817	125.574	576.09	40.2706	30.4052	1082.27	64.2173	939.534	231.772	113.348	9.40286	911.357	405.973	48.0338	34.2061	305.314	2150.43	75.4253	2812.01	58.5721
TNBC TMA 1A | 1_F10 | stroma	1_F10	stroma	433.63	75.8205	33.3851	52.7263	72.3869	9538.7	114.088	14.2753	268.26	14178.4	74.9118	140.902	525.593	15241.7	6.61166	268.24	723.843	23131.6	45.9151	79.9113	2541.86	59.323	2927.55	1044.48	14.2612	2854.09	72.398	9.21496	34.7232	698.97	11.5364	6.03775	130.257	8.43955	115.795	44.1736	22.6223	19.5743	209.349	82.1919	2.863	7.75984	63.6732	529.809	27.19	143.612	10.6934
TNBC TMA 3A (2nd scan, ROIs 54-91) | 3_I17 | stroma	3_I17	stroma	5531.16	1406.5	44.1356	32.8017	95.6054	7877.26	712.839	41.1012	1804.27	17168.9	178.381	91.6226	696.08	8123.36	13.739	242.649	425.053	9783.74	495.754	400.45	150.219	58.8439	638.573	1060.02	189.14	1211.05	194.189	72.5362	69.8279	433.826	11.1431	27.1906	568.712	56.3946	98.8482	173.349	106.317	44.7401	177.936	187.57	47.1917	32.6531	163.465	1030.98	50.8326	453.891	14.8883
TNBC TMA 5A | 5_F12 | stroma	5_F12	stroma	1237.47	510.208	40.4929	17.4104	57.7426	6053.25	512.309	13.6229	1244.97	22342.3	217.215	44.0108	511.328	15330.4	10.7786	83.4386	1437.72	5628.91	34.6056	618.55	154.961	40.4386	3534.89	1239.24	37.9375	647.392	56.9136	7.88546	16.6122	357.42	6.51889	6.49478	590.167	11.3442	243.969	64.6614	55.7455	3.3475	121.415	28.8854	15.0347	7.7485	65.4204	390.636	49.1325	1020.78	5.11395
TNBC TMA 3A (2nd scan, ROIs 54-91) | 3_H12 | stroma	3_H12	stroma	551.23	135.899	37.9839	26.1604	84.5194	5738.61	213.88	23.5133	223.555	23567.4	111.801	156.172	345.298	27368.4	17.1635	423.293	516.649	30327.4	52.1115	131.686	1025.84	70.1261	12374.9	1025.19	14.519	2147.12	33.0902	23.2615	44.8831	468.664	16.0991	5.84718	368.972	45.2445	283.41	51.6242	104.477	55.7924	809.325	31.737	55.1414	18.5676	186.188	938.242	117.528	1450.93	8.16919
TNBC TMA 2A (2nd scan, ROIs 13-100) | 2_I10 | stroma	2_I10	stroma	1493.35	307.042	71.4361	47.3304	141.894	7370.93	483.277	54.3854	937.175	18348.3	158.243	162.798	736.697	66637.2	6.24355	264.112	2110.57	41157.1	82.4602	180.754	1987.91	83.5346	9008.63	1427.63	62.9714	2609.77	199.181	18.7221	120.412	835.112	12.7516	6.1802	374.717	15.4842	361.313	74.5777	170.165	26.4377	912.268	342.894	71.3255	12.343	199.483	2159.9	213.186	4676.78	12.392
TNBC TMA 2A (2nd scan, ROIs 13-100) | 2_F04 | stroma	2_F04	stroma	2701.82	723.462	63.3219	30.6923	111.159	7085.66	1379.71	25.5507	2326.46	19087	475.412	373.168	1171.72	43865.9	17.5795	213.239	2061.99	14068.9	35.3276	317.116	649.241	56.2531	3148.62	1718.38	98.7289	2715.93	210.957	50.6686	72.4506	434.65	28.8119	20.0726	886.66	33.0346	900.895	112.818	135.196	26.6036	296.529	121.333	53.1114	25.8079	354.39	2671.55	73.9792	4295.39	64.6707
TNBC TMA 5A | 5_B02 | stroma	5_B02	stroma	835.202	348.296	40.783	19.6617	96.3437	6642.54	577.505	22.7214	404.868	20360.3	608.151	383.133	275.047	39818.6	11.0569	95.0001	607.375	8681.39	36.5551	158.769	234.761	38.0652	5934.33	1335.77	65.4735	1281.57	187.561	12.6266	26.3542	211.958	4.83994	5.4933	1051.88	20.1905	202.452	42.884	93.721	8.38652	83.2908	42.2848	22.7938	4.98396	125.942	912.939	62.0714	1861.88	11.2564
TNBC TMA 5A | 5_A09 | stroma	5_A09	stroma	227.115	55.0967	26.4349	5.35259	63.3879	7540.56	135.282	15.6359	242.483	17935.5	258.467	95.0327	107.123	17539.3	6.62746	72.3669	377.544	13104.6	33.0992	56.2814	220.533	34.3807	5581.09	425.611	0.772045	263.668	20.5975	6.28517	15.889	339.905	6.23512	2.48483	217.927	15.0699	421.028	73.6271	21.6367	7.68428	149.58	3.4535	15.1371	2.69498	29.877	280.509	38.6021	529.184	3.6685
TNBC TMA 4A | 4_G09 | stroma	4_G09	stroma	2646.97	668.126	81.9041	47.0077	157.948	8593.47	668.056	48.2869	894.404	15738	144.645	173.67	411.523	39608.5	17.6235	266.216	1342.41	14789.3	44.9469	248.459	297.769	74.6725	5859.91	3317.91	158.623	19184.6	420.183	59.447	133.073	928.317	23.1429	58.8382	480.108	28.455	308.309	140.61	198.635	28.071	207.582	223.966	35.6701	49.5696	745.848	1937.1	301.37	2810.27	27.4013
TNBC TMA 2A | 2_A15 | stroma	2_A15	stroma	3041.05	871.102	33.7873	86.1275	105.588	6553.94	622.285	34.0651	844.052	20635.5	117.472	98.6401	676.939	23016	9.86089	161.228	1342.37	16622.3	73.371	422.718	739.609	66.3575	3668.35	2278.51	147.065	3943.4	214.721	26.1782	78.4212	420.043	46.7015	29.5877	507.649	21.5778	584.061	153.277	205.652	17.8738	386.165	2056.2	39.0399	28.6578	291.32	1323.27	142.512	2029.32	60.7564
TNBC TMA 2A (2nd scan, ROIs 13-100) | 2_G12 | stroma	2_G12	stroma	3094.73	917.413	31.2609	151.295	125.847	6976.63	774.677	39.8227	5763.25	19385.3	257.388	72.402	898.986	4863.62	4.78664	229.142	1218.23	11671.4	70.2496	360.912	148.232	41.1757	744.93	2487.19	119.79	2768.18	257.754	23.7754	98.4419	596.683	19.452	32.4519	184.727	13.9598	542.057	95.0987	71.8901	149.571	1016.85	1728.15	70.2918	23.8351	241.406	2725.77	141.604	1018.62	40.9235
TNBC TMA 3A | 3_D14 | stroma	3_D14	stroma	176.138	54.8722	39.802	13.0434	55.655	5186.23	143.727	36.9994	255.477	26077.5	36.7484	30.3943	100.084	4910.28	3.55598	398.53	240.642	2443.4	15.6816	74.9167	55.149	44.1192	8630.86	249.379	23.8233	1340.68	33.5636	18.5755	43.9497	319.011	3.19952	10.1418	1138.46	18.1779	138.91	48.989	95.8147	12.194	160.497	3.55598	18.9374	21.2825	83.4399	236.351	71.9572	886.236	3.45656
TNBC TMA 3A | 3_E08 | stroma	3_E08	stroma	6052.49	2030.06	60.8714	51.4039	164.119	9317.63	2285.73	36.9553	3976.37	14514.8	232.55	168.001	2683.89	21947.1	31.3373	352.029	2672.64	3415.52	48.3871	1364.09	51.6917	27.9108	3405.32	1819.98	157.174	7058.29	210.237	57.2933	121.617	754.954	27.4054	45.7178	1191.71	52.5423	410.355	379.341	298.069	53.4281	2159.71	68.4794	101.329	30.7553	529.058	1298.08	171.064	3122.99	17.5352
TNBC TMA 1A | 1_E12 | stroma	1_E12	stroma	4197.61	2165.87	50.8423	130.826	174.817	4058.78	2757.07	24.3684	2904.99	33321.3	473.862	96.0095	1221.79	24393.3	8.47748	277.057	7256.54	19619	115.114	791.328	772.606	98.1569	4340.55	2161.21	213.137	10886.4	474.156	17.6303	77.5215	215.272	24.0949	20.0976	580.685	12.1566	3020.64	597.103	88.2191	7.82901	1624.76	289.568	23.0971	14.7491	294.914	988.922	96.8677	1255.76	10.278
TNBC TMA 3A (2nd scan, ROIs 54-91) | 3_J12 | stroma	3_J12	stroma	2586.69	836.2	63.5181	85.7386	102.46	7117.81	1294.57	30.9449	522.214	19000.8	325.663	177.47	691.502	27017.7	29.8118	324.765	2212.41	3786.96	66.0013	411.639	804.428	48.5406	3169.14	2171.02	107.074	1506.38	162.502	53.1417	77.5532	573.026	23.8308	22.717	1292.92	27.7875	715.302	212.814	241.797	27.5314	2200.69	146.19	87.0247	28.0945	263.489	1159.21	264.447	2066.58	15.8128
TNBC TMA 4A | 4_E08 | stroma	4_E08	stroma	4105.96	2166.85	33.6015	14.1755	80.5489	6306.68	1287.79	16.567	973.54	21444.6	123.517	37.5063	262.232	5819.57	12.0828	256.852	357.826	5442.96	238.421	465.492	86.9397	32.5565	5154.69	1179.16	66.0102	1311.05	106.002	5.0322	32.7054	244.417	4.1129	28.9038	825.011	11.2371	200.389	139.952	22.3606	17.0544	129.651	188.778	37.7945	5.97167	146.555	1681.15	21.2351	261.914	10.9916
TNBC TMA 1A | 1_F04 | stroma	1_F04	stroma	2437	984.993	42.8377	123.993	114.622	5954.69	680.92	21.0406	2257.96	22712.2	108.729	90.4258	651.679	12233.3	18.8409	178.35	1648.77	14265.2	50.5878	1104.02	411.393	54.9404	5390.83	2866.87	250.933	2346.36	352.931	18.8324	111.804	475.298	19.24	24.3881	258.426	8.98578	462.313	125.902	87.7779	3.06846	753.082	1388.8	23.6523	8.59545	106.331	581.426	189.213	1227.96	25.8888
TNBC TMA 4A | 4_D02 | stroma	4_D02	stroma	7220.48	2323.31	85.7224	158.758	160.341	7841.37	1763.2	52.5324	3730.31	17247.5	233.004	111.34	3113.5	26445.1	25.9222	337.211	4016.89	24077.9	102.238	1387.42	514.893	75.8213	2628.72	2915.22	227.093	11934.9	440.157	65.4539	124.562	722.763	65.7011	79.5182	1199.26	27.2828	685.671	303.912	169.04	30.4827	476.361	581.406	41.262	18.4825	721.829	3793.99	70.3331	2522.01	47.754
TNBC TMA 5A | 5_C02 | stroma	5_C02	stroma	233.934	92.992	32.1403	10.6712	67.6491	7045.26	163.503	25.9461	187.059	19196.4	298.741	107.36	147.052	25572.6	8.74178	80.7846	377.802	11363.6	30.0579	88.5325	1198.88	46.4082	4989.55	853.867	12.7285	466.181	42.3659	5.21047	33.7552	382.072	8.97471	3.9511	274.61	16.9964	155.224	33.5903	161.412	5.70072	59.2758	14.1549	15.936	4.14568	35.7577	360.644	71.4855	1568.61	8.88775
TNBC TMA 2A (2nd scan, ROIs 13-100) | 2_C10 | stroma	2_C10	stroma	2643.06	1229.5	47.8459	49.6204	82.0347	7888.56	1040.67	17.9086	2283.24	17144.3	155.894	88.2172	1163.15	27394.3	8.04454	214.587	2221.96	4393.59	59.8406	794.342	407.226	50.0631	4282.24	1777.12	150.052	2488.78	193.383	21.1997	96.6375	681.659	14.5254	29.9751	246.548	23.1942	252.356	151.545	96.7521	12.5847	155.628	407.039	42.967	20.6688	158.825	1951.41	164.14	2129.64	40.2036
TNBC TMA 4A | 4_C05 | stroma	4_C05	stroma	573.248	319.643	69.2356	32.2036	139.7	6115.61	287.829	24.9138	480.031	22114.5	113.413	331.438	271.372	52396.6	20.7751	157.587	622.958	11057.9	44.5249	256.899	360.827	70.3499	7398.67	1016.79	35.7115	850.166	66.2939	4.58624	67.819	611.021	5.92463	4.17329	762.511	35.9045	125.475	56.4443	95.849	12.5444	154.542	49.0575	25.7157	13.1364	120.173	2032.27	55.5187	2004.29	17.0683
TNBC TMA 3A (2nd scan, ROIs 54-91) | 3_G17 | stroma	3_G17	stroma	920.8	219.681	42.7339	37.583	95.1846	6072.82	236.375	16.468	599.257	22270.4	124.614	209.585	249.826	34157.7	4.65345	256.435	752.452	10017.1	63.3832	199	375.552	113.158	10691.6	1912.68	24.394	1896.85	125.513	19.859	77.5878	717.363	15.7607	11.7768	534.856	22.8556	360.76	66.9992	224.626	16.1865	598.255	90.9322	57.3935	17.0305	178.115	823.133	63.6362	1762.27	30.9099
TNBC TMA 2A (2nd scan, ROIs 13-100) | 2_G16 | stroma	2_G16	stroma	251.513	123.128	51.0353	33.4491	252.147	4738.86	147.433	51.7546	303.494	28539.4	99.4752	99.5963	178.745	53035.5	19.181	403.216	566.458	27729.1	60.3221	154.764	169.713	70.7136	25487.9	864.707	13.0915	1312.81	73.1615	9.52723	104.657	472.3	8.20503	26.0082	1056	55.9397	60.8195	117.255	177.93	5.21182	168.751	24.2642	63.1335	45.4817	62.4103	639.786	281.41	4381.79	8.86421
TNBC TMA 3A (2nd scan, ROIs 54-91) | 3_H09 | stroma	3_H09	stroma	2734.45	543.781	47.0151	105.604	106.517	8109.62	983.762	18.5206	1260.19	16677	145.302	116.049	1478.46	22562.4	11.5878	312.576	1608.21	27497.4	68.411	380.325	960.82	65.465	4427.5	3510.24	134.947	3990.06	182.449	38.6805	112.688	1176.13	27.8977	6.90846	538.663	44.5471	504.788	235.416	299.971	26.3675	976.058	197.713	43.4331	18.8037	197.494	2326.42	237.688	3414.12	27.8833
TNBC TMA 4A | 4_E15 | stroma	4_E15	stroma	282.18	94.9629	35.232	8.83226	78.9099	8830.01	133.472	15.4954	332.949	15316.4	110.227	95.0849	231.483	43789	3.9871	80.0284	340.475	5860.12	34.6109	86.4093	315.192	38.7554	9339.5	515.344	8.60012	462.34	15.7172	1.85233	23.0335	268.396	1.73923	9.10253	396.026	6.78586	51.3029	135.095	51.5372	3.3726	50.1526	6.19563	13.8121	3.11967	70.7323	432.151	24.5951	1438.24	4.29904
TNBC TMA 1A | 1_H06 | stroma	1_H06	stroma	5650.2	1758.32	61.6105	82.8915	110.099	7239.28	1680.3	28.3824	1567.48	18682	187.458	99.5912	1048.91	30791.8	12.9486	225.093	1177.45	21955.3	71.552	1367.68	376.79	64.4657	1839.41	2782.45	118.079	6587.76	203.874	21.8388	114.069	624.508	30.6069	20.0713	1154	16.4268	645.866	253.973	145.944	19.1515	1223.69	83.8012	18.928	16.8095	276.622	2093.17	50.3242	2377.74	21.5707
TNBC TMA 2A (2nd scan, ROIs 13-100) | 2_G01 | stroma	2_G01	stroma	908.179	364.168	115.921	24.9207	190.661	6868.27	408.169	47.7737	1380.09	19691.1	147.553	888.624	1018.65	98170.6	80.9979	198.378	1452.71	10951.7	78.8034	273.735	1612.65	108.798	29091.4	895.908	68.745	1539.25	77.0611	49.3808	109.704	423.732	22.8609	68.329	589.928	22.1014	156.985	37.0219	194.278	16.7703	271.074	36.1775	63.428	24.7027	112.201	1223.88	74.7225	3000.89	25.6199
TNBC TMA 1A | 1_E15 | stroma	1_E15	stroma	1537.97	226.631	32.5481	41.5894	60.7712	8750.67	573.526	9.6364	591.911	15455.3	108.149	64.9028	864.847	11958.9	5.68943	103.927	1370.01	9492.62	26.8364	119.673	402.21	23.7878	4974.77	1113.44	56.1872	5722.64	72.6014	21.3257	40.425	446.732	2.90497	25.3426	407.031	7.05497	273.034	61.7808	83.2744	13.5514	177.951	56.5664	60.3528	9.84159	304.647	1044.75	32.8538	1559.76	16.9383
TNBC TMA 2A (2nd scan, ROIs 13-100) | 2_G08 | stroma	2_G08	stroma	2647.76	877.7	46.8163	52.3956	99.5428	5855.09	695.376	6.90019	724.811	23098.5	497.222	94.4272	431.653	26483.9	17.1251	183.569	1466.54	6892.1	77.0748	560.185	124.276	46.951	1681.06	1370.6	89.4757	2314.93	111.025	24.423	82.9796	569.806	14.5513	13.2125	739.653	22.0737	562.255	91.5355	66.4624	11.461	447.02	176.618	48.7071	22.8851	332.494	3172.26	75.6912	2084.49	24.6126
TNBC TMA 4A | 4_H01 | stroma	4_H01	stroma	3404.04	1341.02	92.6765	133.631	88.6966	6165.82	1063.47	22.9736	2155.51	21934.5	202.19	305.627	1800.5	49493.9	19.1572	202.023	5795.56	23697.8	58.9087	852.813	1155.13	100.446	7179.24	2878.79	92.9801	7192.31	395.443	31.7181	134.009	617.722	71.0222	51.9519	627.302	24.8313	1857.04	161.723	231.305	27.762	981.104	96.9367	32.3361	18.1702	344.316	3895.62	61.4342	4243.2	11.8043
TNBC TMA 3A (2nd scan, ROIs 54-91) | 3_H08 | stroma	3_H08	stroma	6326.02	1735.28	34.5844	27.3919	100.555	8680.78	1405.96	20.7972	2211.06	15579.7	117.064	50.4388	922.223	7683.42	7.14394	194.846	422.614	6845.25	317.583	694.423	128.129	58.6473	332.504	1327.21	114.217	1050.06	168.721	52.7137	54.1476	348.322	7.03598	40.4614	476.121	19.5677	129.255	364.156	73.6462	17.2717	221.373	233.274	30.1238	21.253	200.716	978.053	45.1176	396.044	13.8844
TNBC TMA 2A (2nd scan, ROIs 13-100) | 2_F05 | stroma	2_F05	stroma	1629.25	496.677	39.6081	34.5567	82.3385	6938.72	611.302	34.6278	679.258	19491.2	462.084	105.553	210.518	20920.3	14.1378	257.627	557.033	24665.1	45.8949	266.216	248.776	52.7798	6632.88	1475.22	56.775	2881.41	105.563	18.4878	86.2787	749.747	19.6603	43.0475	345.825	38.7437	675.66	71.4501	94.3988	5.54688	282.252	149.259	55.6946	27.2412	379.268	981.075	133.483	2384.93	17.6976
TNBC TMA 3A (2nd scan, ROIs 54-91) | 3_J02 | stroma	3_J02	stroma	5479.15	2104.38	70.6373	147.421	127.391	7425.83	2167.77	62.1511	5494.66	18212.6	458.278	101.715	990.013	7100.11	21.8919	358.088	2195.21	11573.8	120.629	898.792	232.985	112.656	4514.36	2615.61	298.384	3191.93	485.779	86.7198	144.197	713.763	27.6541	42.8375	1905.21	47.4381	722.495	385.87	166.766	74.879	1376.11	681.136	121.184	59.2474	509.092	1424.32	506.146	1295.51	17.6943
TNBC TMA 3A | 3_C09 | stroma	3_C09	stroma	3841	1117.84	86.0063	272.303	199.551	10608.2	1125.89	58.0013	1966.94	12748.9	232.884	632.717	1159.68	26472.3	112.387	653.73	4644.73	66353.6	165.835	553.894	273.194	145.754	23241.4	7418.5	314.21	5274.21	364.878	119.905	165.339	1891.83	87.2299	39.5034	2466.52	61.3323	1433.98	277.177	402.944	122.163	2078.99	666.158	163.64	85.6889	272.442	3974.48	224.13	4976.25	85.5379
TNBC TMA 1A | 1_I17 | stroma	1_I17	stroma	2886.28	494.861	22.0876	173.53	54.9034	7225.09	391.716	16.4332	802.823	18718.6	151.538	57.9722	893.668	3426.22	3.60166	149.369	1302.86	7521.4	275.211	197.098	134.239	30.9042	378.311	2015.07	110.311	4754.56	247.458	14.3691	79.4985	436.969	35.8286	13.9404	122.586	5.60746	425.86	146.266	44.724	92.499	499.89	882.565	35.6466	10.742	245.35	814.734	91.901	591.228	14.6594
TNBC TMA 4A | 4_I06 | stroma	4_I06	stroma	2212.78	967.133	60.1807	43.1708	78.5169	7831.75	852.138	25.7215	1530.31	17268.7	373.831	501.155	716.851	32432.4	9.96597	306.602	2047.97	14123.5	40.7405	580.045	193.613	51.8538	3467.29	1161.73	103.307	4751.46	204.89	13.2819	57.3233	431.171	6.7847	3.28828	1360.95	41.1932	234.443	126.256	103.953	42.1999	461.119	116.386	48.7929	13.1346	235.863	1751.19	256.885	1355.34	3.2967
TNBC TMA 2A (2nd scan, ROIs 13-100) | 2_D08 | stroma	2_D08	stroma	5996.26	2085.53	41.5128	487.654	143.725	8370.73	2872.7	40.7691	7717.35	16156.8	349.821	74.4927	4961.33	6389.5	26.5552	380.287	5937.38	3812.86	107.773	1216.46	323.342	75.9075	2153.99	2642.72	365.3	8442.45	586.703	40.7301	162.405	560.352	68.5292	36.7884	875.173	23.1214	2673	398.129	177.786	12.2288	4737.97	876.691	60.8763	50.2033	618.148	2046.97	170.897	3177.23	18.3123
TNBC TMA 5A | 5_C08 | stroma	5_C08	stroma	5689.34	3013.38	27.3003	75.6976	107.144	7037.84	2216.39	25.8919	2486.81	19216.7	462.224	45.8786	1344.33	4030.36	6.87961	556.56	1108.38	6329	185.315	1602.72	42.6247	29.4652	444.751	2293.19	355.354	2991.89	415.705	14.2127	95.9955	282.583	28.5962	36.0805	192.641	13.7573	366.858	189.735	31.7027	4.35613	135.454	267.681	13.2561	14.7155	290.837	1140.42	48.6448	407.295	19.3832
TNBC TMA 2A (2nd scan, ROIs 13-100) | 2_I16 | stroma	2_I16	stroma	495.461	167.714	47.4732	7.40506	56.3055	6712.78	199.005	12.6307	928.523	20147.2	295.426	239.585	337.771	33845.6	6.26781	85.6554	373.292	5643.37	58.0363	102.749	70.1162	39.054	5791.57	352.557	19.8287	791.16	38.4344	7.76509	35.1119	286.946	3.64547	15.2633	380.74	19.5571	140.389	43.8704	84.1947	3.53453	121.433	8.65748	21.7128	17.982	55.0669	810.963	61.8623	2350.09	1.8037
TNBC TMA 5A | 5_E03 | stroma	5_E03	stroma	2136.17	613.549	54.3097	65.6537	88.5691	10287.3	760.528	33.0276	2442.47	13146.7	162.485	67.9153	236.971	24627.8	7.17042	177.607	609.172	20512.3	101.666	326.736	267.378	39.3167	2455.22	2525.09	131.981	5813.81	347.566	19.9875	67.7839	619.822	22.9374	100.403	327.658	12.2037	548.454	88.9697	98.1367	2.02176	242.592	99.0422	24.8396	18.7014	639.661	624.403	45.2147	1444.38	30.9256
TNBC TMA 4A | 4_I11 | stroma	4_I11	stroma	6227.02	1978.39	35.8481	302.83	151.667	7787.05	1592.59	34.1146	5101.07	17367.8	505.046	56.8949	1373.85	5222.95	9.39942	412.672	4862.81	8219	139.658	786.591	48.1878	49.7793	898.272	3261.78	402.904	5264.62	524.754	51.6733	162.194	644.912	52.7918	55.8243	517.112	34.9663	928.683	234.754	66.4162	14.9253	416.307	1112.53	28.7619	48.7774	347.585	3094.54	349.262	1359.45	23.3196
TNBC TMA 2A (2nd scan, ROIs 13-100) | 2_D03 | stroma	2_D03	stroma	3166.63	1039.76	35.6384	107.674	123.253	6939.95	1408.78	30.3333	2474.34	19487.7	283.964	76.3864	1151.83	11586.8	22.452	487.989	2789.41	5870.1	59.3482	557.525	157.52	36.1191	1646.9	2092.24	225.302	4845.74	237.046	37.8803	79.8777	566.764	33.4606	31.104	1049.44	13.233	1165.67	136.878	92.922	11.3732	570.751	976.276	53.9837	24.2792	549.037	1436.08	236.471	2188.02	37.4684
TNBC TMA 1A | 1_C11 | stroma	1_C11	stroma	2436.25	499.367	45.1901	65.5762	125.22	7596.4	811.78	20.5243	1517.11	17803.7	214.473	174.139	659.549	27424.1	11.5993	202.412	2432.15	45214.9	47.3972	337.724	187.974	71.4551	3913.47	2610.07	105.395	2808.46	135.185	13.2003	72.05	743.336	42.5592	19.5701	356.918	3.49242	314.734	102.058	77.0889	26.8979	576.607	256.881	39.739	21.2253	248.626	1604.81	83.7167	1888.5	22.472
TNBC TMA 4A | 4_C12 | stroma	4_C12	stroma	5464.86	2483.92	41.1988	65.0655	90.3062	7257.86	2075	99.9379	3303.65	18634.1	267.234	77.0096	1214.1	10387.5	23.3595	292.414	626.189	16427.6	281.292	715.182	134.089	59.7849	3853.76	2861.1	142.63	3395.46	328.319	37.5347	161.176	510.57	27.6294	70.116	464.511	51.6297	311.414	258.652	90.0432	36.9777	193.171	1039.12	102.742	87.4404	458.777	59897.1	64.9804	1682.29	29.5325
TNBC TMA 3A | 3_D05 | stroma	3_D05	stroma	2212.32	731.448	116.004	57.5711	113.372	9076.63	1009.44	67.586	1625.81	14900.2	330.397	533.594	994.639	70438.7	12.3336	680.172	653.182	12555.3	52.4259	393.302	173.659	150.244	17012.4	1852.81	160.673	5683.13	208.061	84.5066	84.6635	842.928	64.7851	29.4123	1751.99	49.7848	276.13	170.841	228.862	49.1129	261.83	253.976	41.6055	53.3704	293.454	1830.02	191.736	1413.59	41.0924
TNBC TMA 4A | 4_F04 | stroma	4_F04	stroma	1583.86	325.229	52.103	52.5293	150.194	9917.35	522.909	29.9005	1302.47	13637.1	89.9484	111.984	627.706	47532.8	19.8376	142.29	1578.47	16953.5	50.0873	205.083	495.88	60.5934	7111.77	1910.24	92.2432	13535.4	199.966	40.7651	80.7087	814.322	58.6215	56.6274	234.141	18.1212	202.877	74.2637	120.039	11.6748	446.965	131.34	28.7916	16.9883	707.135	1187.51	33.7138	2800.78	3.54752
TNBC TMA 5A | 5_B01 | stroma	5_B01	stroma	962.524	327.425	32.527	34.2033	92.3999	7831.66	315.507	11.9897	871.124	17268.9	110.168	115.91	343.24	18511	6.77596	132.246	838.445	11476.4	36.9173	317.511	589.674	70.8514	6336.7	2456.16	35.5205	1708.17	91.3809	15.9044	44.8585	441.238	10.0404	22.8645	326.549	9.70679	174.009	48.7794	140.432	7.36543	146.64	362.798	17.4108	7.74948	185.44	729.398	61.7744	1347.32	21.0977
TNBC TMA 2A (2nd scan, ROIs 13-100) | 2_H10 | stroma	2_H10	stroma	6447.1	1470.38	50.8658	84.7786	98.9006	10067.8	3222.36	57.9017	3567.13	13433.4	497.244	93.591	2043.38	26720.8	10.0717	349.915	1398.83	6960.72	112.976	598.564	604.731	29.1538	49638.3	3431.74	133.565	7728.24	432.834	41.8914	95.2752	468.883	14.313	102.33	3089.47	5.77708	342.904	191.727	283.6	6.20083	552.344	149.871	117.602	29.2045	330.432	2915.83	133.255	9320.2	54.9485
TNBC TMA 2A (2nd scan, ROIs 13-100) | 2_G04 | stroma	2_G04	stroma	3136.64	950.264	50.0015	36.2791	95.7106	7139.51	1847.58	23.1826	1617.63	18943	225.545	100.508	1539.65	8533.98	18.7167	443.506	1601.8	18891.5	132.566	466.616	447.694	25.4874	15826.8	2540.56	215.853	7562.14	205.67	51.12	124.827	636.758	25.3564	15.7892	660.619	39.8353	391.774	194.623	113.916	94.4003	404.249	201.888	234.69	20.5495	346.737	1881.89	162.103	4339.29	62.1615
TNBC TMA 4A | 4_I02 | stroma	4_I02	stroma	1298.06	366.773	74.3579	30.6882	154.216	4799.3	453.07	32.245	504.449	28179.9	59.6793	56.1921	101.478	34017	14.7232	123.855	406.217	3047.25	34.7692	616.854	429.984	42.6183	9196.29	1175.54	25.5687	5789.09	119.635	62.4885	45.0994	204.74	5.9781	25.644	21081.4	28.9549	335.828	144.141	115.876	33.6687	352.118	11.3812	29.4713	9.75828	240.331	970.435	70.8355	758.95	15.3002
TNBC TMA 4A | 4_B15 | stroma	4_B15	stroma	1487.92	427.924	43.7951	40.1854	54.7064	7983.82	482.873	18.5052	748.243	16939.8	146.465	93.6421	666.252	4024.44	8.22992	119.22	799.886	12004.5	35.89	219.82	93.8545	31.5545	2210.34	1312.47	66.6567	3758.41	151.416	19.6215	80.1376	547.874	15.4902	35.7096	143.925	20.8016	115.566	161.711	42.898	16.9953	235.229	531.376	35.0067	9.36705	253.245	1025.08	169.437	493.034	12.9314
TNBC TMA 4A | 4_F06 | stroma	4_F06	stroma	3460.43	1065.69	191.216	52.3385	436.476	8677.41	1663.58	96.8238	5810.25	15585.7	266.998	655.067	1262.09	248011	21.4126	298.873	3296.47	18694.1	139.022	1197.75	3855.93	130.809	62530.1	4401.78	149.351	8799.15	347.746	84.0033	154.434	1624.92	44.6654	61.1235	2395.45	58.68	353.745	216.432	1085.71	12.6017	641.236	45.979	106.552	55.0116	519.346	2890.17	206.213	20770.8	11.4876
TNBC TMA 3A (2nd scan, ROIs 54-91) | 3_G04 | stroma	3_G04	stroma	3184.08	1145.71	61.887	46.9515	92.4807	8378.81	4416.65	28.9527	2065.18	16141.2	139.355	92.344	562.52	20832.9	20.4893	199.594	3009.6	4809.14	166.284	1321.99	404.346	52.1534	3753.39	2065.58	266.333	6099.77	278.249	57.415	107.989	596.709	8.01363	64.3366	449.494	30.8823	293.158	158.201	147.497	12.0583	346.237	142.988	76.4678	6.57993	347.301	685.527	55.1339	972.476	16.4883
TNBC TMA 5A | 5_D12 | stroma	5_D12	stroma	2736.69	1550.87	31.3499	52.6371	68.8763	7621.55	1001.03	17.9868	1139.5	17744.9	252.177	75.8815	1001.43	12472	8.57736	221.734	673.76	11149.1	75.5224	1183.4	92.5756	33.4716	8548.03	2124.07	198.252	3072.35	304.038	14.2891	63.8468	465.991	20.4377	19.8108	583.175	15.9541	423.731	111.769	64.9367	22.7	288.513	373.605	59.4919	4.23919	218.224	1253.68	38.7628	665.023	26.9549
TNBC TMA 2A (2nd scan, ROIs 13-100) | 2_B16 | stroma	2_B16	stroma	840.548	265.672	45.5927	16.9642	100.25	5357.87	515.693	18.5833	1034.77	25242.1	735.245	58.2169	294.647	14474.9	25.2057	937.572	588.16	8777.5	62.9418	263.74	204.237	69.4648	23461.2	1116.82	79.2788	1780.6	79.7354	39.4414	78.2835	532.228	3.79457	21.2632	1851.54	24.072	415.242	90.7263	114.617	10.9594	968.544	39.4032	120.896	53.8104	131.852	1877.28	62.2355	4082.97	24.4162
TNBC TMA 3A (2nd scan, ROIs 54-91) | 3_J15 | stroma	3_J15	stroma	6763.49	2854.11	85.0904	124.705	162.254	8259	1658.29	66.8703	2777.48	16375.3	551.607	155.489	847.673	14712.6	28.7881	675.318	1784.11	15953	247.138	2021.07	195.748	93.082	12938.7	6523.22	278.255	5235.72	492.873	37.4076	105.196	1038.23	32.3377	54.1425	1595.06	64.2559	357.573	468.91	217.947	51.8077	943.798	1466.55	112.756	42.6839	333.849	1910.91	124.317	5061.64	48.5673
TNBC TMA 5A | 5_G07 | stroma	5_G07	stroma	2754.45	1234.31	25.5801	54.8103	64.9301	6694	1377.54	15.8349	1961.72	20203.7	389.427	50.1612	959.198	2753.94	5.77933	198.622	1494.9	4707.07	181.061	602.103	130.887	26.5283	441.369	1933.73	152.099	2387.34	248.43	14.2149	33.06	228.356	10.1191	25.2673	177.437	8.88701	359.752	121.681	26.4794	9.49766	128.407	409.544	16.6075	5.55746	152.137	834.325	31.6121	255.995	10.6974
TNBC TMA 3A (2nd scan, ROIs 54-91) | 3_J08 | stroma	3_J08	stroma	998.415	575.785	138.982	26.8572	332.108	7125.04	667.07	73.3712	443.785	18981.5	184.682	1931.81	287.152	107557	14.3578	188.821	1055.55	12036.3	87.5913	531.762	687.614	162.779	20810.5	832.958	55.5351	723.83	196.604	19.9063	57.3467	361.219	17.0034	16.2086	801.743	32.9424	573.113	118.438	260.738	32.4122	1765.44	51.794	59.6087	24.9798	54.144	913.287	143.912	1723.75	17.4073
TNBC TMA 4A | 4_A17 | stroma	4_A17	stroma	3582.76	2083.56	30.1152	86.6544	81.9842	8215.38	1090.01	22.9129	2798.72	16462.3	108.807	145.804	725.63	9212.61	21.2738	343.202	1222.94	12827.3	186.456	584.059	146.596	49.4821	2504.64	2860.12	227.888	1751.56	352.964	24.4732	56.2442	316.314	18.0129	28.8702	369.158	40.129	1309.55	324.051	130.061	20.9125	294.903	464.146	25.6677	21.1567	239.326	1595.92	101.189	1227.12	18.4315
TNBC TMA 1A | 1_G17 | stroma	1_G17	stroma	3012.29	1402.62	41.9764	44.0646	84.3641	6473.17	951.468	22.6318	1385.24	20893	206.452	41.1771	314.469	10561.8	6.7304	245	550.861	8616.22	168.184	773.604	71.3814	47.313	2276.31	1650.29	100.722	1969.12	209.186	14.8342	51.1007	415.447	6.42782	30.6413	541.329	9.17341	90.4736	182.387	38.6863	11.8341	134.919	449.981	19.952	9.92865	142.482	872.013	44.3885	62.5041	14.2698
TNBC TMA 1A | 1_C14 | stroma	1_C14	stroma	2394.31	561.23	35.571	31.8051	33.563	6644.91	533.428	34.8407	578.603	20353	527.281	136.434	545.595	5212.69	35.571	144.674	1242.48	6425.11	268.194	394.143	38.2911	38.3044	369.754	1143.4	35.571	1985.5	39.3397	33.6118	35.571	314.005	33.3442	35.571	178.2	35.571	190.811	94.4982	35.571	68.49	67.5041	153.905	202.375	35.571	211.025	824.906	35.571	487.366	35.571
TNBC TMA 4A | 4_A07 | stroma	4_A07	stroma	3134.02	1209.96	48.9176	54.1955	67.1486	8931.53	787.474	22.5583	812.042	15142.3	89.2247	71.4646	444.336	15092.7	11.0862	174.08	1335.97	8091.24	74.3766	745.376	157.522	39.5062	1688.34	1929.21	85.7602	3479.21	162.659	16.1541	59.045	358.654	12.7188	43.0387	193.429	17.0133	425.165	125.751	84.664	2.60976	290.257	205.915	26.2039	15.6649	232.22	1320.09	40.1938	895.623	19.0322
TNBC TMA 2A (2nd scan, ROIs 13-100) | 2_E11 | stroma	2_E11	stroma	1485.73	371.087	52.6253	30.223	86.1767	9876.42	659.192	19.6383	1058.5	13693.6	735.13	73.0735	961.364	33300.1	15.1593	220.114	1108.64	23082.7	88.8258	334.854	305.25	62.3411	16836.6	1411.71	104.635	2894.29	129.477	17.6069	87.5754	849.247	6.6127	27.6869	895.97	58.0511	387.407	115.751	144.08	25.6459	315.616	78.5213	45.9504	20.7572	134.465	2906.99	102.864	5750.56	40.8633
TNBC TMA 4A | 4_A09 | stroma	4_A09	stroma	2865.88	1142.18	97.3887	59.1084	211.257	9336.79	1034.43	50.1177	864.155	14485.1	169.042	1061.26	790.189	117078	36.2735	600.055	1240.95	42824.8	222.423	388.392	397.688	127.211	10573.9	4339.32	86.89	8192.03	293.416	31.623	98.3851	547.311	37.832	87.4376	517.067	53.0161	252.066	194.637	161.467	47.439	558.652	263.959	50.1391	51.7727	377.684	2544.82	200.922	2925.79	17.2979
TNBC TMA 2A (2nd scan, ROIs 13-100) | 2_D16 | stroma	2_D16	stroma	2338.8	841.562	33.5065	72.4485	76.065	5808.64	639.199	28.4055	1884.21	23283.3	581.22	57.4851	333.622	7835.18	5.7379	220.467	1050.03	15312.4	41.4975	793.211	78.9524	58.132	5905.48	2107.46	135.541	947.567	234.803	9.37586	71.4673	555.501	6.11565	25.2625	744.409	27.1528	309.873	166.573	103.615	9.71482	407.421	419.15	37.966	16.638	205.29	2406.45	204.456	1485.02	24.348
TNBC TMA 2A | 2_A11 | stroma	2_A11	stroma	3396	1118.72	31.6106	44.3767	87.7577	6300.97	719.791	26.5098	1826.22	21464	189.635	65.5791	491.344	13786.8	9.69327	146.266	1180.78	12065.7	127.619	759.501	193.98	48.9221	4739.75	2306.38	186.78	2446.35	269.6	17.2627	55.998	474.422	11.9803	25.818	459.519	20.6219	511.605	174.242	136.35	6.83277	234.047	303.762	36.3775	25.2813	163.773	1253.42	45.178	2047.82	13.0645
TNBC TMA 2A (2nd scan, ROIs 13-100) | 2_D02 | stroma	2_D02	stroma	1267.58	310.785	64.5669	28.5231	115.539	7412.42	390.013	28.245	1294.81	18245.6	145.721	473.829	566.54	55832.1	18.3189	165.585	2541.01	20032.3	57.0625	241.736	784.7	69.4653	6261.67	1248.6	47.6312	3631.33	123.306	19.498	113.134	680.063	17.9115	28.3878	759.94	21.6247	358.001	67.4197	173.402	9.95519	326.826	34.4296	55.658	17.3751	295.595	2864.51	89.3779	4217.12	29.0257
TNBC TMA 5A | 5_G12 | stroma	5_G12	stroma	2145.67	561.328	24.1359	20.1139	51.6277	5514.53	889.76	16.8876	345.462	24525	658.355	24.9491	492.237	4051.05	4.55997	95.3557	424.544	1365.09	58.4873	807.797	112.865	25.0518	2036.68	542.142	61.2697	1013.74	94.1268	7.99393	25.2182	129.973	3.21278	22.0649	84.8409	2.6076	148.234	82.6894	50.9496	3.20689	41.4416	11.1297	6.51974	7.88681	104.732	324.211	7.22554	301.806	8.92515
TNBC TMA 1A | 1_F02 | stroma	1_F02	stroma	1085.98	332.085	25.4444	12.5652	79.1065	6068.25	399.968	17.9675	367.538	22287.2	154.094	42.1389	793.058	10934	4.64108	83.2897	802.035	8067.14	36.1209	335.904	127.733	34.9283	1632.81	873.94	39.9829	539.351	120.915	8.11821	23.5545	212.672	4.73938	5.74249	247.257	12.9488	332.448	39.0576	32.7939	7.36957	133.506	305.425	17.9886	8.02816	54.9199	814.016	31.461	108.952	16.1201
TNBC TMA 3A | 3_E04 | stroma	3_E04	stroma	629.032	230.51	41.0094	11.2637	159.806	7127.44	236.489	20.9428	544.63	18975.1	121.508	151.267	221.167	58044.5	31.0028	144.247	526.787	9248.75	57.6691	198.843	1324.84	71.7899	9399.07	507.052	45.267	1239.88	75.4837	12.454	36.7664	594.915	40.3368	21.475	738.446	19.0342	130.116	96.9272	163.534	13.0872	193.074	42.3262	36.3626	17.1928	77.8282	1006.13	50.5558	2598.16	3.91956
TNBC TMA 5A | 5_B04 | stroma	5_B04	stroma	1695.67	682.965	44.2354	12.5448	181.034	6239.51	962.319	38.6586	1289.01	21675.4	246.617	124.345	772.717	42885	9.40625	228.356	1502.4	11316.1	46.6466	386.782	378.404	39.8553	4262.72	1773.03	69.6237	1815.7	185.125	19.8305	40.3556	496.52	12.3521	8.41177	1110.42	24.4083	242.425	52.117	90.5036	2.67544	167.478	99.6151	29.0864	5.08789	257.136	931.976	70.0678	902.305	33.9509
TNBC TMA 3A | 3_C01 | stroma	3_C01	stroma	911.253	364.689	91.3054	17.7024	227.77	13838.9	512.432	65.4973	661.256	9772.72	164.194	403.56	422.383	26681.3	14.4848	336.958	701.549	6089.02	94.0427	328.905	1829.44	110.608	37377.7	1370.99	119.399	2328.1	97.339	56.8247	160.721	1957.33	30.2143	355.589	20062	63.5113	307.663	211.478	426.154	76.7208	879.932	15.5514	99.1069	74.4261	359.3	604.749	82.0557	3025.77	23.3126
TNBC TMA 4A | 4_C09 | stroma	4_C09	stroma	1227.73	739.448	65.2586	20.9114	76.2903	7482.76	828.524	27.7721	1412.46	18074.1	122.808	175.655	306.695	47330.3	28.7788	254.135	643.028	17366.6	50.7146	388.062	120.62	69.1451	8062.08	923.425	140.793	3341.67	188.367	6.60607	61.166	582.191	14.5882	19.9344	415.056	39.376	277.088	112.467	85.0762	13.0161	141.028	36.4834	40.987	6.83975	142.062	1317.15	33.1264	1418.86	24.9489
TNBC TMA 2A (2nd scan, ROIs 13-100) | 2_D09 | stroma	2_D09	stroma	1421.76	658.852	43.1843	7.90738	98.8653	6961.81	574.376	56.9715	660.63	19426.6	248.989	286.29	731.96	50041.2	10.8823	142.855	635.693	3828.62	73.5123	345.687	1306.6	75.5971	12893.6	707.969	39.0009	2021.22	59.6151	10.9288	42.2359	420.435	15.4458	52.7657	1228.84	18.0393	44.3289	80.8035	110.941	5.16797	93.3241	40.8567	44.6728	6.78921	221.762	1250.44	62.6317	4271.31	16.5097
TNBC TMA 3A | 3_C05 | stroma	3_C05	stroma	1319.22	365.487	34.8019	76.5776	76.6303	5479.51	357.07	18.079	937.455	24681.8	277.517	58.7608	217.288	4384.42	23.7042	128.373	248.221	12151.2	86.8403	210.472	54.8396	47.7032	1030.71	1672.41	146.542	706.882	116.765	15.3484	77.7623	310.67	12.4578	5.51631	358.039	34.1243	109.31	320.366	58.3262	195.469	278.824	606.952	121.815	16.4529	99.4905	797.119	43.7797	549.628	9.50142
TNBC TMA 1A | 1_B02 | stroma	1_B02	stroma	2807.29	1232.42	87.6486	33.7618	151.483	6055.85	1075.08	32.5184	2987.82	22332.8	115.556	188.148	967.563	57123.7	16.1978	160.787	1817.95	18337.4	81.9676	1769.83	1058.57	87.0755	10988.9	2571.43	76.7168	4065.8	242.76	16.4993	64.2094	646.358	19.7305	28.2124	764.94	21.2366	309.697	167.388	291.792	17.0958	430.13	46.954	21.6154	13.4195	371.732	1321.68	119.678	5040.59	16.8326
TNBC TMA 5A | 5_B08 | stroma	5_B08	stroma	2625.28	857.309	23.8663	36.9839	60.1866	7552.74	983.844	27.4375	2479.31	17906.6	186.156	70.3552	708.366	6215.76	7.70306	264.12	1225.59	10832.9	111.327	667.108	239.645	39.1664	3970.51	2340.78	94.8761	2938.52	270.289	29.2317	61.6903	467.393	18.208	42.2504	657.533	19.5445	781.281	112.676	59.2929	7.01118	411.459	114.209	39.8439	9.99989	251.132	1636.23	67.8588	646.799	23.9537
TNBC TMA 1A | 1_D01 | stroma	1_D01	stroma	631.171	152.253	43.4232	34.0187	133.017	6227.79	359.215	18.8162	269.424	21716.2	73.8108	108.469	852.58	23810	7.8485	199.948	2069.42	14792.4	41.7017	164.657	739.351	87.2942	2433.27	2754.83	32.5323	2479.57	145.64	16.5465	33.6724	303.087	10.3065	2.2853	167.996	6.78871	359.604	45.6603	215.759	15.6265	499.849	48.4855	13.2379	2.2853	35.7587	724.003	101.677	3920.82	13.0746
TNBC TMA 5A | 5_H13 | stroma	5_H13	stroma	2503.63	721.025	32.2957	85.2797	64.0251	7790.45	624.387	20.1835	966.15	17360.2	299.7	100.494	308.989	22622.1	9.0278	247.197	1140.84	25231.5	42.6387	696.902	300.066	32.6652	727.679	2034.72	187.066	1081.76	176.87	14.3046	74.9627	535.971	36.3503	20.3831	268.861	30.2069	734.847	84.0181	116.972	10.1899	273.606	1579.48	32.7953	14.834	183.839	1138.67	100.441	1091.86	29.1872
TNBC TMA 4A | 4_I12 | stroma	4_I12	stroma	7234.27	2248.59	25.6766	23.024	64.4229	8409.65	1477.25	39.7819	4012.89	16082	451.193	52.7956	3258.89	12243.6	7.08678	319.768	350.128	8323.13	580.301	871.954	108.612	39.5069	1900.31	1399.29	262.079	2528.82	402.425	29.7509	84.8818	450.779	10.1316	46.2981	454.913	10.5453	56.0152	227.785	25.7529	9.00247	148.85	312.706	30.0703	23.817	241.519	2667.25	37.0085	767.961	22.505
TNBC TMA 2A (2nd scan, ROIs 13-100) | 2_G05 | stroma	2_G05	stroma	1729.84	223.101	78.8738	41.9399	154.169	6591.24	695.374	17.2325	525.078	20518.8	912.917	440.907	916.004	45669.5	6.28942	771.612	1221.31	27114.1	35.6456	173.585	247.394	77.726	8785.77	1161.58	52.1398	6807.5	167.401	41.9886	55.1661	440.329	11.0122	2.44178	500.421	36.2677	283.804	60.4025	175.78	97.7938	364.663	56.7392	132.013	13.6079	254.714	1663.8	76.0469	3316.95	32.5963
TNBC TMA 3A | 3_C15 | stroma	3_C15	stroma	2210.21	866.839	41.3742	43.8485	75.5554	7609.44	529.713	11.4812	849.095	17773.2	152.855	31.7644	425.225	3980.37	9.02537	124.433	402.433	11575.3	53.892	674.436	53.5978	51.8991	1841.66	1383.09	82.4558	1243.99	105.853	18.348	35.4025	236.416	10.1588	15.3736	308.597	11.1524	304.103	142.876	53.1667	13.2022	157.165	314.053	16.6727	11.1586	147.512	532.389	48.4394	205.6	12.8873
TNBC TMA 5A | 5_B03 | stroma	5_B03	stroma	2867.8	1358.11	34.8049	73.6667	99.6088	8776.93	1334.27	28.3767	2540.85	15409	262.356	67.3028	919.712	7581.6	6.90452	260.285	1497.22	24083.1	102.177	578.553	89.5011	42.2575	3378.24	4900.89	123.564	4071.03	362.369	16.9824	114.979	792.015	23.171	19.2097	644.903	21.2345	368.279	131.77	56.9425	15.7109	332.03	97.4947	26.742	7.46938	201.951	1034.21	31.8035	1816.85	23.0041
TNBC TMA 2A (2nd scan, ROIs 13-100) | 2_C11 | stroma	2_C11	stroma	1899.64	583.5	39.3887	57.8466	61.3327	7235.34	661.887	20.3418	739.195	18692.1	423.082	88.5031	435.218	6773.37	9.04673	219.677	1271.41	18073.7	44.2572	323.861	120.068	50.3989	5498.24	2420.14	113.888	1987.32	110.963	16.4763	72.1436	621.874	18.0596	21.8076	380.873	19.0551	650.207	106.657	49.2869	18.0265	767.443	265.507	45.8108	24.3117	416.308	2517.28	73.9792	1079.08	16.7233
TNBC TMA 3A | 3_D07 | stroma	3_D07	stroma	3103.41	746.602	58.1174	74.1672	117.148	9098.55	785.205	63.4879	3163.07	14864.3	109.177	519.804	996.617	70412.9	33.9848	270.388	3192.34	22592.1	56.9077	570.385	687.73	111.271	4591.85	3377.7	84.1551	4187.8	326.611	48.8508	190.872	1215.41	28.3998	18.4192	1218.41	67.6994	485.797	215.688	318.497	52.7256	884.377	269.023	76.4285	40.1074	381.623	2249.85	64.0392	3748.84	41.1741
TNBC TMA 2A (2nd scan, ROIs 13-100) | 2_F12 | stroma	2_F12	stroma	606.651	195.114	113.575	16.7604	139.529	5540.19	298.67	44.8801	605.829	24411.4	123.494	587.156	431.27	96192.3	29.9756	182.127	1875.59	13307	47.1102	216.094	908.024	116.626	13656.8	1064.91	31.4272	2638.42	78.3167	25.5847	45.2298	614.902	15.619	15.5613	736.643	33.9753	80.4417	62.7085	183.893	20.0513	164.03	34.2437	82.9467	25.3161	95.318	1359.56	49.9259	3397.74	28.7176
TNBC TMA 1A | 1_B03 | stroma	1_B03	stroma	2734.7	1200.47	26.9245	55.2015	58.0921	7115.12	641.375	17.1369	1079.09	19008	111.254	39.9516	770.146	5738.21	6.19104	147.851	929.568	7717.29	199.811	1037.6	52.6122	30.8636	1107.32	1705.35	123.534	2221.89	239.978	11.036	42.0804	223.687	7.3318	15.842	159.282	9.46977	245.913	193.368	55.583	4.23516	144.546	1862.51	12.8515	5.98399	91.8304	851.448	115.421	734.572	15.0119
TNBC TMA 1A | 1_D06 | stroma	1_D06	stroma	12773.3	2009.19	135.61	137.639	311.28	11326.3	2500.66	61.8557	5611.76	11940.7	382.346	18363.6	1529.47	109891	25.8008	1159.94	1264.65	7068.12	603.189	2381.66	181.64	204.977	37963.4	12755.2	580.561	8489.47	739.921	88.3905	376.357	1777.67	16.9406	199.966	8242.12	37.1949	47.0173	514.635	416.7	51.3701	1245.64	349.139	181.324	118.624	1044.9	1561.52	292.466	8807.05	71.635
TNBC TMA 2A (2nd scan, ROIs 13-100) | 2_G14 | stroma	2_G14	stroma	595.603	139.714	48.0675	31.7666	88.7206	6939.64	240.432	17.8732	339.384	19488.6	141.029	65.7992	379.869	36858.9	26.4962	146.142	1323.24	13950.1	38.8863	117.952	791.226	42.329	2547.89	945.636	51.239	1172.57	50.5318	13.1607	52.8238	565.046	8.50068	17.9635	400.438	12.879	402.07	66.5247	146.303	14.399	579.928	120.665	46.9599	15.7069	64.6591	1357.66	66.9131	2276.12	12.2448
TNBC TMA 1A | 1_I01 | stroma	1_I01	stroma	2860.71	1001.07	34.1833	114.875	84.625	7768.1	960.561	14.3762	1170.26	17410.2	218.346	89.0035	637.646	10303	6.08054	230.369	1651.81	18625.7	82.1505	757.164	120.224	57.8024	3321.17	3385.64	193.706	7209.08	232.162	19.5408	84.5647	597.127	34.5216	23.1652	408.582	22.3989	880.423	149.705	101.772	5.77525	1366.95	1197.48	23.1782	5.058	177.785	943.055	446.195	1472.82	57.6554
TNBC TMA 2A (2nd scan, ROIs 13-100) | 2_H02 | stroma	2_H02	stroma	1802.71	547.433	39.1543	50.6079	81.6737	8810.55	614.391	22.7399	1613.02	15350.2	256.001	78.0672	683.528	20487.1	20.8944	108.789	962.179	14598.8	32.0475	360.732	182.129	46.6852	4108.56	1234.44	77.6561	3853.62	135.659	18.652	59.3188	460.263	21.4185	9.64872	392.662	13.6833	136.696	125.205	69.2369	3.67505	182.74	139.459	31.314	12.5527	150.158	1467.86	50.7741	1820.81	22.8938
TNBC TMA 4A | 4_G01 | stroma	4_G01	stroma	3498.99	1473.35	43.077	66.6772	99.2615	6377.81	977.262	16.956	1620.74	21205.4	203.035	127.689	742.962	18681.3	16.2168	193.625	1370.71	11034.3	100.402	541.92	147.648	60.227	2681.24	1874.05	157.656	4178.86	234.164	23.9078	82.4172	363.105	18.7242	41.041	230.822	36.2044	507.172	163.912	61.8815	52.5623	262.819	216.638	45.457	6.74426	301.329	1795.7	63.8417	1030.24	19.5851
TNBC TMA 3A (2nd scan, ROIs 54-91) | 3_I08 | stroma	3_I08	stroma	1879.9	692.285	45.6504	59.4241	182.042	13402.2	828.299	33.0058	1458.86	10091.2	171.715	246.175	906.928	79239.4	47.1821	196.405	1037.18	23190.8	96.7236	560.103	268.003	123.694	8502.48	3687.86	119.271	2412.34	230.544	20.8315	184.828	1207.88	8.97025	33.1727	628.177	20.3856	256.468	238.068	467.784	17.0937	512.968	270.577	42.4747	9.94469	136.462	1145.82	211.828	6415.43	48.4545
TNBC TMA 4A | 4_D05 | stroma	4_D05	stroma	2728.98	696.003	35.9662	24.7774	70.863	8638.14	1275.34	20.9254	2371.31	15656.6	126.896	91.8195	1393.73	13896.6	9.97005	149.289	2466.35	2304.4	45.4073	422.312	62.1027	41.2281	2897.57	1204.53	76.3399	5091.47	170.126	16.0797	84.4335	502.329	13.1565	13.5063	410.389	13.0715	137.115	169.005	103.751	43.8448	1123.14	36.6079	46.5662	16.5199	269.091	1089.04	47.9674	2350.63	11.2242
TNBC TMA 2A | 2_A03 | stroma	2_A03	stroma	3296.16	1322.76	50.0409	39.0754	92.4385	6986.77	680.022	22.2232	1411.45	19357.1	156.297	75.3475	490.485	14753.1	17.4944	189.215	664.591	26323.6	146.471	1683.62	205.338	59.7349	3606.02	2717.78	260.992	2495.49	316.259	38.2516	87.6777	461.496	10.049	34.6337	341.426	27.1166	216.06	125.855	118.097	9.25977	165.752	297.14	61.562	17.2925	346.756	1529.96	58.1974	2121.9	49.9134
TNBC TMA 1A | 1_G14 | stroma	1_G14	stroma	3521.52	1799.18	36.4448	62.8912	94.523	8783.04	942.925	14.6138	1531.62	15398.3	53.0348	232.995	597.662	17831.6	5.89928	539.647	1309.87	5679.25	157.491	1545.87	276.48	41.3143	2524.68	1601.51	84.1154	2998.53	354.77	25.1757	67.1162	351.223	14.9851	62.7048	241.321	7.72655	548.813	241.597	61.9051	13.338	618.872	436.208	46.0807	11.8744	297.154	1297.06	87.3958	1050.35	6.85741
TNBC TMA 2A (2nd scan, ROIs 13-100) | 2_E05 | stroma	2_E05	stroma	2593.44	863.641	30.7176	196.543	57.5976	8218.24	641.472	18.3622	1918.77	16456.5	507.342	54.3358	492.389	3264.07	6.08539	174.827	1122.8	14835.9	48.2904	752.307	62.5889	34.3235	1518.97	2277.38	145.317	1597.35	598.014	8.94504	70.4896	389.068	25.2227	9.21263	729.206	8.43374	533.546	173.364	38.6633	20.8417	344.876	832.132	32.7147	21.5838	225.352	1078.44	103.893	1046.27	18.1172
TNBC TMA 1A | 1_D11 | stroma	1_D11	stroma	6931.37	2299.09	43.3675	52.11	114.139	5868.96	2231.75	21.5008	2946.42	23043.9	238.166	78.2545	1206.68	5074	4.48226	166.681	546.705	7166.38	345.828	2455.94	130.728	26.4393	2542.95	2785.44	142.766	3570.79	265.5	17.8108	65.2172	404.684	12.7825	39.1671	874.178	13.0721	314.028	597.59	51.479	8.11942	234.681	143.643	28.7498	2.83421	172.233	1227.53	40.247	1028.2	30.3807
TNBC TMA 1A | 1_D09 | stroma	1_D09	stroma	3386.8	1274.9	55.6595	58.5199	123.661	11052.6	1640.42	20.1213	2680.92	12236.4	170.98	1128.45	1802.23	27939.8	3.19595	324.612	3127.71	7731.49	58.9654	967.453	100.543	47.1294	3120.65	3220.75	154.147	7062.43	335.59	28.5738	128.773	857.213	30.0768	40.446	1373.11	24.8552	723.842	262.355	158.116	10.4208	674.816	61.4524	25.8938	21.2189	454.578	1018.33	129.136	1423.84	38.401
TNBC TMA 2A (2nd scan, ROIs 13-100) | 2_B02 | stroma	2_B02	stroma	2570.36	782.123	36.6547	59.3914	63.862	8168.68	615.421	38.0324	741.421	16556.4	124.299	152.48	581.371	22203	8.7224	263.781	704.096	10671.2	75.5073	600.388	169.673	64.7029	8171.99	1724.87	88.4913	2339.99	210.736	19.5535	84.339	494.358	20.7936	44.106	290.305	19.1226	73.5191	60.175	87.3601	10.2666	159.922	2373.29	43.4036	25.6101	445.089	487.456	52.2357	1560.32	41.4465
TNBC TMA 2A (2nd scan, ROIs 13-100) | 2_G07 | stroma	2_G07	stroma	3281.69	464.532	135.418	113.755	268.451	11868.2	2216.51	71.1267	2660.18	11395.5	164.87	80.2212	2008.68	149129	25.9594	280.097	2682.74	14115.2	89.3267	290.46	1113.94	141.419	18422.9	10172	74.6632	6616.49	375.362	66.456	67.8848	725.331	43.8294	39.7969	461.846	17.1079	1409.53	312.323	1457.86	46.4117	1208.85	593.475	204.331	36.1069	229.039	2700.58	879.189	12183	61.7788
TNBC TMA 3A | 3_B17 | stroma	3_B17	stroma	1269.36	236.658	32.1786	53.2136	84.2952	6881.71	313.699	25.4593	1184.48	19652.7	276.398	115.815	228.413	2079.52	9.9094	151.236	990.369	14164.9	61.7376	296.358	310.521	69.4024	1342.48	2490.2	78.8276	2303.41	268.05	20.5315	62.3068	479.736	25.9946	13.372	406.508	24.6874	618.686	133.211	168.798	21.9136	394.129	149.593	42.2126	20.8296	86.4047	405.653	62.2604	607.521	18.6874
TNBC TMA 2A (2nd scan, ROIs 13-100) | 2_I03 | stroma	2_I03	stroma	3836.81	3184.63	42.6515	38.4703	83.722	4893.45	1714.69	30.5612	1105.93	27637.8	74.6952	56.3595	977.603	13390.7	11.8411	82.64	1396.98	3961.95	358.702	1024.85	362.104	42.5405	5463.32	1059.42	98.4173	4480.69	121.721	9.20558	73.4509	212.48	21.4968	31.2559	249.477	6.52585	480.971	318.596	67.7323	36.2122	571.911	137.039	40.7962	10.404	129.223	1119.39	17.1768	1310.72	19.585
TNBC TMA 4A | 4_H03 | stroma	4_H03	stroma	2822.84	829.372	54.5197	154.768	72.677	10626.1	635.244	22.8064	2148.31	12727.6	935.149	101.77	304.295	7549.94	11.2698	361.229	1764.23	22219.6	85.0617	975.165	113.564	60.9369	2434.32	2828.73	138.455	2030.12	326.189	19.5921	106.427	577.3	7.23131	38.2028	222.026	10.9558	293.534	127.945	52.2715	24.4977	360.324	1377.17	17.1204	37.412	481.939	2022.97	149.08	464.697	13.0204
TNBC TMA 3A (2nd scan, ROIs 54-91) | 3_H11 | stroma	3_H11	stroma	1953.67	625.625	29.582	44.8978	54.6095	10083.7	558.738	9.49521	1368.29	13412.1	181.72	55.9263	452.88	6174.78	11.8817	94.9642	900.366	8825.31	37.8789	509.622	167.297	22.0256	2564.23	1141.32	53.9407	1915.83	121.377	18.7871	32.8513	322.398	10.4019	9.44492	533.059	22.8385	328.908	177.749	85.7414	14.6447	425.821	76.8969	18.9273	9.64033	113.282	681.412	46.178	1138.53	10.9964
TNBC TMA 5A | 5_D07 | stroma	5_D07	stroma	1256.7	397.298	27.0142	24.5464	74.3245	6531.42	468.486	12.5357	624.305	20706.7	256.052	33.1689	226.313	6380.8	9.71405	121.408	591.142	7596.78	67.2027	200.667	108.339	31.5894	680.328	1329.08	65.9967	1053.03	141.175	13.7553	36.9756	307.183	6.6132	27.2439	627.365	6.02279	602.141	62.4112	35.1368	21.4235	235.081	151.003	33.0274	6.4013	115.908	357.7	33.3313	851.01	8.03341
TNBC TMA 2A (2nd scan, ROIs 13-100) | 2_E13 | stroma	2_E13	stroma	815.802	327.556	53.9262	17.4703	80.2563	5677.38	369.703	22.7038	1373.59	23821.6	116.163	76.6988	551.8	25671.6	19.7163	151.561	512.293	3498.18	51.3455	284.864	1191.03	61.4251	27836.1	784.574	31.1871	1372.36	69.0863	12.2131	34.5155	374.117	5.73368	18.0049	561.072	22.3708	143.29	97.2279	82.4524	5.5592	248.006	17.0209	76.8386	46.2805	106.598	703.201	62.1629	1458.12	7.08628
TNBC TMA 5A | 5_A03 | stroma	5_A03	stroma	979.521	292.341	21.7779	23.4271	59.1952	7372.55	309.232	15.1183	498.945	18344.3	145.03	80.6092	221.82	2601.64	7.13263	71.5555	732.044	7538.84	33.5256	192.081	130.642	34.4952	1181.28	1395.93	33.6373	1373.92	120.828	5.74626	21.2695	236.804	8.60146	11.4528	81.4404	12.9496	186.745	73.3461	27.3472	1.57413	60.2651	133.056	11.9233	2.86321	104.928	230.228	21.4657	258.787	8.13141
TNBC TMA 2A (2nd scan, ROIs 13-100) | 2_F03 | stroma	2_F03	stroma	1304.63	548.676	46.8229	11.173	89.1839	4967.09	738.805	27.1288	1335.31	27228	167.107	74.9149	286.443	13612.5	7.99941	295.085	929.065	6521.13	55.6461	481.003	173.651	47.7044	9883	1503.03	52.1719	2188.95	57.5965	12.8091	32.9681	368.182	8.34312	16.9629	676.746	26.3062	227.897	74.4384	130.193	12.1057	371.555	90.7927	49.7574	16.1475	148.664	1033.97	51.7902	2869.88	19.6186
TNBC TMA 3A (2nd scan, ROIs 54-91) | 3_I10 | stroma	3_I10	stroma	3059.15	1111.6	39.1383	123.025	101.676	6788.23	851.829	37.7537	1601.01	19923.3	487.886	78.0352	302.542	12593.5	16.4379	335.422	1111.67	15058.3	79.1773	646.889	148.875	43.2722	3249.37	1436.22	170.188	2608.25	174.641	33.0161	86.1271	596.108	40.8295	19.3565	413.8	42.3867	340.884	182.44	130.06	206.086	256.762	807.9	80.9747	30.0819	272.349	5175.13	237.461	949.763	18.7036
TNBC TMA 3A | 3_D09 | stroma	3_D09	stroma	3513.81	1160.03	69.2257	104.808	119.255	8759.96	630.609	43.7589	1072.43	15438.9	143.737	167.988	790.528	39014.7	11.4477	316.896	1907.53	13181.3	141.608	793.087	247.596	84.4078	5821.41	2870.7	119.805	5714.36	351.887	25.5875	132.131	782.726	26.9335	41.3931	485.047	33.3864	570.41	289.921	240.2	43.5479	891.697	1908.67	72.4612	32.5737	183.581	1723.32	132.16	1934.26	39.6781
TNBC TMA 2A (2nd scan, ROIs 13-100) | 2_C08 | stroma	2_C08	stroma	2318.03	174.9	74.8235	15.0303	103.595	7165.45	1529.22	30.8787	3330.23	18874.5	256.939	108.351	1478.6	27698.5	33.8098	689.07	1206.4	3636.42	31.9365	214.369	3052.75	143.256	69774.5	2368.95	66.7348	2703.62	316.864	47.5193	12.8937	338.152	14.7995	13.1262	1695.93	64.9877	469.426	99.9089	185.889	12.8221	910.695	39.7841	304.14	73.1516	57.0524	1111.13	365.002	9196.21	87.6135
TNBC TMA 2A (2nd scan, ROIs 13-100) | 2_E04 | stroma	2_E04	stroma	3040.07	1008.5	40.4611	55.5748	83.433	4231.82	564.033	24.8339	983.811	31958.8	77.0387	48.7078	377.66	6632.75	10.8557	174.577	966.597	4086.25	197.372	583.912	181.074	38.5111	6573.23	1474.29	80.4575	1249.7	143.774	13.81	61.1051	339.291	2.01556	23.4448	774.273	8.56621	430.419	93.2326	39.8473	6.26826	377.615	382.198	34.6272	14.6323	120.285	988.825	54.5099	448.438	18.6079
TNBC TMA 3A | 3_C06 | stroma	3_C06	stroma	2369.8	705.367	50.0847	115.209	79.5364	6638.58	857.782	30.6667	799.648	20372.4	376.135	58.8897	638.386	4422.6	17.3313	273.051	1378.87	20012.5	145.27	405.149	73.889	59.6505	762.321	2764.03	127.194	2495	235.728	28.4472	87.6057	576.397	29.3495	23.6177	734.789	60.0228	583.956	181.284	109.121	15.0712	732.429	661.705	56.1795	34.1536	236.773	1429.41	57.7323	1051.55	19.9248
TNBC TMA 1A | 1_F14 | stroma	1_F14	stroma	2887.38	1353.29	46.5461	64.3539	105.393	7806.15	15459.1	21.2297	2749.61	17325.3	152.93	170.084	704.597	42972.8	5.58672	197.55	3351.75	5299.97	74.6849	1248.02	223.323	51.7976	5303.79	1694.93	184.131	4769.64	251.551	23.8785	62.2017	528.021	16.5716	42.8549	126.575	10.4592	385.785	137.572	97.7011	5.67082	150.24	126.168	17.4181	13.1138	291.1	1096.16	73.5201	1745.69	20.4809
TNBC TMA 4A | 4_H13 | stroma	4_H13	stroma	1866.34	449.233	46.4919	49.8012	81.5267	9892.35	350.265	16.6198	668.243	13671.6	82.6516	144.607	371.804	26546.7	7.0295	162.363	859.095	15724.7	45.4211	190.123	79.5811	43.6921	1171.25	1626.16	47.5864	4908.51	75.8505	33.8856	128.455	604.839	18.7075	34.0843	168.202	15.5368	177.013	86.5346	38.5054	7.78932	200.226	397.074	9.27536	19.004	496.699	1732.83	72.8231	499.617	13.3307
TNBC TMA 2A (2nd scan, ROIs 13-100) | 2_G13 | stroma	2_G13	stroma	260.426	73.9218	34.033	11.5014	71.2502	7702.58	108.899	21.0911	207.606	17558.3	150.418	68.8225	137.28	22453.9	8.79373	93.9547	264.626	4077.98	33.1865	81.5556	471.163	21.613	10116.8	368.905	21.3403	1326.61	24.9919	5.82382	45.5205	360.886	6.26948	7.94916	238.904	1.42479	59.7501	94.7144	32.3707	11.1506	91.8324	20.7652	41.561	16.6813	79.0256	465.706	22.5601	2307.58	12.1917
TNBC TMA 4A | 4_C03 | stroma	4_C03	stroma	3227.2	1404.18	51.9825	77.4765	102.507	7135.12	1461.26	27.8783	1214.43	18954.7	379.033	479.573	1884.19	28481.5	1.96486	259.776	1012.14	10397.6	77.9838	756.614	109.701	36.5671	6932.99	1905.84	191.812	3510.47	315.274	14.3695	105.811	454.304	12.3753	31.7551	397.064	28.1237	263.961	142.563	195.339	22.4593	166.723	340.871	25.1133	21.5594	322.733	2078.65	85.4839	1710	26.7389
TNBC TMA 4A | 4_F12 | stroma	4_F12	stroma	6146.25	1850.52	84.4851	115.386	177.572	9077.6	1285.12	100.066	3781.51	14898.6	187.877	861.043	871.131	77627	23.8115	338.977	3057.91	17019.6	113.515	574.134	821.926	121.595	7562.36	2916.68	312.057	24412.7	612.512	121.941	280.245	1239.39	50.4042	40.1742	738.083	9.74592	2365.18	333.309	243.623	56.9425	1290.82	227.995	159.077	108.93	1553.95	61401	753.004	4282.79	69.197
TNBC TMA 3A | 3_D10 | stroma	3_D10	stroma	4688.88	1340.51	57.1443	62.942	78.1289	7895.7	1331.09	32.4626	1971.21	17128.8	216.74	198.524	1139.98	19264.7	18.0466	319.613	2494.23	11700.8	112.822	666.434	72.58	62.9027	1253.55	1836.69	246.346	7819.96	363.683	32.5956	89.5157	626.156	36.4935	68.2195	448.072	44.657	460.754	388.271	160.885	32.0963	440.756	325.42	58.1536	37.3457	489.582	1336.39	112.063	961.072	27.2945
TNBC TMA 2A (2nd scan, ROIs 13-100) | 2_F09 | stroma	2_F09	stroma	2690.28	1120.16	32.6354	14.7783	53.8742	5343.55	1344.92	18.3964	1257.99	25309.8	940.239	35.2992	1508.83	8058.13	14.1395	265.074	918.469	3905.53	31.7208	889.212	135.058	28.3155	3754.78	656.561	57.553	2899.21	60.6541	14.1981	32.63	155.483	4.2255	15.4362	774.569	7.48938	234.549	99.7931	34.912	4.33965	156.117	65.6615	27.3554	11.4148	218.392	1500.27	18.0089	1735.48	13.8118
TNBC TMA 5A | 5_C10 | stroma	5_C10	stroma	3779.66	762.77	29.9823	21.9599	67.5977	6874.47	1338.57	13.4887	857.57	19673.4	259.304	37.5758	1336.8	5291.27	5.93643	119.808	531.743	4283.5	113.807	402.819	111.867	31.5706	2550.76	1886.5	101.864	1154.45	154.093	10.8396	28.2765	221.959	11.4898	18.3173	237.747	8.34962	238.621	229.887	105.765	15.0357	220.166	100.571	29.7498	4.4892	87.9809	368.404	19.8786	560.28	16.7843
TNBC TMA 5A | 5_F07 | stroma	5_F07	stroma	3394.15	874.837	43.6147	69.9205	82.6901	6095.69	788.534	11.8853	950.778	22186.8	385.441	46.5419	275.302	6134.09	7.46328	226.201	3383.44	6056.49	32.5296	1427.39	335.266	27.5856	4777.71	1874.41	92.3314	1431.17	128.236	40.7683	40.9909	383.506	16.4302	12.5919	295.843	6.10937	3118.62	208.939	25.0615	1.29801	438.808	252.009	15.3415	13.6569	286.807	1642.09	244.946	582.512	6.19673
TNBC TMA 3A | 3_E13 | stroma	3_E13	stroma	2894.45	1257.99	77.5942	68.9745	109.201	7563.26	1478.62	44.8646	1450.67	17881.7	311.384	609.323	904.179	45444.8	15.364	695.341	1143.47	22730.8	90.7062	1383.82	257.295	47.6499	6119.74	2539.49	218.303	2482.32	382.848	36.5166	105.198	585.218	24.9531	26.7601	2879.38	40.2869	569.471	206.124	279.458	21.621	699.408	540.381	75.1764	43.2777	342.664	1933.54	316.794	4693.44	37.2543
TNBC TMA 2A (2nd scan, ROIs 13-100) | 2_C07 | stroma	2_C07	stroma	1969.49	572.199	41.092	37.145	100.274	8417.22	639.868	20.3498	2166.14	16067.5	268.81	102.645	453.69	2690.16	5.57036	178.083	933.134	12161	65.7715	436.288	89.636	39.337	6940.82	1807.25	57.1736	1552.94	156.615	27.4017	63.7293	619.027	7.31491	22.1397	700.944	25.697	319.03	102.879	58.7004	16.9001	417.066	142.017	48.0209	22.0956	201.154	1912.21	43.2981	999.291	20.6212
TNBC TMA 4A | 4_H05 | stroma	4_H05	stroma	3852.03	1265.2	40.7101	86.8918	92.2781	8725.27	1119.65	33.8601	1290.35	15500.3	191.012	89.9911	1085.82	16371	4.42906	300.521	1522.81	12948.6	189.434	320.396	572.584	60.9595	1629.84	1772.06	84.6427	1755.65	170.924	19.7993	79.9343	401.179	15.1569	38.035	255.794	12.917	429.338	146.98	35.2163	144.415	334.538	506.496	82.983	18.9039	403.511	2855.52	85.2199	547.882	14.3278
TNBC TMA 2A (2nd scan, ROIs 13-100) | 2_E09 | stroma	2_E09	stroma	3360.37	1121.37	28.3238	21.1238	54.9172	7428.35	693.032	13.9277	1071.13	18206.5	131.559	36.2891	755.293	2918.15	7.7128	123.968	559.45	1957.42	201.466	592.05	121.839	24.1162	1430.74	1526.19	98.6084	2572.57	162.155	13.6814	39.7697	382.031	14.6811	51.8644	388.511	8.35343	112.775	161.284	37.8523	2.37239	69.3413	403.134	20.6461	14.2641	234.561	1114.63	23.6446	407.401	24.9486
TNBC TMA 3A | 3_E16 | stroma	3_E16	stroma	5931.8	698.306	41.316	315.254	173.727	8712.55	1647.06	51.6177	3788.73	15522.9	1249.21	75.5319	2129.51	8402.05	28.8883	521.283	2488.3	16638.2	80.7095	499.587	47.968	91.6715	2366.22	2260.61	390.352	7780.22	923.955	89.9573	399.242	521.803	35.1733	41.793	762.517	50.9774	349.722	370.401	217.583	38.8145	1420.52	332.458	77.0643	58.2081	261.645	1517.03	46.8648	1812.05	37.4894
TNBC TMA 3A | 3_C02 | stroma	3_C02	stroma	2693.85	1477.93	83.6162	55.5827	165.547	7519.61	1281.64	51.4127	1813.79	17985.5	570.318	562.127	497.33	46527.9	25.5824	284.336	973.537	36401.5	79.9713	730.451	252.428	89.7171	9018.26	3256.54	263.145	6788.62	175.1	35.0469	85.1574	843.899	29.6462	48.6842	670.991	105.939	439.402	255.386	213.519	30.1113	384.269	88.5026	35.3613	25.5594	357.245	760.826	135.262	2837.66	42.6986
TNBC TMA 2A (2nd scan, ROIs 13-100) | 2_G11 | stroma	2_G11	stroma	8254.31	2660.28	63.5436	226.266	106.479	9340.63	1827.71	76.3579	5017.59	14479.1	379.517	89.6845	1958.17	34166.2	12.8148	320.065	4166.02	10723.9	311.662	2153.52	244.092	64.5663	11972.6	2902.08	317.787	6798.13	610.988	31.8256	173.458	874.785	41.1132	53.576	499.738	12.4577	728.498	386.093	110.384	17.41	530.712	1084.51	85.9809	75.9656	606.084	35900.7	260.439	2836.36	71.0659
TNBC TMA 3A | 3_D08 | stroma	3_D08	stroma	1152.59	298.527	193.825	76.4197	223.595	6423.3	1026.54	123.872	893.058	21055.2	369.094	655.776	1088.99	38637.7	25.0411	500.345	1779.66	43006.8	115.502	501.634	738.543	184.636	27383.7	1587.5	239.277	6944.91	179.79	11.9052	168.161	1497.45	21.4236	101.862	865.022	60.8585	385.661	262.419	597.318	108.866	1407.81	50.6837	88.7619	71.2525	267.712	549.508	132.5	2456.73	34.7171
TNBC TMA 3A | 3_B13 | stroma	3_B13	stroma	4361.46	1680.29	42.1494	37.495	159.437	7802.74	1185.23	58.6926	975.692	17332.9	200.639	255.271	442.195	26398.1	28.3198	301.951	748.409	11699.8	301.338	1929.17	223.551	62.4738	6231.06	1887.04	137.671	6493.96	208.814	37.0335	89.0324	512.134	17.2297	24.2521	1043.94	87.9564	328.612	270.345	292.504	36.1112	379.617	167.229	91.0124	24.2523	202.94	2375.54	88.2369	2821.72	25.3219
TNBC TMA 3A (2nd scan, ROIs 54-91) | 3_H07 | stroma	3_H07	stroma	2356.31	926.832	36.1118	75.6925	63.4913	7712.95	671.37	17.0086	799.621	17534.6	211.443	85.337	559.751	11904	14.4186	196.433	867.187	9005.48	68.737	561.934	212.633	58.436	4153.92	1559	143.61	1529.91	91.2234	30.7663	75.4209	417.294	22.3823	64.8713	352.326	31.4744	312.055	176.841	63.0434	18.8075	321.304	155.902	34.5785	21.9869	334.811	1435.57	68.4636	400.504	7.98114
TNBC TMA 4A | 4_B12 | stroma	4_B12	stroma	4806.56	2953.94	39.6556	41.6503	96.4746	6938.21	1761.53	25.9508	1648.94	19492.6	346.079	36.3005	1164.67	5698.72	11.2633	309.345	474.198	6771.65	216.894	1147.4	108.472	32.5388	1085.57	1936.5	118.232	2077.85	188.278	23.7455	53.8871	202.543	2.68922	39.6793	284.923	12.9898	189.791	187.218	42.2225	47.1807	131.825	271.094	32.8138	12.1847	267.469	1128.96	23.8769	707.963	20.4689
TNBC TMA 3A | 3_E07 | stroma	3_E07	stroma	2707.84	517.259	87.3137	51.7428	175.05	9101.18	1470.16	47.1187	1562.13	14860	298.25	257.046	678.699	42155.4	32.2719	521.239	1280.62	15691.5	54.4363	393.117	151.588	66.7253	9467.18	1235.6	122.278	6598.35	262.228	21.915	122.113	858.518	13.1034	6.24548	1565.23	79.3332	941.778	122.867	293.499	22.7073	1048.59	6.23661	86.1311	37.4311	318.156	2241.59	510.156	5948.25	16.7683
TNBC TMA 5A | 5_G02 | stroma	5_G02	stroma	2071.61	773.181	21.6346	16.3729	55.902	6158.59	653.695	10.5894	713.753	21960.2	470.631	32.2394	393.501	4198.63	6.82035	120.47	660.413	3891.05	110.166	732.096	146.943	32.7517	2889.53	1353.13	76.4653	1102.11	127.329	10.0652	18.7272	198.579	7.1651	26.0235	138.616	8.91464	408.139	82.6327	24.3743	10.8636	107.113	231.135	8.18043	7.87021	113.249	427.429	21.2057	121.22	10.0994
TNBC TMA 2A (2nd scan, ROIs 13-100) | 2_D15 | stroma	2_D15	stroma	6629.15	2224.76	47.1359	172.948	76.9587	7268.7	1343.64	24.3544	3377	18606.3	115.393	80.2696	2773	10238.2	7.14878	197.383	2996.15	12505.5	95.6647	1009.8	429.232	42.5358	2104.58	2666.22	197.507	10306.6	445.772	37.7576	124.231	590.54	36.1217	37.6614	416.34	15.4908	363.686	394.145	109.887	7.82453	542.908	2524.03	38.3357	22.111	247.119	1640.34	161.46	1337.89	60.6697
TNBC TMA 3A | 3_B15 | stroma	3_B15	stroma	5781.37	353.316	45.2822	33.3616	68.6133	7672.67	396.652	60.0933	3221.97	17626.7	462.526	92.615	228.197	8981.78	17.2406	178.809	389.348	7893.42	1399.19	176.644	123.335	65.8264	6839.07	2079.46	72.8797	969.707	569.639	32.2077	46.2307	447.585	34.4644	27.8881	4798.22	34.6477	101.722	62.9284	71.9481	33.8214	331.906	33.9355	39.321	5.53665	98.2036	642.569	35.8115	334.942	20.0403
TNBC TMA 4A | 4_H10 | stroma	4_H10	stroma	3139.22	1501	23.9195	40.8786	62.14	6896.79	657.052	20.3588	609.865	19609.7	99.6041	54.0504	450.886	7229.7	24.1106	164.263	381.688	4414.22	186.477	568.952	125.586	52.892	4764.1	1190.29	51.2056	683.445	72.0447	6.45694	70.1826	233.804	12.833	33.4018	210.746	11.8422	382.439	98.9356	36.6863	3.81668	383.995	799.603	21.2092	8.35667	128.173	1414.79	30.0658	134.989	7.62052
TNBC TMA 2A (2nd scan, ROIs 13-100) | 2_F15 | stroma	2_F15	stroma	4478.94	1102.32	40.9067	95.7255	69.9778	7422.87	930.555	14.6455	1027.82	18219.9	122.855	72.8356	1338.8	12057.6	12.5809	256.639	1158.82	8889.86	259.747	553.674	126.836	40.5758	862.318	2219.34	92.3309	4128.4	247.389	25.4321	98.0629	478.113	18.5017	24.5777	184.572	7.04641	433.128	235.69	56.977	26.487	337.104	315.712	38.1112	16.9632	254.966	1483.6	67.9123	845.693	23.0909
TNBC TMA 5A | 5_A11 | stroma	5_A11	stroma	5760.71	426.887	42.1949	156.556	92.7402	6939.02	1149.76	24.1992	1212.32	19490.4	159.8	122.573	1161.57	7155.76	16.0546	276.883	2503.95	17125.9	95.5691	326.779	64.1766	58.4153	815.68	4132.7	89.1476	5869.92	870.211	23.8532	50.7371	347.692	38.7674	26.5854	214.717	15.0891	900.06	232.102	79.8682	3.10245	603.404	756.183	12.2229	9.24861	72.8305	650.453	60.3079	1020.43	34.5595
TNBC TMA 2A (2nd scan, ROIs 13-100) | 2_F06 | stroma	2_F06	stroma	2617.71	507.068	33.0113	13.1128	65.1658	7023.25	1073.87	22.5253	863.269	19256.6	389.196	71.174	797.874	7386.14	6.13105	190.763	567.385	1817.84	88.7343	752.114	118.725	29.6513	7633.65	1045.01	88.4424	1285.97	94.4195	11.1673	45.9197	287.728	6.39449	24.502	614.308	22.6824	288.488	113.613	56.6088	6.3144	184.916	65.8256	38.136	23.6271	144.479	1095.79	13.8929	1907.84	25.4914
TNBC TMA 2A (2nd scan, ROIs 13-100) | 2_E12 | stroma	2_E12	stroma	3589.89	1048.77	127.729	49.3111	208.776	9652.64	808.388	54.6162	2090.88	14011.1	169.672	559.616	589.708	93612.4	22.7662	205.253	1619.53	6339.46	83.4423	839.191	324.48	124.831	22927.9	1266.95	63.2926	1281.01	226.024	18.8031	95.651	644.553	17.6549	66.9901	772.452	10.763	782.974	161.762	159.639	42.7942	912.87	414.04	63.5311	35.6263	248.738	2148.87	104.027	6171.49	30.0023
TNBC TMA 1A | 1_E11 | stroma	1_E11	stroma	1745.92	367.42	39.2468	77.0759	45.4306	8949.99	349.596	15.6999	243.933	15111.1	138.655	93.2045	231.619	8399.69	9.39754	92.7976	636.013	10849.9	41.8244	201.733	116.778	39.7575	1519.17	1503.85	99.0612	5748.68	153.505	17.1813	81.1481	477.272	17.4642	27.4201	166.847	22.3909	566.07	60.5487	57.5256	5.34074	292.115	130.06	21.3834	21.7998	368.016	696.347	36.5182	556.337	21.0341
TNBC TMA 4A | 4_J06 | stroma	4_J06	stroma	908.554	375.482	106.178	15.8093	152.407	5977.27	401.113	33.0191	531.508	22626.4	217.169	150.022	209.449	83479.5	7.64648	191.576	785.79	8067.07	50.8889	303.813	123.556	93.383	13231.3	1075.26	46.1813	757.37	40.1901	4.73655	48.1895	416.851	8.89466	18.6207	654.886	36.8728	568.469	80.2802	143.412	15.092	331.665	84.4943	35.3184	11.9658	98.1853	1138.1	48.2167	1919.91	8.24471
TNBC TMA 4A | 4_G04 | stroma	4_G04	stroma	2296.1	724.145	32.1204	18.9144	61.7803	6722.31	493.309	10.8531	557.104	20118.7	239.446	59.8866	489.593	2972.8	8.92168	80.9161	196.27	6712.23	146.583	358.189	82.9537	31.4574	1316.73	1100.92	50.8608	947.287	61.8301	8.09073	27.8912	189.702	3.77708	18.8156	319.439	9.12899	36.2039	251.552	17.554	19.3956	76.9436	139.905	20.0586	9.18312	137.875	829.295	19.0632	200.124	10.6485
TNBC TMA 3A | 3_F02 | stroma	3_F02	stroma	2366.69	856.092	38.7984	125.754	115.485	7043.54	475.229	34.5808	1482.56	19201.1	600.694	80.4086	388.246	5677.19	21.8347	301.52	1252.75	18887.3	60.8587	562.089	167.106	66.3942	2516.28	1641.97	197.699	2962.72	232.19	31.7452	102.756	654.905	23.3107	23.578	377.25	35.6903	250.753	139.027	108.199	113.47	192.146	369.333	93.1339	32.3741	199.657	5912.8	222.269	1426.87	20.6835
TNBC TMA 3A (2nd scan, ROIs 54-91) | 3_I01 | stroma	3_I01	stroma	3121.77	641.246	46.8939	96.0833	153.388	10398.6	1056.53	23.2231	2185.68	13005.9	188.406	155.336	765.146	24931.9	21.1895	228.631	1303.65	22865.5	81.0627	379.344	184.694	98.7606	2780.25	2377.11	160.606	6427.73	350.308	51.3733	80.0002	678.173	30.6084	60.6377	547.02	63.5381	792.139	223.068	250.479	50.6267	696.518	463.768	54.8012	38.9692	506.31	1319.67	118.039	1420.2	28.2393
TNBC TMA 2A (2nd scan, ROIs 13-100) | 2_D13 | stroma	2_D13	stroma	5571.27	2896.63	41.6529	78.2591	97.1851	8647.26	2107.49	32.5675	1240.97	15640.1	526.742	64.447	1781.8	8929.89	12.7461	274.617	942.122	13501.8	253.196	1824.02	129.695	46.6617	1691.9	2579.21	203.004	4716.77	311.792	37.4225	101.188	554.254	17.0481	71.0993	571.628	37.8458	305.443	341.596	47.7319	26.7735	301.247	538.574	54.8629	35.655	372.371	2371.54	65.8324	752.729	42.7236
TNBC TMA 3A | 3_E05 | stroma	3_E05	stroma	1197.61	746.731	125.771	50.2464	227.231	9546.49	1020.92	58.39	3782.71	14166.9	142.834	410.344	708.243	127922	103.726	436.642	1368.37	5187.39	101.549	552.294	3219.62	189.621	67426.3	1005.29	82.6086	3122.57	286.982	83.3345	190.104	926.013	12.2686	71.8484	5383.2	38.2094	960.279	270.24	347.219	76.6248	2107.32	59.0042	131.796	43.1411	168.486	2387.64	169.143	9988.56	13.1136
TNBC TMA 3A (2nd scan, ROIs 54-91) | 3_I04 | stroma	3_I04	stroma	326.101	180.123	89.2031	24.4662	143.171	7004.96	304.688	64.8955	318.134	19306.9	179.44	731.208	256.696	79317.6	40.0853	246.957	592.868	25205.2	114.298	245.363	599.004	114.284	38314.7	500.719	21.8874	3056.36	53.9634	23.8925	114.405	768.476	20.5767	14.4941	255.306	74.04	112.577	136.525	393.095	30.4973	436.958	20.2834	101.492	45.6239	96.8893	890.197	242.954	3453.93	11.1149
TNBC TMA 4A | 4_H15 | stroma	4_H15	stroma	6223.17	1975.23	36.9138	52.6378	161.091	7434.78	2195.72	17.8973	1433.64	18190.7	270.987	118.152	2252.23	8627.1	11.5727	379.47	1787.04	2902.35	292.712	1706.85	73.1432	33.4989	3913.23	969.501	177.031	3451.78	202.479	13.7528	53.7772	244.034	4.32794	37.1309	475.259	13.9749	399.016	313.06	58.9097	12	221.518	62.6209	54.0518	13.4229	301.126	1894.73	26.3739	605.008	14.7691
TNBC TMA 3A | 3_D16 | stroma	3_D16	stroma	95.9081	115.031	54.1811	11.7186	120.006	4274.84	80.3472	30.2197	171.022	31637.2	146.738	62.7058	62.0867	9921.02	26.8795	68.9999	232.336	8618.98	61.9912	134.616	83.6808	77.0744	28867.2	281.905	22.4229	345.573	20.1031	4.45038	28.2043	181.225	2.12988	10.1242	251.477	15.2429	28.4101	82.1584	124.673	36.5183	186.493	4.53374	72.5933	21.2455	22.9061	257.569	30.1695	314.244	2.07033
TNBC TMA 4A | 4_D14 | stroma	4_D14	stroma	1102.26	462.11	47.569	24.9005	72.5655	6405.6	261.615	20.9942	556.434	21113.4	96.7605	78.7797	136.505	22574.1	10.412	86.1978	254.761	9432.33	49.9305	348.922	38.3953	31.9241	2235.99	1279.46	64.1748	775.105	62.2802	9.97359	33.9075	265.207	4.87322	7.72973	162.261	14.5249	134.714	129.079	25.8374	10.1036	175.111	136.383	25.8422	6.00355	80.0859	2270.13	236.576	347.441	6.0274
TNBC TMA 3A (2nd scan, ROIs 54-91) | 3_G07 | stroma	3_G07	stroma	799.35	358.068	110.229	21.9819	153.638	6514.87	586.404	57.6095	488.978	20759.3	319.423	324.254	226.909	79404.6	17.9864	554.402	725.956	31893.3	81.0954	391.814	310.584	97.6695	12925	1696.51	57.0242	4083.04	161.161	16.8005	59.8724	530.802	18.7593	27.383	2082.92	46.0046	261.769	107.734	255.205	10.5853	425.776	218.858	59.6683	19.2538	208.208	918.966	44.1534	1747.15	25.7319
TNBC TMA 2A (2nd scan, ROIs 13-100) | 2_D14 | stroma	2_D14	stroma	4515.03	2181.17	32.4604	48.0908	76.9392	9170.63	2541.46	34.4088	2326.75	14747.5	176.463	89.5887	1213.13	16858.1	18.3637	260.968	540.02	11996.5	225.505	781.355	124.262	51.3845	5363.45	2338.79	189.413	2848.14	171.765	29.0975	137.429	535.403	15.6582	39.8034	723.729	25.2801	242.901	209.746	71.9429	18.0896	253.01	488.556	74.3339	29.8193	299.162	12249	78.0431	3564.99	32.6539
TNBC TMA 3A | 3_E01 | stroma	3_E01	stroma	3397.59	1186.35	58.8726	50.8201	117.985	7859.33	995.032	45.0979	1639.37	17208.1	365.709	103.129	1119.69	13851.1	15.8954	471.21	1395.07	11339.9	265.174	521.669	186.542	55.7922	10794.5	2001.2	258.251	4577.01	168.878	20.433	84.313	444.316	27.0734	55.0521	833.633	37.4746	494.452	181.389	195.425	18.1168	570.577	134.547	46.6086	37.0226	225.336	953.723	54.8903	1627.75	16.8806
TNBC TMA 2A (2nd scan, ROIs 13-100) | 2_I01 | stroma	2_I01	stroma	2401.02	791.197	49.3636	14.8417	88.8284	5249.12	841.447	13.9561	528.327	25765.1	145.518	404.714	408.271	21429.6	14.3739	169.96	446.909	5166.1	51.5952	684.14	130.69	55.7535	4309.66	608.856	45.7485	4543.48	64.6791	23.9143	46.412	221.434	7.35367	23.3665	5823.52	13.8513	236.926	62.0214	51.3846	31.1505	351.159	29.5556	137.85	15.338	509.956	1829.87	174.961	1636.74	15.3355
TNBC TMA 1A | 1_C07 | stroma	1_C07	stroma	4750.86	1247.45	39.3977	216.264	83.2661	9582.08	1477.87	29.1448	2820.42	14114.3	143.468	89.6276	3764.84	15916.6	5.85945	238.539	2823.08	21061.7	59.6001	829.454	189.638	40.5677	1662.73	2905.87	181.31	6987.9	441.012	36.7792	85.8205	716.121	57.4454	26.7618	221.307	14.1306	908.54	235.586	51.3502	12.4142	174.468	931.061	32.073	15.0536	286.816	2105.88	63.7317	933.214	30.1777
TNBC TMA 2A | 2_A07 | stroma	2_A07	stroma	2134.19	1011.16	28.59	25.5143	80.8016	6380.46	830.854	15.0289	727.791	21196.6	51.0273	69.3097	755.312	6510.32	8.03178	120.803	1741.58	8640.12	172.25	468.924	154.303	46.566	1852.2	1863.89	113.41	2581.48	136.086	10.7042	55.9811	322.024	8.74869	16.9606	177.447	16.5992	213.127	146.523	102.695	6.80195	207.817	375.192	31.0216	10.5855	63.3623	581.649	27.4246	1825.11	40.3845
TNBC TMA 3A (2nd scan, ROIs 54-91) | 3_H04 | stroma	3_H04	stroma	2819.22	748.22	47.5939	109.939	92.2177	7947.75	621.521	25.7334	1382.63	17016.6	140.202	230.764	406	19428.2	13.9615	292.788	1112.71	20205.8	52.2955	521.889	145.935	53.1885	4619.78	3062.44	101.243	4520.79	256.858	24.8258	85.5819	769.992	25.6132	29.4444	420.128	36.191	227.749	168.443	150.17	26.3052	493.601	2085.25	46.6361	28.7413	377.636	1866.65	554.211	987.757	25.1164
[truncated: 11 more columns]

## Sheet: Antibodies
Probe label
CD45
CD3
Rb IgG
PD-L1
CD56
HYB-NEG
S6
CD4
PD-1
HLA-DR
Histone H3
Ki-67
CTLA4
CD11c
SMA
Ms IgG2a
GZMB
CD68
GAPDH
CD20
CD8
PanCk
Ms IgG1
Fibronectin
HYB-POS
Beta-2-microglobulin
ICOS
CD44
CD40
PD-L2
CD25
CD127
CD80
CD27
CD34
FOXP3
CD163
CD45RO
FAP-alpha
CD66b
CD14
IDO1
ARG1
LAG3
VISTA
STING
OX40L
B7-H3
GITR
4-1BB
Tim-3
PTEN
ER-alpha
S100B
NY-ESO-1
EpCAM
MART1
PR
Her2
Bcl-2
